# Supplementary material for: Syntheses and crystal structures of the imides 4-(2-phenyl­eth­yl)- and 4-[2-(4-hy­droxy­phen­yl)eth­yl]-4-aza­tetra­cyclo­[5.3.2.02,6.08,10]dodec-11-ene-3,5-dione
Source: Acta Crystallogr E Crystallogr Commun. 2024 Nov 28;80(Pt 12):1318–21. doi: 10.1107/S2056989024011253 (PMC11789192; doi:10.1107/S2056989024011253)
Supplement: Supplementary file 1 [file e-80-01318-sup1.cif]

##############################################################################
#                                                                            #
# This CIF contains the data in a paper accepted for publication in          #
# Acta Crystallographica Section E. It conforms to the requirements of       #
# Notes for Authors for Acta Crystallographica Section E, and has been       #
# peer reviewed under the auspices of the IUCr Commission on Journals.       #
#                                                                            #
# Full details of the Crystallographic Information File format               #
# are given in the paper "The Crystallographic Information File (CIF):       #
# a New Standard Archive File for Crystallography" by S. R. Hall, F. H.      #
# Allen and I. D. Brown [Acta Cryst. (1991), A47, 655-685].                  #
#                                                                            #
# The current version of the core CIF dictionary is obtainable from          #
# ftp://ftp.iucr.org/pub/cif_core.dic.                                       #
#                                                                            #
# Software is freely available for graphical display of the structure(s)     #
# in this CIF. For information consult the CIF software page                 #
# http://www.iucr.org/resources/cif/software.                                #
#                                                                            #
# This file may be used for bona fide research purposes within the           #
# scientific community so long as proper attribution is given to the journal # 
# article from which it was obtained.                                        #
#                                                                            #
##############################################################################
data_I
_audit_creation_method
;
Olex2 1.5
(compiled 2024.01.12 svn.r2f8d729c for OlexSys, GUI svn.r6928)
;
_journal_date_recd_electronic     2024-11-04
_journal_date_accepted     2024-11-19
_journal_name_full     'Acta Crystallographica, Section E'
_journal_year     2024
_journal_volume     80
_journal_issue      1
_journal_page_first     0
_journal_page_last     0
_journal_paper_category     GO
_journal_paper_doi     10.1107/S2056989024011253
_journal_coeditor_code     WM5740
_publ_contact_author_name     'Shannon M. Biros'
_publ_contact_author_address
;
Department of Chemistry
Grand Valley State University
Allendale, MI 49401
USA
;
_publ_contact_author_email     'biross@gvsu.edu'
_publ_contact_author_fax     '616-331-3230'
_publ_contact_author_phone     '616-331-8955'
_publ_section_title
;\
Syntheses and crystal structures of the imides 4-(2-phenylethyl)- and
4-[2-(4-hydroxyphenyl)ethyl]-4-azatetracyclo[5.3.2.0^2,6^.0^8,10^]dodec-11-\
ene-3,5-dione
;
loop_
    _publ_author_name
    _publ_author_footnote
    _publ_author_address
    'Bajko, Jonathan P.' .
;
Department of Chemistry
Grand Valley State University
Allendale, MI 49401
USA
;
    'Staples, Richard J.' .
;
Center for Crystallographic Research
Department of Chemistry
Michigan State University
East Lansing, MI 48824
USA
;
    'Biros, Shannon M.' .
;
Department of Chemistry
Grand Valley State University
Allendale, MI 49401
USA
;
_publ_section_synopsis
;
The crystal structures of the title compounds feature C---H...\p interactions
as well as O---H...O and C---H...O hydrogen bonds.
;
_chemical_name_systematic
;
4-(2-Phenylethyl)-4-azatetracyclo[5.3.2.0^2,6^.0^8,10^]dodec-11-ene-3,5-dione
;
_chemical_name_common     ?
_chemical_formula_moiety     'C19 H19 N O2'
_chemical_formula_sum     'C19 H19 N O2'
_chemical_formula_iupac     'C19 H19 N O2'
_chemical_formula_weight     293.35
_chemical_melting_point     ?
_space_group_crystal_system     monoclinic
_space_group_name_H-M_alt     'P 1 21/n 1'
_space_group_name_Hall     '-P 2yn'
loop_
    _space_group_symop_operation_xyz
    'x, y, z'
    '-x+1/2, y+1/2, -z+1/2'
    '-x, -y, -z'
    'x-1/2, -y-1/2, z-1/2'
_cell_length_a     6.1340(2)
_cell_length_b     21.2794(8)
_cell_length_c     11.4373(3)
_cell_angle_alpha     90
_cell_angle_beta     95.625(3)
_cell_angle_gamma     90
_cell_volume     1485.70(8)
_cell_formula_units_Z     4
_cell_measurement_reflns_used     5833
_cell_measurement_theta_min     4.1260
_cell_measurement_theta_max     76.8310
_cell_measurement_temperature     100.00(10)
_exptl_crystal_description     irregular
_exptl_crystal_colour     colourless
_exptl_crystal_size_max     0.276
_exptl_crystal_size_mid     0.065
_exptl_crystal_size_min     0.031
_exptl_crystal_density_diffrn     1.311
_exptl_crystal_density_meas     ?
_exptl_crystal_density_method     ?
_exptl_crystal_F_000     624
loop_
    _exptl_crystal_face_index_h
    _exptl_crystal_face_index_k
    _exptl_crystal_face_index_l
    _exptl_crystal_face_perp_dist
    -1 0 0 0.1340
    1 0 0 0.1340
    0 -1 0 0.0153
    0 1 0 0.0153
    0 1 -1 0.0296
    0 -1 1 0.0296
    0 1 1 0.0244
    0 -2 -1 0.0255
_exptl_absorpt_coefficient_mu     0.674
_exptl_absorpt_correction_type     gaussian
_exptl_absorpt_process_details
;
(CrysAlisPro; Rigaku OD, 2023)
;
_exptl_absorpt_correction_T_min     0.816
_exptl_absorpt_correction_T_max     1.000
_diffrn_ambient_temperature     100.00(10)
_diffrn_source     'micro-focus sealed X-ray tube'
_diffrn_radiation_type     'Cu K\a'
_diffrn_radiation_wavelength     1.54184
_diffrn_radiation_monochromator     mirror
_diffrn_measurement_device_type     'XtaLAB Synergy, Dualflex, HyPix'
_diffrn_measurement_device     'four-circle diffractometer'
_diffrn_measurement_method     '\w scans'
_diffrn_detector     'Hybrid Pixel Array Detector'
_diffrn_detector_area_resol_mean     10.0000
_diffrn_reflns_number     11251
_diffrn_reflns_av_R_equivalents     0.0682
_diffrn_reflns_av_unetI/netI     0.0646
_diffrn_reflns_theta_min     4.155
_diffrn_reflns_theta_max     77.236
_diffrn_reflns_theta_full     67.684
_diffrn_measured_fraction_theta_max     0.982
_diffrn_measured_fraction_theta_full     0.998
_diffrn_reflns_limit_h_min     -7
_diffrn_reflns_limit_h_max     7
_diffrn_reflns_limit_k_min     -26
_diffrn_reflns_limit_k_max     26
_diffrn_reflns_limit_l_min     -14
_diffrn_reflns_limit_l_max     13
_diffrn_radiation_probe     x-ray
_refine_special_details     ?
_reflns_number_total     3094
_reflns_number_gt     2481
_reflns_threshold_expression     'I > 2\s(I)'
_refine_ls_structure_factor_coef     Fsqd
_refine_ls_matrix_type     full
_refine_ls_R_factor_all     0.0642
_refine_ls_R_factor_gt     0.0523
_refine_ls_wR_factor_gt     0.1391
_refine_ls_wR_factor_ref     0.1489
_refine_ls_goodness_of_fit_ref     1.045
_refine_ls_restrained_S_all     1.045
_refine_ls_number_reflns     3094
_refine_ls_number_parameters     199
_refine_ls_number_restraints     0
_refine_ls_hydrogen_treatment     constr
_refine_ls_weighting_scheme     calc
_refine_ls_weighting_details
              'w=1/[\s^2^(Fo^2^)+(0.0696P)^2^+0.6093P] where P=(Fo^2^+2Fc^2^)/3'
_atom_sites_solution_hydrogens     geom
_atom_sites_solution_primary     dual
_atom_sites_solution_secondary     ?
_refine_ls_shift/su_max     0.000
_refine_ls_shift/su_mean     0.000
_refine_diff_density_max     0.285
_refine_diff_density_min     -0.317
_refine_ls_extinction_method     none
_refine_ls_extinction_coef     .
loop_
    _atom_type_symbol
    _atom_type_description
    _atom_type_scat_dispersion_real
    _atom_type_scat_dispersion_imag
    _atom_type_scat_source
    'C' 'C' 0.0181 0.0091
                         'International Tables Vol C Tables 4.2.6.8 and 6.1.1.4'
    'H' 'H' 0.0000 0.0000
                         'International Tables Vol C Tables 4.2.6.8 and 6.1.1.4'
    'N' 'N' 0.0311 0.0180
                         'International Tables Vol C Tables 4.2.6.8 and 6.1.1.4'
    'O' 'O' 0.0492 0.0322
                         'International Tables Vol C Tables 4.2.6.8 and 6.1.1.4'
_computing_data_collection
;
CrysAlisPro (Rigaku OD, 2023)
;
_computing_cell_refinement
;
CrysAlisPro (Rigaku OD, 2023)
;
_computing_data_reduction
;
CrysAlisPro (Rigaku OD, 2023)
;
_computing_structure_solution
;
<i>SHELXT</i> (Sheldrick, 2015a)
;
_computing_structure_refinement
;
SHELXL (Sheldrick, 2015b)
;
_computing_molecular_graphics
;
CrystalMaker (Palmer, 2007)
;
_computing_publication_material
;
Olex2 (Dolomanov <i>et al.</i>, 2009; Bourhis <i>et al.</i>,
2015)
;
loop_
    _atom_site_type_symbol
    _atom_site_label
    _atom_site_fract_x
    _atom_site_fract_y
    _atom_site_fract_z
    _atom_site_U_iso_or_equiv
    _atom_site_adp_type
    _atom_site_calc_flag
    _atom_site_occupancy
    _atom_site_disorder_assembly
    _atom_site_disorder_group
    O O1 0.1032(2) 0.67788(7) 0.42612(11) 0.0319(3) Uani d 1 . .
    O O2 0.7405(2) 0.66698(6) 0.66530(11) 0.0330(3) Uani d 1 . .
    N N1 0.4237(2) 0.65809(7) 0.54138(12) 0.0245(3) Uani d 1 . .
    C C1 0.2421(3) 0.69384(8) 0.50360(14) 0.0241(4) Uani d 1 . .
    C C2 0.5649(3) 0.68831(8) 0.62579(15) 0.0256(4) Uani d 1 . .
    C C3 0.2536(3) 0.75512(8) 0.56981(14) 0.0236(4) Uani d 1 . .
    H H3 0.123802 0.759793 0.615613 0.028 Uiso calc 1 . .
    C C4 0.4672(3) 0.75100(8) 0.65382(14) 0.0231(4) Uani d 1 . .
    H H4 0.433452 0.752250 0.737575 0.028 Uiso calc 1 . .
    C C5 0.6221(3) 0.80617(8) 0.62777(15) 0.0246(4) Uani d 1 . .
    H H5 0.763479 0.804214 0.679197 0.030 Uiso calc 1 . .
    C C6 0.6582(3) 0.80049(9) 0.49988(15) 0.0261(4) Uani d 1 . .
    H H6 0.799403 0.795115 0.473882 0.031 Uiso calc 1 . .
    C C7 0.4770(3) 0.80360(8) 0.42621(15) 0.0243(4) Uani d 1 . .
    H H7 0.478006 0.800593 0.343395 0.029 Uiso calc 1 . .
    C C8 0.2696(3) 0.81229(8) 0.48505(15) 0.0236(4) Uani d 1 . .
    H H8 0.138189 0.815029 0.426211 0.028 Uiso calc 1 . .
    C C9 0.2871(3) 0.86951(8) 0.56640(15) 0.0273(4) Uani d 1 . .
    H H9 0.150156 0.882946 0.600205 0.033 Uiso calc 1 . .
    C C10 0.4937(3) 0.86586(8) 0.65038(15) 0.0269(4) Uani d 1 . .
    H H10 0.480218 0.877117 0.734259 0.032 Uiso calc 1 . .
    C C11 0.4636(3) 0.91838(9) 0.56136(16) 0.0306(4) Uani d 1 . .
    H H11A 0.434327 0.961057 0.590545 0.037 Uiso calc 1 . .
    H H11B 0.552811 0.917114 0.493804 0.037 Uiso calc 1 . .
    C C12 0.4735(3) 0.59815(8) 0.48821(15) 0.0266(4) Uani d 1 . .
    H H12A 0.335405 0.575070 0.466226 0.032 Uiso calc 1 . .
    H H12B 0.564550 0.572440 0.546295 0.032 Uiso calc 1 . .
    C C13 0.5946(3) 0.60743(9) 0.37955(16) 0.0281(4) Uani d 1 . .
    H H13A 0.506493 0.634553 0.322642 0.034 Uiso calc 1 . .
    H H13B 0.735919 0.628814 0.401942 0.034 Uiso calc 1 . .
    C C14 0.6365(3) 0.54518(8) 0.32266(14) 0.0243(4) Uani d 1 . .
    C C15 0.8332(3) 0.51322(9) 0.34909(16) 0.0307(4) Uani d 1 . .
    H H15 0.945359 0.531513 0.401466 0.037 Uiso calc 1 . .
    C C16 0.8672(3) 0.45473(10) 0.29953(19) 0.0388(5) Uani d 1 . .
    H H16 1.001862 0.433229 0.318270 0.047 Uiso calc 1 . .
    C C17 0.7048(4) 0.42793(10) 0.22293(19) 0.0410(5) Uani d 1 . .
    H H17 0.727929 0.387999 0.189122 0.049 Uiso calc 1 . .
    C C18 0.5090(4) 0.45915(10) 0.19556(17) 0.0381(5) Uani d 1 . .
    H H18 0.397671 0.440800 0.142784 0.046 Uiso calc 1 . .
    C C19 0.4755(3) 0.51726(9) 0.24523(16) 0.0305(4) Uani d 1 . .
    H H19 0.340323 0.538453 0.226201 0.037 Uiso calc 1 . .
loop_
    _atom_site_aniso_label
    _atom_site_aniso_U_11
    _atom_site_aniso_U_22
    _atom_site_aniso_U_33
    _atom_site_aniso_U_12
    _atom_site_aniso_U_13
    _atom_site_aniso_U_23
    O1 0.0239(6) 0.0413(8) 0.0283(7) -0.0053(5) -0.0082(5) -0.0036(5)
    O2 0.0311(7) 0.0350(7) 0.0298(7) 0.0080(5) -0.0131(5) -0.0025(5)
    N1 0.0244(7) 0.0273(8) 0.0207(7) 0.0002(5) -0.0035(5) -0.0007(5)
    C1 0.0200(7) 0.0305(9) 0.0212(8) -0.0020(6) -0.0005(6) 0.0025(6)
    C2 0.0266(8) 0.0297(9) 0.0189(7) 0.0011(6) -0.0061(6) -0.0003(6)
    C3 0.0183(7) 0.0309(9) 0.0208(7) 0.0002(6) -0.0029(6) 0.0008(6)
    C4 0.0222(8) 0.0279(9) 0.0180(7) 0.0015(6) -0.0043(6) 0.0000(6)
    C5 0.0193(7) 0.0299(9) 0.0227(8) -0.0011(6) -0.0078(6) -0.0010(6)
    C6 0.0201(8) 0.0313(9) 0.0266(8) -0.0003(6) 0.0002(6) -0.0007(7)
    C7 0.0238(8) 0.0294(9) 0.0194(7) -0.0011(6) -0.0002(6) 0.0010(6)
    C8 0.0177(7) 0.0295(9) 0.0223(8) 0.0012(6) -0.0043(6) 0.0018(6)
    C9 0.0255(8) 0.0305(9) 0.0251(8) 0.0042(7) -0.0021(7) 0.0009(7)
    C10 0.0276(8) 0.0291(9) 0.0226(8) 0.0004(7) -0.0046(7) -0.0021(6)
    C11 0.0347(9) 0.0272(9) 0.0284(9) 0.0006(7) -0.0040(7) 0.0001(7)
    C12 0.0294(8) 0.0267(8) 0.0226(8) -0.0009(7) -0.0029(7) -0.0011(6)
    C13 0.0298(8) 0.0282(9) 0.0261(8) -0.0021(7) 0.0008(7) -0.0004(7)
    C14 0.0243(8) 0.0278(9) 0.0206(7) -0.0008(6) 0.0005(6) 0.0021(6)
    C15 0.0242(8) 0.0378(10) 0.0296(9) 0.0004(7) -0.0009(7) 0.0070(7)
    C16 0.0360(10) 0.0377(11) 0.0448(11) 0.0111(8) 0.0145(8) 0.0110(9)
    C17 0.0576(13) 0.0301(10) 0.0381(10) -0.0008(9) 0.0196(9) -0.0033(8)
    C18 0.0474(11) 0.0378(11) 0.0284(9) -0.0086(9) -0.0001(8) -0.0063(8)
    C19 0.0286(9) 0.0348(10) 0.0266(8) -0.0008(7) -0.0043(7) 0.0007(7)
_geom_special_details
;
 All esds (except the esd in the dihedral angle between two l.s. planes)
 are estimated using the full covariance matrix.  The cell esds are taken
 into account individually in the estimation of esds in distances, angles
 and torsion angles; correlations between esds in cell parameters are only
 used when they are defined by crystal symmetry.  An approximate (isotropic)
 treatment of cell esds is used for estimating esds involving l.s. planes.
;
loop_
    _geom_bond_atom_site_label_1
    _geom_bond_atom_site_label_2
    _geom_bond_site_symmetry_2
    _geom_bond_distance
    _geom_bond_publ_flag
    O1 C1 . 1.216(2) ?
    O2 C2 . 1.214(2) ?
    N1 C1 . 1.383(2) ?
    N1 C2 . 1.390(2) ?
    N1 C12 . 1.458(2) ?
    C1 C3 . 1.506(2) ?
    C2 C4 . 1.510(2) ?
    C3 H3 . 1.0000 ?
    C3 C4 . 1.550(2) ?
    C3 C8 . 1.565(2) ?
    C4 H4 . 1.0000 ?
    C4 C5 . 1.557(2) ?
    C5 H5 . 1.0000 ?
    C5 C6 . 1.506(2) ?
    C5 C10 . 1.530(2) ?
    C6 H6 . 0.9500 ?
    C6 C7 . 1.329(2) ?
    C7 H7 . 0.9500 ?
    C7 C8 . 1.507(2) ?
    C8 H8 . 1.0000 ?
    C8 C9 . 1.530(2) ?
    C9 H9 . 1.0000 ?
    C9 C10 . 1.515(2) ?
    C9 C11 . 1.507(3) ?
    C10 H10 . 1.0000 ?
    C10 C11 . 1.511(2) ?
    C11 H11A . 0.9900 ?
    C11 H11B . 0.9900 ?
    C12 H12A . 0.9900 ?
    C12 H12B . 0.9900 ?
    C12 C13 . 1.522(3) ?
    C13 H13A . 0.9900 ?
    C13 H13B . 0.9900 ?
    C13 C14 . 1.509(3) ?
    C14 C15 . 1.392(2) ?
    C14 C19 . 1.393(2) ?
    C15 H15 . 0.9500 ?
    C15 C16 . 1.392(3) ?
    C16 H16 . 0.9500 ?
    C16 C17 . 1.384(3) ?
    C17 H17 . 0.9500 ?
    C17 C18 . 1.381(3) ?
    C18 H18 . 0.9500 ?
    C18 C19 . 1.385(3) ?
    C19 H19 . 0.9500 ?
loop_
    _geom_angle_atom_site_label_1
    _geom_angle_atom_site_label_2
    _geom_angle_atom_site_label_3
    _geom_angle_site_symmetry_1
    _geom_angle_site_symmetry_3
    _geom_angle
    _geom_angle_publ_flag
    C1 N1 C2 . . 113.00(15) ?
    C1 N1 C12 . . 123.10(14) ?
    C2 N1 C12 . . 123.54(14) ?
    O1 C1 N1 . . 124.01(17) ?
    O1 C1 C3 . . 127.11(16) ?
    N1 C1 C3 . . 108.82(13) ?
    O2 C2 N1 . . 123.73(16) ?
    O2 C2 C4 . . 127.40(15) ?
    N1 C2 C4 . . 108.83(14) ?
    C1 C3 H3 . . 110.4 ?
    C1 C3 C4 . . 104.95(13) ?
    C1 C3 C8 . . 111.37(14) ?
    C4 C3 H3 . . 110.4 ?
    C4 C3 C8 . . 109.12(13) ?
    C8 C3 H3 . . 110.4 ?
    C2 C4 C3 . . 104.33(13) ?
    C2 C4 H4 . . 110.5 ?
    C2 C4 C5 . . 111.29(14) ?
    C3 C4 H4 . . 110.5 ?
    C3 C4 C5 . . 109.47(13) ?
    C5 C4 H4 . . 110.5 ?
    C4 C5 H5 . . 111.5 ?
    C6 C5 C4 . . 106.02(13) ?
    C6 C5 H5 . . 111.5 ?
    C6 C5 C10 . . 110.98(14) ?
    C10 C5 C4 . . 105.06(14) ?
    C10 C5 H5 . . 111.5 ?
    C5 C6 H6 . . 122.6 ?
    C7 C6 C5 . . 114.74(15) ?
    C7 C6 H6 . . 122.6 ?
    C6 C7 H7 . . 122.8 ?
    C6 C7 C8 . . 114.39(15) ?
    C8 C7 H7 . . 122.8 ?
    C3 C8 H8 . . 111.5 ?
    C7 C8 C3 . . 106.75(13) ?
    C7 C8 H8 . . 111.5 ?
    C7 C8 C9 . . 110.95(14) ?
    C9 C8 C3 . . 104.29(14) ?
    C9 C8 H8 . . 111.5 ?
    C8 C9 H9 . . 116.8 ?
    C10 C9 C8 . . 110.42(14) ?
    C10 C9 H9 . . 116.8 ?
    C11 C9 C8 . . 122.26(16) ?
    C11 C9 H9 . . 116.8 ?
    C11 C9 C10 . . 60.00(11) ?
    C5 C10 H10 . . 117.0 ?
    C9 C10 C5 . . 110.36(14) ?
    C9 C10 H10 . . 117.0 ?
    C11 C10 C5 . . 122.08(15) ?
    C11 C10 C9 . . 59.71(11) ?
    C11 C10 H10 . . 117.0 ?
    C9 C11 C10 . . 60.29(12) ?
    C9 C11 H11A . . 117.7 ?
    C9 C11 H11B . . 117.7 ?
    C10 C11 H11A . . 117.7 ?
    C10 C11 H11B . . 117.7 ?
    H11A C11 H11B . . 114.9 ?
    N1 C12 H12A . . 109.3 ?
    N1 C12 H12B . . 109.3 ?
    N1 C12 C13 . . 111.47(15) ?
    H12A C12 H12B . . 108.0 ?
    C13 C12 H12A . . 109.3 ?
    C13 C12 H12B . . 109.3 ?
    C12 C13 H13A . . 109.5 ?
    C12 C13 H13B . . 109.5 ?
    H13A C13 H13B . . 108.1 ?
    C14 C13 C12 . . 110.83(15) ?
    C14 C13 H13A . . 109.5 ?
    C14 C13 H13B . . 109.5 ?
    C15 C14 C13 . . 121.05(16) ?
    C15 C14 C19 . . 118.36(17) ?
    C19 C14 C13 . . 120.55(16) ?
    C14 C15 H15 . . 119.7 ?
    C16 C15 C14 . . 120.64(17) ?
    C16 C15 H15 . . 119.7 ?
    C15 C16 H16 . . 120.0 ?
    C17 C16 C15 . . 119.94(18) ?
    C17 C16 H16 . . 120.0 ?
    C16 C17 H17 . . 120.0 ?
    C18 C17 C16 . . 120.10(19) ?
    C18 C17 H17 . . 120.0 ?
    C17 C18 H18 . . 120.1 ?
    C17 C18 C19 . . 119.83(18) ?
    C19 C18 H18 . . 120.1 ?
    C14 C19 H19 . . 119.4 ?
    C18 C19 C14 . . 121.12(17) ?
    C18 C19 H19 . . 119.4 ?
loop_
    _geom_torsion_atom_site_label_1
    _geom_torsion_atom_site_label_2
    _geom_torsion_atom_site_label_3
    _geom_torsion_atom_site_label_4
    _geom_torsion_site_symmetry_1
    _geom_torsion_site_symmetry_2
    _geom_torsion_site_symmetry_3
    _geom_torsion_site_symmetry_4
    _geom_torsion
    _geom_torsion_publ_flag
    O1 C1 C3 C4 . . . . -177.86(17) ?
    O1 C1 C3 C8 . . . . -59.9(2) ?
    O2 C2 C4 C3 . . . . 174.98(18) ?
    O2 C2 C4 C5 . . . . 57.0(2) ?
    N1 C1 C3 C4 . . . . -0.50(18) ?
    N1 C1 C3 C8 . . . . 117.44(15) ?
    N1 C2 C4 C3 . . . . -2.65(18) ?
    N1 C2 C4 C5 . . . . -120.61(15) ?
    N1 C12 C13 C14 . . . . -177.61(13) ?
    C1 N1 C2 O2 . . . . -175.20(17) ?
    C1 N1 C2 C4 . . . . 2.5(2) ?
    C1 N1 C12 C13 . . . . 83.9(2) ?
    C1 C3 C4 C2 . . . . 1.86(17) ?
    C1 C3 C4 C5 . . . . 121.06(15) ?
    C1 C3 C8 C7 . . . . -60.75(16) ?
    C1 C3 C8 C9 . . . . -178.27(13) ?
    C2 N1 C1 O1 . . . . 176.20(17) ?
    C2 N1 C1 C3 . . . . -1.3(2) ?
    C2 N1 C12 C13 . . . . -88.81(19) ?
    C2 C4 C5 C6 . . . . 57.84(17) ?
    C2 C4 C5 C10 . . . . 175.42(13) ?
    C3 C4 C5 C6 . . . . -56.97(17) ?
    C3 C4 C5 C10 . . . . 60.61(16) ?
    C3 C8 C9 C10 . . . . 62.51(17) ?
    C3 C8 C9 C11 . . . . 129.18(16) ?
    C4 C3 C8 C7 . . . . 54.64(17) ?
    C4 C3 C8 C9 . . . . -62.88(16) ?
    C4 C5 C6 C7 . . . . 59.37(19) ?
    C4 C5 C10 C9 . . . . -62.47(17) ?
    C4 C5 C10 C11 . . . . -128.74(16) ?
    C5 C6 C7 C8 . . . . 0.1(2) ?
    C5 C10 C11 C9 . . . . 96.28(17) ?
    C6 C5 C10 C9 . . . . 51.69(19) ?
    C6 C5 C10 C11 . . . . -14.6(2) ?
    C6 C7 C8 C3 . . . . -58.86(19) ?
    C6 C7 C8 C9 . . . . 54.2(2) ?
    C7 C8 C9 C10 . . . . -52.07(19) ?
    C7 C8 C9 C11 . . . . 14.6(2) ?
    C8 C3 C4 C2 . . . . -117.59(15) ?
    C8 C3 C4 C5 . . . . 1.61(18) ?
    C8 C9 C10 C5 . . . . 0.2(2) ?
    C8 C9 C10 C11 . . . . 116.27(17) ?
    C8 C9 C11 C10 . . . . -96.44(17) ?
    C10 C5 C6 C7 . . . . -54.2(2) ?
    C11 C9 C10 C5 . . . . -116.06(17) ?
    C12 N1 C1 O1 . . . . 2.8(3) ?
    C12 N1 C1 C3 . . . . -174.62(15) ?
    C12 N1 C2 O2 . . . . -1.9(3) ?
    C12 N1 C2 C4 . . . . 175.86(15) ?
    C12 C13 C14 C15 . . . . -94.16(19) ?
    C12 C13 C14 C19 . . . . 83.6(2) ?
    C13 C14 C15 C16 . . . . 177.59(17) ?
    C13 C14 C19 C18 . . . . -177.77(18) ?
    C14 C15 C16 C17 . . . . 0.2(3) ?
    C15 C14 C19 C18 . . . . 0.1(3) ?
    C15 C16 C17 C18 . . . . 0.0(3) ?
    C16 C17 C18 C19 . . . . -0.2(3) ?
    C17 C18 C19 C14 . . . . 0.1(3) ?
    C19 C14 C15 C16 . . . . -0.2(3) ?
loop_
    _geom_hbond_atom_site_label_d
    _geom_hbond_atom_site_label_h
    _geom_hbond_atom_site_label_a
    _geom_hbond_site_symmetry_d
    _geom_hbond_site_symmetry_h
    _geom_hbond_site_symmetry_a
    _geom_hbond_distance_dh
    _geom_hbond_distance_ha
    _geom_hbond_distance_da
    _geom_hbond_angle_dha
    _geom_hbond_publ_flag
    C11 H11A Cg 4_465 ? ? 0.99 2.98 3.744(2) 135 yes
    C12 H12B Cg 3_666 . . 0.99 2.92 3.4608(19) 115 yes
_shelx_space_group_comment
;
The symmetry employed for this shelxl refinement is uniquely defined
by the following loop, which should always be used as a source of
symmetry information in preference to the above space-group names.
They are only intended as comments.
;
_shelx_estimated_absorpt_T_min     ?
_shelx_estimated_absorpt_T_max     ?
_shelx_hkl_file
;
   0   0  -1 19.9157 34.3517  31
   0   0  -2 93962.4 7349.17  31
   0   0  -3 60.4287 93.7206  31
   0   0  -3-209.091 207.682  27
   0   0  -4 3689.09 363.498  31
   0   0  -4 3074.31 438.041  27
   0   0  -5-194.004 243.921  27
   0   0  -5-75.2847 189.402  25
   0   0  -6 33976.7 2794.12  27
   0   0  -6 31534.0 2710.76  25
   0   0  -7-457.254 466.112  27
   0   0  -7-264.894 303.102  25
   0   0  -8-272.138 444.906  27
   0   0  -8 58.5465 252.801  25
   0   0  -8 79.2338 102.869  19
   0   0  -9-18.8568 112.319   7
   0   0  -9 18.8381 118.677  19
   0   0 -10 3818.16 397.522   7
   0   0 -10 3969.07 399.772  19
   0   0 -11 42.6752 142.428   7
   0   0 -11 84.7465 133.568  19
   0   0 -12 8085.80 714.135   7
   0   0 -12 8130.71 711.734  19
   0   0 -13 111.374 107.223  19
   0   0 -14 10275.1 880.809  19
   0   0 -14 11472.3 879.575  13
   0   1  -1 17950.0 1416.16  31
   0   1  -2 153668. 11874.6  31
   0   1  -2 150074. 11890.2  25
   0   1  -3 16828.4 1296.20  31
   0   1  -3 15302.4 1317.55  25
   0   1  -3 14723.1 1336.62  27
   0   1  -4 15772.6 1305.90  31
   0   1  -4 15515.9 1372.85  27
   0   1  -4 15674.8 1341.24  25
   0  -1  -5 1380.35 328.884  27
   0   1  -5 721.357 287.219  27
   0   1  -5 1534.64 278.985  25
   0  -1  -6 11863.4 1046.38  25
   0  -1  -6 9368.00 1071.34  27
   0   1  -6 10138.5 1083.35  27
   0   1  -6 11075.5 1020.74  25
   0   1  -7 28953.6 2392.28  27
   0   1  -7 27523.2 2275.84  25
   0  -1  -7 25138.5 2364.17  27
   0  -1  -7 24629.2 2270.11  25
   0  -1  -8 22164.1 1913.57  25
   0   1  -8 18041.7 1858.15  25
   0  -1  -8 24179.9 2068.82  27
   0  -1  -8 21583.4 1718.12  19
   0  -1  -9 730.014 360.371  27
   0  -1  -9 1282.21 184.504   7
   0   1  -9 998.027 272.029  25
   0  -1  -9 734.673 169.269  19
   0  -1 -10-21.0717 141.518   7
   0  -1 -10 62.9272 126.002  19
   0  -1 -11 1660.21 237.819   7
   0  -1 -11 1753.73 242.231  19
   0  -1 -12 6848.50 614.691   7
   0  -1 -12 6828.67 615.196  19
   0  -1 -13 1507.16 191.964  19
   0  -1 -14 1351.67 156.256  19
   0   1 -14 1492.65 155.217  13
   0  -1 -14 1549.64 162.460  13
   0   2   0 77197.7 6029.89  28
   0  -2   1 2131.67 207.104  12
   0   2  -1 2247.30 192.319  31
   0  -2  -1 2144.93 191.184  31
   0   2  -2 440337. 34455.2  31
   0  -2  -2 441290. 34455.8  31
   0   2  -2 447507. 34474.8  25
   0   2  -3 101506. 7980.64  31
   0   2  -3 102292. 8005.54  25
   0   2  -4 23396.6 1870.71  31
   0   2  -4 21450.2 1890.28  25
   0   2  -4 24170.8 1945.51  27
   0   2  -5-95.8493 226.057  27
   0   2  -5 107.479 180.046  25
   0   2  -6 1033.04 307.603  27
   0  -2  -6 963.498 308.412  27
   0   2  -6 958.677 231.858  25
   0  -2  -7 14821.3 1438.05  25
   0   2  -7 15426.1 1406.02  25
   0  -2  -7 16147.3 1526.31  27
   0  -2  -8 3197.19 594.639  27
   0   2  -8 2945.91 461.156  25
   0  -2  -8 3164.52 502.358  25
   0  -2  -8 3937.19 345.715  19
   0   2  -8 3265.00 336.179  19
   0  -2  -9-105.511 316.941  27
   0   2  -9 464.208 211.137  25
   0  -2  -9-56.4813 110.385   7
   0   2  -9 18.8066 129.760   7
   0  -2  -9 338.571 128.957  19
   0   2  -9 18.7710 119.295  19
   0  -2 -10 125.792 134.214   7
   0   2 -10 355.541 147.001   7
   0  -2 -10 146.094 138.431  19
   0   2 -10 291.526 139.063  19
   0  -2 -11 4896.27 489.427  19
   0   2 -11 5239.86 494.116  19
   0   2 -11 5445.84 496.154   7
   0  -2 -11 4998.82 492.099   7
   0   2 -12 1808.12 244.422   7
   0  -2 -12 1926.68 244.619   7
   0  -2 -12 2107.28 247.099  19
   0  -2 -13 689.288 136.797  19
   0   2 -13 821.884 138.436  19
   0  -2 -14 5643.70 514.429  19
   0   2 -14 6093.91 515.721  19
   0  -2 -14 6687.61 519.077   9
   0  -2 -14 6436.52 518.343  13
   0   3   0-87.0431 73.7939  28
   0  -3  -1 1269.28 118.030  31
   0   3  -1 1129.04 115.380  31
   0  -3   1 1022.21 148.706  12
   0   3  -2 49914.5 4173.33  31
   0  -3  -2 56684.6 4178.07  31
   0   3  -2 53449.6 4201.44  25
   0   3  -3 2029.38 235.848  31
   0  -3  -3 2019.57 233.204  31
   0   3  -3 2603.88 290.569  25
   0   3  -4 65257.7 5236.83  31
   0  -3  -4 69606.9 5240.74  31
   0   3  -4 63323.2 5262.75  25
   0   3  -5 71.7296 175.985  25
   0  -3  -6 16416.1 1429.03  27
   0   3  -6 13527.4 1301.61  25
   0  -3  -7 5094.17 679.036  27
   0  -3  -7 4341.57 603.714  25
   0   3  -7 4822.35 577.140  25
   0  -3  -8 862.818 340.239  27
   0   3  -8 1240.53 275.629  25
   0  -3  -8 971.542 313.951  25
   0  -3  -8 832.937 135.686  23
   0  -3  -8 1110.87 163.036  19
   0   3  -8 840.165 150.851  19
   0  -3  -9 107.150 275.883  27
   0   3  -9 56.2351 120.563   7
   0  -3  -9 300.341 132.447   7
   0   3  -9 523.134 221.197  25
   0   3  -9 130.906 123.730  19
   0  -3  -9 112.401 116.935  19
   0  -3 -10 5668.89 814.653  27
   0   3 -10 5279.11 500.766  19
   0  -3 -10 4877.10 493.903  19
   0  -3 -10 5564.10 506.034   7
   0   3 -10 5199.80 500.774   7
   0  -3 -11 103.637 133.782   7
   0   3 -11 123.912 129.392   7
   0   3 -11 40.9990 137.927  19
   0  -3 -11 164.381 129.723  19
   0  -3 -12 974.098 174.723   7
   0   3 -12 789.379 171.119   7
   0   3 -12 1065.06 173.481  19
   0  -3 -12 783.269 168.327  19
   0  -3 -13 2974.67 283.750  19
   0   3 -13 2609.38 275.910  19
   0  -3 -14-94.4661 73.7756   9
   0  -3 -14 90.3123 72.6940  13
   0  -3 -14 28.5685 59.4356  19
   0   3 -14 97.4571 62.2951  19
   0   4   0 1434.26 179.943  28
   0  -4   1 1503.60 201.259  12
   0   4  -2 86428.8 7009.94  31
   0  -4  -2 93002.1 7012.15  31
   0   4  -3 67566.5 5426.39  31
   0  -4  -3 71729.0 5429.22  31
   0   4  -3 67155.0 5457.42  25
   0   4  -4 622.638 199.694  25
   0   4  -5 219.288 158.717  25
   0   4  -6 131.496 189.523  25
   0  -4  -7 14338.2 1375.05  27
   0   4  -7 12551.4 1237.95  25
   0   4  -7 13461.1 1187.42  28
   0  -4  -8 111.041 104.092  19
   0   4  -8 317.306 115.152  19
   0  -4  -8 243.795 101.465  23
   0  -4  -8-195.259 347.285  27
   0   4  -8 333.375 118.463   7
   0  -4  -8 67.6057 216.716  25
   0   4  -8 282.822 215.450  25
   0  -4  -9 17211.8 1674.81  27
   0   4  -9 14904.3 1443.80  25
   0   4  -9 15621.4 1287.71   7
   0  -4  -9 15876.0 1290.41   7
   0   4  -9 16048.5 1289.43  19
   0  -4  -9 14715.2 1282.85  19
   0   4 -10 61.2582 126.675   7
   0  -4 -10-61.3317 135.452   7
   0  -4 -10 111.660 299.949  27
   0  -4 -10-61.0400 123.230  19
   0   4 -10 61.0024 135.644  19
   0   4 -11 539.078 156.571  19
   0  -4 -11 260.000 138.939  19
   0   4 -11 140.833 130.733   7
   0  -4 -11 666.002 167.242   7
   0   4 -12 1906.75 253.490  19
   0  -4 -12 2423.44 263.312  19
   0   4 -12 2307.96 260.294   7
   0  -4 -12 2218.27 257.377   7
   0   4 -13 4369.35 418.676  19
   0  -4 -13 5016.43 423.656  19
   0  -4 -14-62.2434 60.3311  19
   0   4 -14 5.92083 51.7949  19
   0  -5   0 255.729 158.913  12
   0   5   0-82.7836 119.784  28
   0  -5   1 859.658 187.201  12
   0   5  -2 16402.7 1250.64  28
   0  -5   2 13840.6 1224.24  12
   0   5  -3 44430.9 3558.81  25
   0   5  -4 49220.5 3955.77  25
   0   5  -5 2871.92 386.655  25
   0   5  -6 141.579 123.549  28
   0   5  -6 270.333 185.412  25
   0  -5  -7 8096.11 954.082  27
   0   5  -7 7708.94 816.678  25
   0   5  -7 7667.59 761.739  28
   0  -5  -8 12215.3 1066.86  19
   0   5  -8 13758.5 1073.47  19
   0  -5  -8 15336.2 1456.09  27
   0  -5  -8 12433.7 1297.22  25
   0   5  -8 12245.4 1235.20  25
   0  -5  -8 12235.2 1070.94  23
   0   5  -8 13085.8 1069.63   7
   0  -5  -8 13191.0 1069.84   7
   0  -5  -9 15621.0 1340.56  19
   0  -5  -9 18002.8 1729.85  27
   0  -5  -9 16367.5 1341.70   7
   0   5  -9 16116.3 1341.44   7
   0   5  -9 15520.4 1319.00  29
   0   5  -9 17861.8 1347.92  19
   0   5 -10 720.718 161.121   7
   0  -5 -10 679.666 157.121   7
   0   5 -10 617.330 104.327  29
   0   5 -10 417.722 147.800  19
   0  -5 -10 238.109 145.038  19
   0  -5 -11 2077.85 252.256  19
   0   5 -11 2172.79 254.795  19
   0  -5 -11 1768.64 247.087   7
   0   5 -11 1862.99 248.684   7
   0   5 -12 611.145 145.684  19
   0  -5 -12 531.517 134.176  19
   0  -5 -12 767.283 137.814  11
   0   5 -12 618.486 140.015   7
   0  -5 -12 737.259 148.627   7
   0   5 -13 491.325 109.848  19
   0  -5 -13 429.217 103.098  19
   0  -5 -14 72.9170 67.2617  13
   0  -6   0 75605.5 5951.73  12
   0   6  -1 38015.3 2865.65  28
   0  -6   1 33898.9 2840.95  12
   0  -6   2 4375.17 437.123  12
   0   6  -3 9412.16 838.590  25
   0   6  -3 8978.14 825.631  28
   0   6  -4 3448.94 395.567  25
   0   6  -4 2867.57 362.572  28
   0   6  -5 517.434 190.791  25
   0   6  -5 658.378 186.003  28
   0   6  -6 5452.46 591.526  28
   0   6  -6 5755.41 635.912  25
   0   6  -7 1289.09 182.838  18
   0   6  -7 977.771 228.235  28
   0   6  -7 1072.80 277.821  25
   0  -6  -7 1455.79 178.284  23
   0   6  -8 648.059 152.434  18
   0   6  -8 633.623 139.497  19
   0  -6  -8 861.913 148.537  19
   0  -6  -8 915.301 398.122  27
   0  -6  -8 863.688 145.780   7
   0   6  -8 731.493 139.955   7
   0   6  -8 519.364 114.061  29
   0  -6  -8 821.477 150.561  23
   0   6  -9 292.555 130.954   7
   0  -6  -9 398.690 132.085   7
   0  -6  -9 334.689 377.712  27
   0   6  -9 302.349 91.8693  29
   0   6  -9 254.704 124.856  19
   0  -6  -9 144.253 116.456  19
   0  -6 -10 1682.35 228.690   7
   0   6 -10 1283.87 209.512   7
   0  -6 -10 1570.12 474.055  27
   0   6 -10 1439.32 177.068  29
   0   6 -10 1505.92 219.407  19
   0  -6 -10 1456.96 211.594  19
   0   6 -11 3102.08 335.558   7
   0  -6 -11 3320.87 339.979   7
   0  -6 -11 3403.78 341.408  19
   0   6 -11 3035.59 336.517  19
   0   6 -12 744.513 146.168  19
   0  -6 -12 879.102 148.512  19
   0  -6 -12 707.322 144.798  11
   0  -6 -13 1076.77 153.423  13
   0  -6 -13 834.231 129.318  19
   0   6 -13 721.942 120.941  19
   0  -6 -13 926.064 147.112   9
   0  -6 -14 397.808 73.7196  13
   0  -7   0 104.588 156.638  12
   0   7  -1 54563.3 1982.17  28
   0  -7   1 47042.4 1922.40  12
   0  -7   2 14325.2 1212.13  12
   0   7  -3-92.4334 128.867  28
   0   7  -4 26506.2 2200.35  28
   0   7  -5 193.014 156.502  28
   0   7  -5 256.699 170.048  25
   0   7  -6 16845.4 1485.28  28
   0   7  -7 1115.13 172.901  18
   0   7  -7 1132.98 155.056  19
   0  -7  -7 1187.90 153.547  19
   0   7  -7 928.757 226.329  28
   0  -7  -7 1292.17 158.770   7
   0   7  -7 1070.62 155.415   7
   0  -7  -7 1000.09 161.936  23
   0   7  -7 913.457 141.914  29
   0   7  -8 827.450 162.356  18
   0   7  -8 864.657 151.249  19
   0  -7  -8 849.774 144.298  19
   0  -7  -8 1351.20 454.015  27
   0  -7  -8 806.159 146.168   7
   0   7  -8 853.704 154.862   7
   0  -7  -8 968.130 161.906  23
   0   7  -8 982.359 140.281  29
   0   7  -9 806.320 164.087   7
   0  -7  -9 846.478 165.871   7
   0  -7  -9 674.875 354.507  27
   0   7  -9 779.665 133.693  29
   0  -7  -9 929.761 161.157  19
   0   7  -9 889.476 167.117  19
   0   7  -9 613.762 173.354  18
   0  -7 -10 36927.1 3092.58  27
   0  -7 -10 31892.2 2658.95   7
   0   7 -10 33787.9 2663.32   7
   0  -7 -10 33276.5 2660.04  19
   0   7 -10 31553.4 2659.30  19
   0   7 -10 34778.5 2644.89  29
   0   7 -11 862.864 168.298   7
   0  -7 -11 860.314 165.210   7
   0  -7 -11 847.175 163.123  19
   0   7 -11 955.136 170.295  19
   0  -7 -12 4385.54 388.241  11
   0  -7 -12 3975.99 388.273  19
   0   7 -12 4250.28 388.206  19
   0  -7 -13 25.4117 72.9043  19
   0  -7 -13-22.5878 100.661  13
   0  -7 -13 112.387 94.8508   9
   0  -8   0 142198. 11159.3  12
   0  -8   1 968.751 229.943  12
   0   8  -1 1432.49 229.430  28
   0  -8   2 27040.2 2208.12  12
   0   8  -3 9494.88 884.070  28
   0   8  -4 21679.3 1761.65  29
   0   8  -4 24592.5 1897.44  28
   0   8  -5 150.986 74.5165  29
   0   8  -5 42.8576 137.383  28
   0   8  -6 5331.00 604.004  28
   0   8  -6 5386.20 472.178  29
   0   8  -7 11190.8 961.114   7
   0  -8  -7 11266.1 959.135   7
   0  -8  -7 13255.6 986.062  23
   0   8  -7 12184.0 986.640  18
   0   8  -7 11444.2 961.055  19
   0  -8  -7 11141.5 957.631  19
   0   8  -7 14041.3 1143.55  28
   0   8  -7 11229.6 961.407  29
   0  -8  -8-106.185 318.910  27
   0   8  -8-77.4182 112.641  19
   0  -8  -8 45.2611 95.0533  19
   0   8  -8-127.062 119.559  18
   0  -8  -8 177.344 102.510  23
   0   8  -8 108.990 105.954   7
   0  -8  -8-15.1638 96.9733   7
   0  -8  -8 100.622 220.700  12
   0   8  -8 15.1807 80.7136  29
   0   8  -9-34.6524 120.174   7
   0  -8  -9-84.7714 119.055   7
   0   8  -9-22.8324 148.136  18
   0  -8  -9 16.8031 111.330  19
   0   8  -9 34.3696 113.076  19
   0  -8  -9-113.104 303.828  27
   0   8  -9 46.6115 81.7173  29
   0   8 -10 20051.7 1554.59  18
   0  -8 -10 18155.6 1525.04   7
   0   8 -10 18057.7 1525.97   7
   0   8 -10 17905.3 1524.87  19
   0  -8 -10 18074.3 1524.40  19
   0   8 -10 20134.0 1518.32  29
   0  -8 -11 5694.13 493.357   7
   0   8 -11 4984.03 487.052  19
   0  -8 -11 5464.49 488.286  19
   0  -8 -12 94.2119 89.7619  19
   0  -8 -12 40.3767 123.256   9
   0  -8 -12 125.768 104.399  15
   0  -8 -13 375.568 106.831  13
   0  -8 -13 188.899 66.2916  19
   0  -8 -13 435.683 92.1559   9
   0  -9   0 86.9091 189.412  12
   0   9  -1 28990.3 2322.28  29
   0  -9  -1 32637.9 2427.35  12
   0  -9   1 28647.3 2411.40  12
   0   9  -2 15254.7 1215.45  29
   0  -9   2 14917.4 1308.86  12
   0   9  -3 3552.98 436.358  28
   0   9  -4 25406.2 2118.03  29
   0   9  -4 34274.8 2296.60  28
   0   9  -5 129.423 80.8329  29
   0   9  -5-47.6395 143.220  28
   0   9  -6 22653.9 1726.29  28
   0   9  -6 18234.6 1528.04  29
   0  -9  -6 18967.2 1542.85  23
   0   9  -7 6360.38 586.986  18
   0  -9  -7 6972.06 588.022  23
   0   9  -7 6050.95 709.270  28
   0   9  -7 6262.24 563.006  29
   0   9  -8 21.6407 126.701  18
   0   9  -8 59.9048 97.8612  19
   0  -9  -8 14.5194 100.710  19
   0  -9  -8-217.576 245.952  12
   0  -9  -8 14.6325 96.2867   7
   0   9  -8-136.002 116.008   7
   0  -9  -8 41.4917 117.123  23
   0   9  -8 175.076 85.5146  29
   0   9  -9 17207.4 1313.93  18
   0   9  -9 15833.5 1278.92  19
   0  -9  -9 14413.4 1271.37  19
   0  -9  -9 15115.4 1274.77   7
   0   9  -9 14571.8 1275.35   7
   0   9  -9 16945.3 1281.49  29
   0  -9  -9 15867.5 1665.58  27
   0   9 -10 1765.77 196.022  29
   0   9 -10 1583.32 209.268   7
   0  -9 -10 1623.53 204.616   7
   0   9 -10 2043.08 246.929  18
   0   9 -10 1245.22 196.619  19
   0  -9 -10 1300.01 199.558  19
   0  -9 -11 234.456 144.945   9
   0  -9 -11 94.6865 99.7377  19
   0   9 -11 340.534 112.472  19
   0  -9 -12 3742.69 337.041  11
   0  -9 -12 3642.82 348.096  13
   0  -9 -12 3268.55 321.374  19
   0  -9 -12 4279.29 346.349   9
   0  -9 -12 3088.59 329.048  15
   0  -9 -13 218.356 93.1846  13
   0 -10   0 4186.75 489.609  12
   0  10  -1 80644.0 6388.48  29
   0 -10  -1 87513.8 6501.29  12
   0 -10   1 80689.2 6489.84  12
   0  10  -2 84330.8 6716.22  29
   0 -10   2 81343.2 6810.12  12
   0 -10  -2 98862.1 6845.00  12
   0  10  -3-44.7488 166.456  28
   0  10  -4 4989.31 577.941  28
   0  10  -5 2824.04 289.957  29
   0  10  -5 4154.69 468.931  28
   0  10  -6-56.6398 164.346  28
   0  10  -6 43.0598 80.2742  29
   0  10  -7 59.5364 190.357  28
   0  10  -7-31.5047 81.9462  29
   0 -10  -7 39.1577 99.5617  23
   0 -10  -7 111.060 235.857  12
   0  10  -8 59311.4 4687.49  29
   0  10  -8 58982.5 4708.52  18
   0 -10  -8 60827.1 4866.41  12
   0  10  -9 13574.4 1012.90  18
   0  10  -9 10734.7 965.318  19
   0  10  -9 10016.9 962.583   7
   0 -10  -9 13675.1 1393.97  27
   0  10  -9 13196.6 979.822  29
   0  10 -10 6425.51 534.086  18
   0 -10 -10 4634.58 481.270  19
   0  10 -10 4613.34 481.217  19
   0  10 -10 6674.65 503.065  29
   0 -10 -10 6328.61 527.523   9
   0 -10 -11 1398.44 191.784   9
   0 -10 -11 1166.85 181.121  15
   0 -10 -11 784.637 174.910  13
   0 -10 -11 936.875 143.490  19
   0 -10 -12 556.426 120.895  15
   0 -10 -12 499.256 126.149  11
   0 -10 -12 414.661 125.325  13
   0 -10 -13 306.990 79.4199  13
   0 -11   0 194.409 217.948  12
   0 -11   1 18329.9 1596.29  12
   0 -11  -1 18568.8 1602.92  12
   0  11  -2 49080.1 3792.97  29
   0 -11   2 43352.1 3896.24  12
   0 -11  -2 50407.1 3922.45  12
   0  11  -3 2570.54 389.328  28
   0  11  -3 2692.98 262.673  29
   0  11  -4 3780.13 488.359  28
   0 -11  -4 3313.78 465.705  12
   0 -11  -5 4831.64 575.828  12
   0  11  -5 5166.31 600.302  28
   0  11  -5 5007.94 425.886  29
   0 -11  -5 4094.69 424.110  23
   0 -11  -6 1878.09 228.212  23
   0  11  -6 1641.57 206.041  22
   0 -11  -6 2217.89 247.215   9
   0 -11  -6 1167.24 327.121  12
   0  11  -6 1744.39 211.250  29
   0  11  -6 2352.17 379.618  28
   0 -11  -7 2790.42 308.785   9
   0 -11  -7 2390.52 430.275  12
   0  11  -7 2545.29 276.244  29
   0 -11  -8 13446.5 1092.14   9
   0  11  -8 11777.6 1085.79  18
   0 -11  -8 12599.5 1259.18  12
   0  11  -8 13318.0 1073.89  29
   0 -11  -9 335.367 324.486  27
   0  11  -9-22.6307 131.649  18
   0 -11  -9 248.726 159.372   9
   0  11  -9 135.999 91.7965  29
   0  11 -10 4134.76 426.897  18
   0 -11 -10 4769.48 429.326   9
   0 -11 -10 3839.46 413.940  13
   0  11 -10 4347.87 397.644  29
   0 -11 -11-129.488 124.617   9
   0 -11 -11-14.9132 125.097  15
   0 -11 -11 257.598 132.948  13
   0 -11 -12 27.7484 97.2111  11
   0 -11 -12 119.709 91.0694  15
   0 -11 -12 75.7710 99.1413  13
   0 -12   0 853.446 282.187  12
   0 -12   1 11356.6 1091.27  12
   0 -12  -1 11886.9 1103.09  12
   0  12  -2 5355.53 458.320  29
   0 -12  -2 4736.91 595.816  12
   0 -12   2 5081.22 599.360  12
   0  12  -3 2018.10 215.860  29
   0 -12  -4-155.862 201.583  12
   0 -12  -4-89.8362 86.4386  23
   0  12  -5 2081.37 216.972  29
   0 -12  -5 1904.38 361.632  12
   0 -12  -5 1673.65 215.594  23
   0  12  -5 1652.72 202.656  22
   0 -12  -6 2401.90 275.949  23
   0  12  -6 2137.49 250.675  22
   0 -12  -6 2601.11 445.318  12
   0  12  -6 2497.41 259.715  29
   0 -12  -7 3393.41 358.512   9
   0 -12  -7 3270.20 523.222  12
   0  12  -7 3127.37 330.126  29
   0  12  -8 587.341 160.104  18
   0 -12  -8 625.296 177.973   9
   0 -12  -8 393.513 268.608  12
   0  12  -8 688.793 135.332  29
   0  12  -9 1666.88 233.653  18
   0 -12  -9 1912.17 245.971   9
   0 -12  -9 1619.86 224.858  13
   0  12  -9 1474.93 206.043  29
   0  12 -10 14534.1 1247.48  18
   0 -12 -10 14464.3 1233.62  13
   0 -12 -10 15852.7 1236.83   9
   0 -12 -11 375.212 134.241  13
   0 -12 -11 547.084 134.485  15
   0 -12 -12 399.027 105.457  11
   0 -12 -12 171.520 91.8500  15
   0 -12 -12 235.105 95.6755  13
   0 -13   0 102.027 213.179  12
   0 -13   1 2767.37 412.789  12
   0 -13  -1 2155.79 403.939  12
   0 -13  -2-52.5135 219.353  12
   0 -13   2 199.810 219.183  12
   0 -13  -3 2776.31 436.117  12
   0  13  -3 2683.52 271.745  29
   0  13  -4 5435.50 469.777  22
   0 -13  -4 4904.04 477.419  23
   0  13  -5 917.480 148.942  29
   0 -13  -5 767.252 157.953  23
   0  13  -5 1107.44 158.344  22
   0 -13  -5 983.337 298.868  12
   0  13  -6 392.812 115.034  29
   0  13  -6 172.791 102.574  22
   0 -13  -6 366.980 123.803  23
   0 -13  -6 589.547 274.606  12
   0 -13  -7 1030.22 176.602  13
   0 -13  -7 682.440 321.930  12
   0  13  -7 969.201 158.921  29
   0 -13  -8-34.5355 133.312  13
   0 -13  -8-68.7595 277.097  12
   0  13  -8 180.786 138.061  18
   0  13  -8 92.6457 106.659  29
   0  13  -9 1513.33 224.165  18
   0 -13  -9 1764.76 225.977  13
   0  13 -10 1080.54 189.701  18
   0 -13 -10 1363.69 194.670  13
   0  13  10 1311.73 161.467  22
   0 -13 -11-25.8089 108.337  15
   0 -13 -11 135.053 103.732  13
   0 -13 -12 194.207 88.3939  11
   0 -13 -12 53.7971 66.2222  13
   0 -13 -12 109.658 78.9168  15
   0 -14   0 60287.1 4577.55  12
   0  14   0 54587.5 4384.79  22
   0 -14  -1 408.160 249.076  12
   0 -14   1 227.582 247.080  12
   0  14  -1 349.379 105.613  22
   0  14   2 441.513 107.611  22
   0 -14   2 223.729 239.633  12
   0 -14  -2 355.015 231.557  12
   0  14  -2 409.192 107.919  22
   0 -14  -3-121.437 244.679  12
   0  14  -3 75.6773 87.0991  22
   0  14  -4 5768.05 528.765  22
   0 -14  -4 6109.62 539.961  23
   0  14  -5 7086.69 641.910  22
   0 -14  -5 8845.99 876.463  12
   0 -14  -6 2515.68 462.308  12
   0  14  -6 1896.91 233.623  22
   0  14  -6 2192.36 247.461  29
   0 -14  -7 2088.98 245.578  13
   0  14  -7 2257.15 248.138  29
   0 -14  -8 16.3348 122.187  13
   0  14  -8-89.3449 124.933  18
   0 -14  -9 45.6404 116.603  13
   0  14  -9 227.821 125.818  18
   0 -14 -10 2407.59 279.182  13
   0  14  10 2825.33 264.515  22
   0  14 -10 3056.49 306.163  18
   0 -14 -11 266.526 112.465  15
   0 -14 -11 137.698 91.2083  13
   0 -14 -12 191.136 69.3541  15
   0  15   0 113.862 106.472  22
   0 -15   0-64.0957 263.082  12
   0 -15   1 47738.2 4185.68  12
   0 -15  -1 55243.5 4219.31  12
   0  15  -1 50209.1 3995.61  22
   0 -15   2-61.9049 240.098  12
   0 -15  -2 66.3223 257.221  12
   0  15   2 16.7213 90.9652  22
   0  15  -2 193.533 101.780  22
   0  15   3 461.096 120.979  22
   0  15  -3 397.868 120.534  22
   0  15  -4 8303.01 719.995  22
   0 -15  -5 507.182 298.986  12
   0  15  -5 392.542 118.169  22
   0 -15  -6 10306.9 1005.93  12
   0  15  -6 8044.07 722.068  22
   0 -15  -7-149.609 259.680  12
   0  15  -8-65.2498 129.651  18
   0  15  -9 448.170 143.404  18
   0 -15  -9 586.209 152.173  15
   0  15   9 702.756 120.794  22
   0 -15  -9 548.590 137.462  13
   0 -15 -10 1035.29 163.225  15
   0  15 -10 1021.75 163.226  18
   0 -15 -10 826.821 138.934  13
   0 -15 -11 112.535 91.9677  11
   0 -16   0 27792.4 2626.43  12
   0  16   0 30691.3 2416.52  22
   0 -16   1 4411.02 678.779  12
   0 -16  -1 4013.59 666.192  12
   0  16  -1 5857.04 494.959  22
   0 -16  -2 1454.90 391.609  12
   0  16   2 1617.66 210.564  22
   0  16  -2 1729.08 212.081  22
   0 -16  -3 3478.54 535.519  12
   0  16  -3 3012.46 322.742  22
   0  16   3 3197.95 327.464  22
   0  16  -4 5173.33 484.151  22
   0  16   4 5218.22 486.083  22
   0 -16  -5 3020.02 539.483  12
   0  16   5 3240.44 330.889  22
   0  16  -5 3105.19 327.158  22
   0 -16  -6 545.166 333.040  12
   0  16  -6 491.472 120.202  22
   0  16   7 1825.19 224.309  22
   0 -16  -8 2259.69 270.988  15
   0  16  -8 2183.50 278.953  18
   0  16   8 2569.32 259.456  22
   0 -16  -9 1761.18 226.594  15
   0  16  -9 1746.20 233.798  18
   0  16   9 2102.46 212.342  22
   0  16 -10 99.0520 104.494  18
   0 -16 -10 135.893 108.342  15
   0 -16 -11 685.786 111.027  11
   0  17   0 19.1218 106.974  22
   0 -17   0 232.279 317.722  12
   0  17  -1 4552.09 426.096  22
   0 -17  -1 4521.08 639.333  12
   0 -17   1 3564.76 627.042  12
   0  17  -2 9884.83 862.376  22
   0  17   2 10306.1 867.236  22
   0 -17  -2 9752.84 1105.28  12
   0  17  -3 2843.83 322.176  22
   0  17   3 3253.12 328.739  22
   0 -17  -3 3091.73 549.259  12
   0  17  -4 75.3488 111.253  22
   0 -17  -4-15.4210 114.082  15
   0  17   4-77.5786 109.497  22
   0  17  -5 777.244 156.988  22
   0 -17  -5 771.326 159.971  15
   0  17   5 953.426 161.486  22
   0 -17  -5 884.391 369.286  12
   0 -17  -6 5884.72 554.316  15
   0  17  -6 5890.25 548.834  22
   0  17   6 6625.42 561.700  22
   0 -17  -6 6563.70 800.969  12
   0  17   7 134.754 100.237  22
   0 -17  -7 201.797 135.452  15
   0  17  -8 136.267 120.916  18
   0  17   8 28.9227 89.2144  22
   0 -17  -8 110.120 121.529  15
   0  17  -9 421.642 125.308  18
   0  17   9 424.877 98.4967  22
   0 -17  -9 353.947 127.522  15
   0  17 -10-12.1301 90.7434  18
   0 -17 -10-52.5086 95.0007  15
   0 -17 -11 12.3948 59.2726  15
   0 -17 -11 30.2391 63.4012  11
   0  18   0 30055.0 2375.44  22
   0 -18   0 26938.5 2630.42  12
   0  18  -1 4428.91 422.321  22
   0 -18   1 3292.32 630.878  12
   0 -18  -1 4249.48 657.903  12
   0  18   2 9209.77 802.624  22
   0  18  -2 9371.39 802.213  22
   0 -18  -2 8433.28 1046.49  12
   0  18  -3 3002.08 312.447  22
   0  18   3 2648.45 302.122  22
   0 -18  -3 2257.37 489.040  12
   0  18  -4 57.7431 105.099  22
   0 -18  -4 302.584 120.756  15
   0  18   4 119.019 114.646  22
   0 -18  -5 2457.84 296.079  15
   0  18   5 2920.76 307.392  22
   0  18  -5 3122.92 307.990  22
   0 -18  -5 2695.44 514.037  12
   0  18   6 89.2307 108.445  22
   0 -18  -6 144.191 122.678  15
   0  18  -7 264.538 136.977  18
   0 -18  -7 216.235 126.533  15
   0  18   7 15.9052 91.1153  22
   0 -18  -8 2017.81 238.370  15
   0  18  -8 2273.36 256.161  18
   0  18   8 2118.01 228.648  22
   0 -18  -9 1272.66 178.991  15
   0  18  -9 1517.81 191.461  18
   0  18   9 1598.85 164.527  22
   0 -18 -10 201.252 83.0617  15
   0 -18 -10 98.7650 81.2351  11
   0  19   0-20.9752 115.016  22
   0 -19   0 85.9212 319.539  12
   0  19  -1 17222.4 1430.96  22
   0 -19  -1 17482.2 1721.58  12
   0  19   2 3580.56 374.724  22
   0  19  -2 3572.27 371.563  22
   0 -19  -2 3988.28 635.912  12
   0  19  -3 181.556 120.894  22
   0  19   3 367.838 124.456  22
   0 -19  -3 171.652 305.682  12
   0  19  -4 57.1800 113.587  22
   0 -19  -4 14.3304 108.373  15
   0  19   4 157.623 104.809  22
   0 -19  -4-251.925 338.389  12
   0  19  -5 1089.03 176.719  22
   0  19   5 1208.03 186.921  22
   0 -19  -5 1331.05 185.518  15
   0 -19  -6 3039.55 317.372  15
   0  19   6 3228.05 322.877  22
   0  19  -7 186.936 121.044  18
   0 -19  -7 520.903 133.162  15
   0  19   7 392.158 110.452  22
   0 -19  -8 35.9772 101.021  15
   0  19  -8 15.7027 104.040  18
   0  19   8-11.3209 79.9817  22
   0  19  -9 1845.14 200.582  18
   0  19   9 1804.05 169.122  22
   0 -19  -9 1463.57 175.257  11
   0 -19  -9 1757.89 189.850  15
   0  20   0 9613.95 836.384  22
   0  20  -1 359.198 134.265  22
   0 -20  -1 87.9487 313.455  12
   0  20   2 3431.01 346.534  22
   0  20  -2 3153.99 341.548  22
   0 -20  -2 2625.35 545.350  12
   0  20   3 2844.47 297.143  22
   0  20  -3 2380.75 291.591  22
   0  20   4 75.9782 114.282  22
   0  20  -4 91.3755 105.304  22
   0 -20  -5 91.9554 111.052  15
   0  20  -5 240.466 114.560  22
   0  20   6 9473.40 742.089  22
   0 -20  -6 7972.84 727.490  15
   0  20   7 3272.80 283.809  22
   0 -20  -7 2376.92 273.074  15
   0  20  -7 2774.69 297.000  18
   0 -20  -8 836.208 141.581  15
   0  20  -8 1171.84 158.996  18
   0 -20  -8 1093.27 134.879  11
   0  20   8 1224.35 137.176  22
   0 -20  -9 373.344 75.9290  11
   0  20  -9 567.567 97.8893  18
   0 -20  -9 393.725 85.9483  15
   0  21   0 62.0060 116.783  22
   0  21  -1 1423.06 207.229  22
   0  21   2 416.143 130.660  22
   0  21  -2 499.601 140.508  22
   0  21   3-37.8610 107.898  22
   0  21  -3-18.7801 109.973  22
   0  21  -4-33.6219 104.377  22
   0  21   4 158.523 105.001  22
   0  21  -5 2321.08 242.774  22
   0  21   5 2008.24 237.998  22
   0 -21  -6 1455.95 191.471  15
   0  21   6 2016.09 207.603  22
   0  21  -7 127.412 97.0214  18
   0 -21  -7-8.83941 85.1381  15
   0  21   7 42.4110 74.9910  22
   0  21  -8-42.4954 81.5556  18
   0  21   8 20.2728 53.1826  22
   0  22   0-97.5490 114.473  22
   0  22  -1 2393.18 278.662  22
   0  22   2-36.8036 106.790  22
   0  22  -2 18.4809 109.147  22
   0  22   3 3214.32 304.713  22
   0  22  -3 2526.84 293.905  22
   0  22   4 252.128 103.377  22
   0  22  -4 147.172 98.7030  22
   0  22   5 5098.60 456.700  22
   0  22  -6 718.431 138.289  18
   0  22   6 691.904 116.549  22
   0  22  -7 34.0273 97.7328  18
   0  22   7 107.068 65.4085  22
   0  22  -8 1148.82 131.298  18
   0  23   0 140.577 114.530  22
   0  23  -1 17.2447 106.150  22
   0  23   2 3488.57 336.848  22
   0  23  -2 3141.97 332.491  22
   0  23  -3 580.944 126.414  22
   0  23   3 684.316 129.351  22
   0  23   4 1396.78 183.591  22
   0  23  -4 1711.94 185.981  22
   0  23   5 459.512 104.685  22
   0  23  -6 1275.07 163.367  18
   0  23   6 1327.97 147.600  22
   0  23  -7 669.897 102.132  18
   0  23   7 618.253 79.7976  22
   0  24   0 1021.31 158.207  22
   0  24  -1 2468.47 264.500  22
   0  24  -2 1412.54 178.845  22
   0  24   3 370.873 103.680  22
   0  24  -3 404.494 97.9227  22
   0  24   4 266.484 90.2212  22
   0  24  -5 1676.14 184.716  18
   0  24   5 1582.24 172.682  22
   0  24   6 115.089 50.8270  22
   0  24  -6 166.368 64.8873  18
   0 -24   6 247.314 101.854  24
   0  25   0 12.0188 81.7883  22
   0  25  -1 3919.58 358.000  22
   0  25  -2 1962.50 205.880  22
   0  25   3 79.9306 68.2707  22
   0  25   4 107.447 60.0217  22
   0  25   5 1357.19 132.479  22
   0  25  -5 1263.08 140.708  18
   0 -25   5 1339.92 153.644  24
   0  26   0 582.764 97.3358  22
   0  26  -1 172.701 65.6820  22
   0  26   1 171.626 69.7488  22
   0 -26   1 12.0366 104.858  24
   0  26  -2 512.810 78.2931  22
   0  26   3 13.4410 50.8057  22
   1   0 -14 346.587 88.7458  19
   1   0 -13 4189.65 391.341   7
   1   0 -13 4212.69 389.403  19
   1   0 -12-55.1194 125.199  19
   1   0 -12 276.300 145.820   7
   1   0 -11 972.118 181.576  19
   1   0 -11 1014.17 186.573   7
   1   0 -10 204.839 131.100  19
   1   0 -10 250.754 234.302  25
   1   0  -9 276.659 120.614  19
   1   0  -9 335.645 313.181  27
   1   0  -9-85.1737 272.744  25
   1   0  -8-159.990 223.771  25
   1   0  -8-77.8288 102.662  19
   1   0  -7 46093.4 3683.89  31
   1   0  -7 43095.7 3772.54  25
   1   0  -6 38.5907 127.169  31
   1   0  -6-470.899 357.706  27
   1   0  -6-182.241 270.704  25
   1   0  -5 33392.7 2771.00  31
   1   0  -5 35095.1 2867.10  27
   1   0  -4-164.268 236.519  27
   1   0  -3 2158.81 334.873  27
   1   0  -2-188.847 175.109  27
   1   0  -1 153641. 12000.1  27
   1   0   0-3.90883 52.6763  27
  -1   0  -1 790879. 61551.3  26
  -1   0  -2-14.0432 85.1594  26
  -1   0  -2 199.805 124.707  27
  -1   0  -3 7793.64 648.140  25
  -1   0  -3 8198.36 709.625  27
  -1   0  -4-31.0616 205.800  27
  -1   0  -4-13.5360 93.8871  25
  -1   0  -4 22.1431 59.7827  12
  -1   0  -5 4218.81 431.541  25
  -1   0  -5 5069.25 536.580  27
  -1   0  -6-46.2073 110.503  25
  -1   0  -6-53.4804 230.935  27
  -1   0  -7 67827.3 5197.61   7
  -1   0  -7 64357.7 5194.79  19
  -1   0  -8 69.5452 100.167   7
  -1   0  -8 86.3198 109.745  19
  -1   0  -9 9750.56 787.066   7
  -1   0  -9 8945.51 778.891  19
  -1   0  -9 8349.55 750.594  11
  -1   0 -10-64.5911 132.555   7
  -1   0 -10 21.2834 121.320  19
  -1   0 -10-64.9443 114.883  11
  -1   0 -11 6647.92 607.863  19
  -1   0 -12 105.469 123.707  19
  -1   0 -13 1011.33 151.858  13
  -1   0 -13 640.208 139.738  19
  -1   0 -14 34.2220 75.4813   9
   1  -1 -14 2962.44 268.621  19
   1  -1 -13 69.1149 99.2451   7
   1  -1 -13 164.533 98.4486  19
   1  -1 -12 3667.59 371.098   7
   1  -1 -12 3601.55 367.628  19
   1  -1 -11 82.4864 122.364  19
   1  -1 -11 247.707 141.871   7
   1  -1 -10 225.034 129.908  19
   1  -1 -10-84.4993 253.808  25
   1   1 -10-245.617 245.919  25
   1  -1  -9 922.234 164.888  19
   1  -1  -9 789.141 387.684  27
   1   1  -9 1513.13 352.244  25
   1  -1  -9 522.463 310.299  25
   1  -1  -8 164.383 271.860  25
   1  -1  -8 358.345 111.642  19
   1   1  -7 15355.1 1324.26  31
   1   1  -7 14854.4 1415.72  25
   1  -1  -7 12975.1 1417.98  25
   1   1  -6 10319.8 932.628  31
   1   1  -6 9907.03 1020.99  25
   1   1  -6 9388.40 1048.68  27
   1   1  -5 8875.57 808.207  31
   1   1  -5 8544.01 903.980  27
   1  -1  -5 9506.77 922.554  27
   1   1  -5 8012.16 873.417  25
   1   1  -4 90848.2 7129.05  27
   1  -1  -4 88182.2 7128.65  27
   1   1  -3 358673. 28018.6  27
   1   1  -2 47775.0 3803.91  27
   1   1  -1 281761. 21967.4  27
   1   1   0 10786.6 876.992  25
  -1  -1  -1 491.852 136.153   8
  -1  -1  -1 401.975 91.8544  26
  -1  -1  -2 8554.79 745.303  26
  -1  -1  -2 9027.55 728.389  12
  -1   1  -3 41198.0 3280.07  25
  -1  -1  -3 42896.6 3335.89  27
  -1  -1  -3 40165.6 3277.47  25
  -1   1  -3 41639.3 3330.54  27
  -1  -1  -3 43547.9 3281.93  12
  -1   1  -4 1876.97 226.863  25
  -1  -1  -4 1903.81 232.759  25
  -1  -1  -4 1962.87 309.055  27
  -1   1  -4 1757.55 298.678  27
  -1  -1  -4 2430.04 222.190  12
  -1  -1  -5-59.0306 139.847  25
  -1   1  -5 94.7923 102.911  25
  -1   1  -5 81.9535 208.368  27
  -1  -1  -5 43.3238 230.321  27
  -1  -1  -5-40.7498 95.1280  12
  -1  -1  -6 55.3465 206.085  27
  -1  -1  -6 143.178 111.498  25
  -1   1  -6 140.333 106.249  25
  -1  -1  -7 32374.0 2773.40  27
  -1  -1  -7 32989.7 2550.17   7
  -1  -1  -7 31006.7 2545.74  19
  -1  -1  -8 16786.4 1311.18   7
  -1   1  -8 15064.8 1284.89  11
  -1  -1  -8 16242.1 1307.98  19
  -1  -1  -9 11321.5 983.551   7
  -1  -1  -9 11812.2 984.962  19
  -1  -1 -10 4878.71 455.936   7
  -1  -1 -10 4801.70 451.407  19
  -1  -1 -10 4087.03 418.635  11
  -1  -1 -11 4247.35 437.044  19
  -1  -1 -11 4634.33 409.097  11
  -1  -1 -12 559.849 145.679  19
  -1  -1 -13 11009.7 896.733  19
  -1   1 -13 10319.9 883.922  13
  -1  -1 -13 11190.9 892.953  13
  -1   1 -14 5348.85 441.120   9
  -1  -1 -14 5125.03 438.735   9
   1   2 -14 615.885 98.9947  19
   1  -2 -14 596.156 98.3267  19
   1   2 -13 215.603 112.227   7
   1  -2 -13 852.041 140.410   7
   1   2 -13 307.751 121.692  19
   1  -2 -13 923.580 140.237  19
   1  -2 -12 2224.84 245.592   7
   1  -2 -12 2341.11 249.484  19
   1  -2 -11 1063.72 194.202   7
   1   2 -11 919.572 190.772   7
   1  -2 -11 1143.64 201.545  19
   1  -2 -10 341.967 276.939  25
   1   2 -10 1132.29 340.662  25
   1  -2 -10 481.236 351.900  27
   1  -2 -10 366.567 148.090  19
   1   2 -10 813.348 168.327  19
   1   2  -9 909.009 338.143  25
   1  -2  -9 621.039 297.767  25
   1  -2  -9 456.198 369.373  27
   1  -2  -9 737.164 153.902  19
   1   2  -9 828.410 155.079  19
   1  -2  -8 842.711 155.028  19
   1   2  -8 950.469 152.457  19
   1   2  -8 852.380 302.016  25
   1  -2  -8 1265.67 376.240  25
   1  -2  -8 808.523 123.099  23
   1   2  -7 12471.6 1166.60  31
   1   2  -7 14059.1 1279.03  25
   1  -2  -7 11495.5 1261.43  25
   1   2  -6 77.6026 144.319  31
   1   2  -6-58.7670 227.868  25
   1   2  -6 66.2802 262.087  27
   1   2  -5 6472.06 646.808  31
   1   2  -5 6748.45 731.052  25
   1   2  -5 7609.54 768.481  27
   1   2  -4 237983. 18675.6  27
   1   2  -3 101326. 7697.86  27
   1   2  -3 93562.9 7686.62  25
   1   2  -2 17452.3 1583.91  25
   1   2  -2 21214.5 1598.34  27
   1   2  -1 251147. 19598.7  25
   1   2   0 3386.26 312.283  25
  -1  -2  -1 18491.4 1462.98  26
  -1   2  -1 16810.5 1459.76  26
  -1  -2  -1 18391.2 1479.65  12
  -1  -2  -1 18330.4 1469.28   8
  -1   2  -1 19958.8 1474.16   1
  -1  -2  -2 34266.7 2786.75  12
  -1  -2  -2 36364.0 2797.15  26
  -1  -2  -3 78192.0 6130.69  12
  -1   2  -4 234.227 116.349  25
  -1  -2  -4 241.182 128.587  12
  -1  -2  -5 60562.0 4698.97  25
  -1  -2  -5 66639.1 4811.69  27
  -1   2  -5 56451.5 4687.09  25
  -1  -2  -5 58304.5 4664.26  12
  -1   2  -6 3770.95 412.805  25
  -1  -2  -6 4091.26 423.812  25
  -1  -2  -6 4131.52 544.659  27
  -1   2  -7 361.797 107.646  19
  -1  -2  -7 303.786 111.624  19
  -1  -2  -7 629.315 293.507  27
  -1  -2  -7 595.507 122.328   7
  -1   2  -7 291.296 102.847   7
  -1  -2  -8 6845.08 821.336  27
  -1   2  -8 6008.21 568.611   7
  -1  -2  -8 6247.60 568.525   7
  -1  -2  -8 6407.59 566.985  19
  -1   2  -8 6524.09 569.875  19
  -1  -2  -9 119.586 136.014   7
  -1   2  -9 59.7553 132.372   7
  -1   2  -9 59.1585 118.896  19
  -1  -2  -9 296.284 127.650  19
  -1   2 -10 6714.42 753.182   8
  -1  -2 -10 5068.19 699.534   8
  -1   2 -10 5749.44 544.030   7
  -1  -2 -10 5912.13 546.696   7
  -1   2 -10 6197.14 549.218  19
  -1  -2 -10 5307.46 534.438  19
  -1  -2 -10 5703.16 521.777  11
  -1   2 -11 4124.56 420.193  19
  -1  -2 -11 4747.12 427.171  19
  -1  -2 -11 3960.64 390.943  11
  -1   2 -12 309.548 127.125  19
  -1  -2 -12 34.5482 116.674  19
  -1  -2 -13-11.8577 104.846  13
  -1  -2 -13 12.3917 92.6744  19
  -1   2 -13 36.8597 91.3930  19
  -1  -2 -14 255.061 76.5669   9
   1   3 -14 877.331 108.513  19
   1  -3 -14 803.337 104.726  19
   1  -3 -13 3821.93 375.389  19
   1   3 -13 4051.34 378.892  19
   1  -3 -13 4190.14 379.678   7
   1   3 -13 4331.58 383.050   7
   1   3 -12 18541.4 1514.59  19
   1  -3 -12 18478.6 1513.04  19
   1  -3 -12 17840.9 1512.35   7
   1   3 -12 19271.9 1516.24   7
   1   3 -11 2153.57 268.428   7
   1  -3 -11 2394.93 275.139   7
   1   3 -11 1809.88 261.408  19
   1  -3 -11 2550.81 277.000  19
   1  -3 -10 14242.8 1477.39  27
   1  -3 -10 12789.0 1330.41  25
   1  -3 -10 13068.7 1045.75  19
   1   3 -10 13034.3 1044.31  19
   1   3 -10 12558.6 1286.45  25
   1  -3 -10 11010.9 1015.38  23
   1  -3  -9 7626.64 986.067  27
   1   3  -9 6528.48 581.756  19
   1  -3  -9 6493.85 578.665  19
   1   3  -9 5896.01 787.811  25
   1  -3  -9 7971.28 917.470  25
   1  -3  -9 6104.02 563.696  23
   1   3  -8 2667.41 276.966  19
   1  -3  -8 2466.97 270.400  19
   1   3  -8 2811.62 295.435  18
   1  -3  -8 2745.06 506.333  25
   1   3  -8 1763.99 408.513  25
   1  -3  -8 2546.76 260.835  23
   1   3  -7 2835.78 399.924  31
   1  -3  -7 3774.10 429.836  31
   1   3  -7 2446.32 459.620  25
   1   3  -6 6668.55 762.355  25
   1   3  -6 6896.06 682.484  31
   1  -3  -6 6853.78 677.591  31
   1   3  -5 14669.7 1287.11  25
   1   3  -5 13803.1 1208.22  31
   1  -3  -5 13582.6 1201.53  31
   1  -3  -4 31228.5 2529.56  31
   1   3  -3 16835.3 1440.05  25
   1   3  -2 124774. 9799.69  25
   1   3  -1 37582.5 2992.81  25
  -1   3   0 66706.1 5158.83  26
  -1  -3   0 68673.4 5159.28  26
   1   3   0 61613.5 5165.68  25
  -1  -3  -1 98.4179 76.0040  26
  -1   3  -1 29.6149 71.8820  26
  -1  -3  -1-93.0913 150.947   8
  -1   3  -1 164.720 143.069   8
  -1  -3  -1 150.202 203.596   1
  -1   3  -1 390.180 213.271   1
  -1  -3  -1-30.1675 155.649  12
   1   3   1-17.1788 70.2480  28
  -1   3  -2 30846.5 2320.63   8
  -1  -3  -2 30579.5 2318.30  26
  -1   3  -2 27008.6 2312.45  26
  -1  -3  -2 27907.2 2322.41  12
  -1  -3  -3 877.967 175.991  12
  -1  -3  -4 9472.39 815.398  12
  -1  -3  -5 24370.0 1973.77  12
  -1  -3  -6 6153.00 747.323  27
  -1  -3  -6 6442.08 635.496  25
  -1  -3  -6 6778.59 602.880  12
  -1  -3  -7 72.4314 263.614  27
  -1   3  -7 50.2410 103.500  18
  -1   3  -7 130.336 99.6191  19
  -1  -3  -7 144.559 92.2306  19
  -1  -3  -7 58.1757 96.8121   7
  -1   3  -7 233.673 107.249   7
  -1  -3  -8 499.050 331.153  27
  -1   3  -8 590.192 143.899   7
  -1  -3  -8 554.302 136.532   7
  -1   3  -8 336.903 131.619  18
  -1   3  -8 670.232 141.316  19
  -1  -3  -8 395.362 125.359  19
  -1  -3  -9 4505.45 434.408  19
  -1   3  -9 4773.43 435.777  19
  -1  -3  -9 4198.08 429.689   7
  -1   3  -9 4118.58 427.201   7
  -1  -3 -10 16657.3 1343.22  19
  -1   3 -10 16508.8 1341.50  19
  -1  -3 -10 17090.6 1346.94   7
  -1   3 -10 17638.8 1350.25   7
  -1  -3 -10 15814.9 1526.87   8
  -1   3 -10 17339.0 1553.87   8
  -1  -3 -10 12961.2 1303.58  15
  -1  -3 -10 18125.3 1328.54  11
  -1  -3 -11 775.172 164.449  19
  -1   3 -11 572.861 156.222  19
  -1  -3 -11 877.944 162.924  11
  -1  -3 -12 1810.38 226.654  19
  -1   3 -12 1882.99 228.426  19
  -1  -3 -13-11.9118 105.724  13
  -1  -3 -13-11.8209 87.9235  19
  -1   3 -13 11.6848 90.1569  19
   1  -4 -14 227.601 74.9862  13
   1  -4 -14 94.5241 59.2605  19
   1   4 -14 171.308 60.8381  19
   1  -4 -13 122.710 93.3244   7
   1   4 -13-60.8062 92.0089   7
   1   4 -13 133.023 94.3328  19
   1  -4 -13 24.2159 88.6723  19
   1   4 -12 914.597 174.981   7
   1  -4 -12 1085.63 174.708   7
   1   4 -12 1012.70 169.503  19
   1  -4 -12 807.705 159.767  19
   1   4 -11 5349.77 476.349   7
   1  -4 -11 4753.78 465.787   7
   1   4 -11 5127.35 447.408  29
   1   4 -11 4497.22 463.750  19
   1  -4 -11 4717.03 467.204  19
   1   4 -10 1294.44 190.034  19
   1  -4 -10 1032.75 183.248  19
   1  -4 -10 966.675 456.337  27
   1  -4 -10 817.805 155.826  23
   1  -4 -10 1214.14 382.761  25
   1   4 -10 1099.61 326.288  25
   1   4  -9 36.4990 108.707  19
   1  -4  -9-18.2143 108.497  19
   1  -4  -9 233.656 313.833  27
   1  -4  -9 16.7247 92.6262  23
   1   4  -9 242.518 258.470  25
   1  -4  -9-184.798 286.608  25
   1   4  -8 135.159 125.335  18
   1  -4  -8 46.8315 105.606  19
   1   4  -8 109.409 104.338  19
   1   4  -8 151.991 250.056  25
   1  -4  -8 87.2971 244.111  25
   1  -4  -8-104.024 279.463  27
   1  -4  -8-14.7720 79.4621  23
   1  -4  -7 8773.39 850.920  31
   1   4  -7 8532.47 848.043  31
   1   4  -7 8146.23 929.349  25
   1  -4  -6 40752.1 3330.17  31
   1   4  -6 40511.7 3333.41  31
   1   4  -6 41765.8 3418.15  25
   1   4  -5 2233.07 381.513  25
   1  -4  -5 2547.94 317.722  31
   1   4  -5 2252.65 305.821  31
   1   4  -4 2931.33 359.779  31
   1  -4  -4 3816.99 372.460  31
   1   4  -3 415.586 196.295  25
   1   4  -2 415219. 32392.8  25
   1   4  -1 108457. 8509.08  25
  -1   4   0 736.441 101.771  26
  -1  -4   0 752.960 104.874  26
  -1  -4  -1 23237.8 1898.13   8
  -1   4  -1 23110.1 1895.45   8
  -1   4  -1 24674.0 1893.26  26
  -1  -4  -1 25944.8 1895.89  26
  -1   4  -1 22347.5 1897.19   1
  -1  -4  -1 25637.8 1900.44   1
  -1  -4  -1 23676.7 1931.34  12
   1   4   1 21824.3 1894.37  28
   1  -4   2 13478.1 1244.84  12
  -1  -4  -2 18498.3 1316.76  12
  -1   4  -2 16212.0 1285.40   8
  -1  -4  -2 17412.8 1291.15   8
  -1  -4  -2 18351.8 1293.05  26
  -1   4  -2 16048.9 1283.56  26
  -1  -4  -3 210.313 159.833  12
  -1  -4  -4 24322.1 1979.99  12
  -1  -4  -5 28930.9 2344.92  12
  -1  -4  -6 25532.6 2035.83  12
  -1  -4  -6 25419.9 2077.06  25
  -1  -4  -6 27755.3 2229.94  27
  -1   4  -6 24222.3 1960.80  29
  -1   4  -7 2818.65 314.300  18
  -1  -4  -7 2853.85 498.410  27
  -1   4  -7 3062.67 305.117  19
  -1  -4  -7 3630.92 313.649  19
  -1  -4  -7 3069.74 302.684   7
  -1   4  -7 2609.33 301.682   7
  -1   4  -8 2767.51 314.418  18
  -1  -4  -8 3537.78 562.323  27
  -1   4  -8 2967.79 303.300  19
  -1  -4  -8 2549.96 295.892  19
  -1   4  -8 2825.59 303.058   7
  -1  -4  -8 2811.61 302.337   7
  -1   4  -9 1039.89 189.297   7
  -1  -4  -9 842.352 177.080   7
  -1  -4  -9 1185.02 369.877  27
  -1   4  -9 1219.67 190.844  19
  -1  -4  -9 1182.25 186.830  19
  -1   4 -10 2716.37 539.539   8
  -1  -4 -10 3364.07 571.357   8
  -1  -4 -10 4421.60 405.683   7
  -1   4 -10 3961.50 398.741   7
  -1  -4 -10 3386.10 369.785  15
  -1  -4 -10 3847.41 394.224  19
  -1   4 -10 4552.84 407.298  19
  -1  -4 -11 14.0525 132.338  11
  -1   4 -11 19.1618 121.864  19
  -1  -4 -11 269.216 130.219  19
  -1  -4 -12-68.8710 137.541  13
  -1   4 -12 175.975 109.660  19
  -1  -4 -12 32.2117 109.691  19
  -1  -4 -13 1661.58 199.752   9
  -1  -4 -13 1588.68 188.473  13
  -1   4 -13 1318.71 171.410  19
  -1  -4 -13 1374.04 175.343  19
   1  -5 -14 4796.28 332.879  13
   1  -5 -14 3238.09 315.798  19
   1  -5 -13 271.139 101.958   7
   1   5 -13 189.225 91.1629   7
   1   5 -13 188.055 91.4257  19
   1  -5 -13 200.102 93.4678  19
   1   5 -12 449.644 131.681   7
   1  -5 -12 611.074 140.410   7
   1  -5 -12 684.802 146.140  19
   1   5 -12 576.181 138.709  19
   1  -5 -11 227.621 135.772   7
   1   5 -11 190.236 136.162   7
   1  -5 -11 245.252 135.046  19
   1   5 -11 170.914 132.699  19
   1   5 -11 205.497 95.2361  29
   1  -5 -10 13205.0 1357.02  25
   1  -5 -10 15152.1 1525.81  27
   1   5 -10 12883.4 1063.34  19
   1  -5 -10 12353.5 1059.09  19
   1   5 -10 13594.0 1312.25  25
   1  -5 -10 11485.7 1049.75  23
   1   5 -10 13214.0 1065.66   7
   1   5  -9 2205.01 363.971  28
   1  -5  -9 3060.50 602.524  27
   1   5  -9 1902.28 236.559  19
   1  -5  -9 1945.06 233.618  19
   1   5  -9 1605.23 246.320  18
   1   5  -9 1450.84 382.667  25
   1  -5  -9 2060.46 465.386  25
   1  -5  -9 1900.07 228.338  23
   1  -5  -8 3176.96 636.138  27
   1   5  -8 3676.76 356.438  19
   1  -5  -8 3672.72 355.136  19
   1   5  -8 3832.14 376.378  18
   1  -5  -8 3585.48 353.543  23
   1   5  -8 3559.20 561.667  25
   1   5  -7 83.3677 100.141  18
   1   5  -7 136.028 197.759  25
   1   5  -7 289.871 140.763  31
   1  -5  -7 236.150 155.916  31
   1   5  -6 15239.8 1503.30  25
   1   5  -6 16361.2 1430.12  31
   1  -5  -6 17360.0 1435.66  31
   1   5  -5 12659.8 1158.78  31
   1  -5  -5 13191.0 1160.19  31
   1   5  -5 15003.7 1259.06  25
   1  -5  -4 2590.41 302.470  31
   1   5  -4 2567.61 309.031  31
   1   5  -3 33988.9 2777.11  25
   1   5  -2 87784.7 6933.27  25
   1   5  -1 15902.5 1322.34  25
  -1   5   0 39437.7 3091.58  26
  -1  -5   0 39220.7 3090.76  26
  -1   5  -1 749.470 112.769  26
   1   5   1 555.046 123.777  28
  -1  -5  -1 870.340 114.002  26
  -1  -5  -1 428.769 147.492   8
  -1   5  -1 617.984 191.881   1
  -1  -5  -1 578.618 193.858   1
   1  -5   2 21955.3 1975.58  12
  -1  -5  -2 28303.1 2046.98  12
  -1   5  -2 26487.0 2007.02   8
  -1  -5  -2 26949.8 2006.80   8
  -1  -5  -2 25284.9 2002.53  26
  -1   5  -2 25133.1 2002.01  26
  -1  -5  -3 11748.0 1014.84  12
  -1  -5  -4 2596.31 330.092  12
  -1  -5  -5 1200.84 218.168  12
  -1   5  -5 968.430 114.170  29
  -1  -5  -6 1220.53 237.378  12
  -1   5  -6 1310.41 142.407  29
  -1   5  -7 3231.45 299.854  19
  -1  -5  -7 3047.15 299.042  19
  -1   5  -7 2537.56 303.027  18
  -1  -5  -7 3436.98 551.449  27
  -1   5  -7 2721.73 265.817  29
  -1  -5  -7 3153.61 297.732   7
  -1   5  -7 2782.35 301.768   7
  -1  -5  -8 266.281 323.043  27
  -1   5  -8 268.036 138.935  18
  -1  -5  -8 101.901 110.779  19
  -1   5  -8 136.693 100.685  19
  -1   5  -8 34.5690 106.998   7
  -1  -5  -8 239.726 114.024   7
  -1  -5  -9-93.1147 270.347  27
  -1  -5  -9 152.326 119.438  19
  -1   5  -9 209.806 128.459  19
  -1   5  -9 38.7180 132.940   7
  -1   5  -9-120.033 305.341   8
  -1  -5  -9 269.699 136.444   7
  -1   5 -10 909.954 169.121  19
  -1  -5 -10 750.912 160.405  19
  -1  -5 -10 613.628 148.868  15
  -1  -5 -10 662.656 164.211   7
  -1   5 -10 505.850 290.624   8
  -1   5 -10 603.244 154.503   7
  -1  -5 -10 315.665 298.332   8
  -1  -5 -11-13.3854 96.4257  15
  -1  -5 -11 158.701 138.953  11
  -1   5 -11 165.527 121.151  19
  -1  -5 -11 55.2810 120.538  19
  -1  -5 -12 1296.05 166.697  11
  -1   5 -12 1055.30 171.172  19
  -1  -5 -12 1366.60 182.576  19
  -1  -5 -13 219.535 120.732   9
  -1  -5 -13 39.6480 78.6736  19
  -1   5 -13 77.3185 78.5350  19
   1  -6 -14 4766.76 397.388  13
   1   6 -13 3110.43 293.937  19
   1  -6 -13 3251.88 296.631  19
   1  -6 -12 3079.33 322.348   7
   1   6 -12 3431.20 326.845   7
   1  -6 -12 3163.38 323.633  19
   1   6 -12 3362.65 324.046  19
   1   6 -11 3014.96 354.895   7
   1  -6 -11 3576.54 359.362   7
   1   6 -11 3574.18 362.747  19
   1  -6 -11 3572.22 367.000  19
   1   6 -11 4018.72 351.010  29
   1  -6 -10 4106.43 719.691  27
   1   6 -10 3902.67 388.464  19
   1  -6 -10 3537.58 381.889  19
   1  -6 -10 4121.11 385.831  23
   1   6 -10 5296.65 642.530  25
   1   6 -10 3368.82 378.484   7
   1  -6 -10 3885.95 387.547   7
   1  -6  -9-118.607 367.899  27
   1   6  -9 61.8773 173.007  28
   1  -6  -9 112.806 103.093  23
   1   6  -9-35.8119 112.806  19
   1   6  -9 154.634 134.885  18
   1  -6  -9-17.6972 115.637  19
   1  -6  -9-283.474 274.167  25
   1   6  -9-159.983 214.879  25
   1  -6  -8 3019.46 592.199  27
   1  -6  -8 2866.48 307.424  23
   1   6  -8 2901.29 503.286  25
   1  -6  -8 3149.59 310.739  19
   1   6  -8 3355.58 337.130  18
   1   6  -8 3045.42 311.273  19
   1   6  -7-137.266 219.443  25
   1  -6  -7-12.8149 84.9112  19
   1   6  -7-17.1300 111.934  18
   1  -6  -7 71.2632 74.9674  23
   1   6  -6 23408.9 2048.33  31
   1  -6  -6 26286.3 2061.36  31
   1   6  -6 23328.8 2132.23  25
   1   6  -5 187.395 118.859  31
   1  -6  -5 449.053 137.694  31
   1   6  -5 451.186 196.005  25
   1  -6  -4 50891.0 4053.03  31
   1   6  -4 50815.8 4055.99  31
   1   6  -3 2242.81 326.065  25
   1   6  -2 29178.4 2382.40  25
  -1  -6   1 26890.7 2204.22  12
  -1   6   0 50393.1 3730.59  26
  -1  -6   0 50294.0 3730.20  26
   1   6   0 47248.1 3779.76  28
  -1  -6   0 51293.5 3809.06  12
  -1  -6   0 41298.4 3728.63   1
  -1   6  -1 177761. 13729.0  26
  -1  -6  -1 176107. 13728.9  26
   1   6   1 172700. 13757.7  28
  -1  -6  -2 1957.58 245.979   8
  -1   6  -2 1862.75 242.067   8
   1  -6   2 2004.80 225.457  12
  -1  -6  -2 1864.63 293.608  12
  -1   6  -3 9448.82 841.938   8
  -1  -6  -3 10056.5 875.379  12
  -1  -6  -4 8173.42 663.219  12
  -1   6  -4 6378.38 548.716  29
  -1  -6  -5-30.9254 155.419  12
  -1   6  -5 16.6769 58.5592  29
  -1  -6  -6 3480.17 414.882  12
  -1   6  -6 3338.00 303.649  29
  -1  -6  -7 492.381 121.835   7
  -1   6  -7 649.160 131.102   7
  -1  -6  -7 503.095 117.363  19
  -1   6  -7 440.983 138.620  18
  -1   6  -7 466.252 117.730  19
  -1  -6  -7 487.819 277.261  27
  -1   6  -7 394.204 85.4590  29
  -1  -6  -8 639.529 311.983  27
  -1   6  -8 421.275 146.437  18
  -1   6  -8 490.492 132.096  19
  -1  -6  -8 636.517 135.400  19
  -1  -6  -8 609.070 140.955   7
  -1   6  -8 686.558 148.276   7
  -1   6  -9 4230.10 415.897  18
  -1   6  -9 3628.02 388.739   7
  -1  -6  -9 3919.39 557.950   8
  -1  -6  -9 3477.99 379.061   7
  -1   6  -9 3485.19 540.925   8
  -1  -6  -9 4755.28 681.443  27
  -1  -6  -9 3897.40 386.979  19
  -1   6  -9 4035.37 390.449  19
  -1  -6 -10 682.988 156.174  19
  -1   6 -10 705.465 156.839  19
  -1  -6 -10 793.295 170.195  15
  -1  -6 -10 1158.24 319.274   8
  -1   6 -10 1042.74 331.581   8
  -1  -6 -11-112.353 111.091  15
  -1  -6 -11 102.281 130.202  11
  -1   6 -11-122.658 118.483  19
  -1  -6 -11 69.7598 110.726  19
  -1   6 -12 2952.55 298.577  19
  -1  -6 -12 3197.17 299.282  19
  -1  -6 -12 2694.83 285.793  11
  -1  -6 -13 4080.58 373.148   9
   1  -7 -13 1866.56 187.585  19
   1   7 -12 872.050 140.848  19
   1  -7 -12 694.563 129.997  19
   1   7 -12 659.205 131.191   7
   1  -7 -12 555.364 127.261   7
   1   7 -11 14026.1 1146.04   7
   1  -7 -11 13012.4 1140.65   7
   1   7 -11 15223.9 1139.90  29
   1  -7 -11 12892.7 1138.86  19
   1   7 -11 13777.6 1143.48  19
   1  -7 -10 3078.79 337.668  19
   1   7 -10 3260.76 338.855  19
   1   7 -10 3329.21 329.089  29
   1  -7 -10 3182.16 335.978   7
   1   7 -10 3189.16 337.443   7
   1  -7 -10 2760.05 618.838  27
   1  -7 -10 3319.90 340.387  23
   1   7  -9 13626.7 1227.10  28
   1  -7  -9 10563.3 1288.59  25
   1  -7  -9 14433.7 1461.65  27
   1   7  -9 12316.5 1018.01  19
   1   7  -9 11705.5 1032.64  18
   1  -7  -9 11582.9 1011.49  19
   1  -7  -9 12635.0 1026.63  23
   1   7  -9 11586.4 1253.92  25
   1   7  -8 123.964 103.613  19
   1  -7  -8 76.1224 91.7275  19
   1   7  -8 182.037 125.681  18
   1  -7  -8 219.871 295.402  27
   1   7  -8 129.140 187.486  28
   1  -7  -8 17.8072 90.8318  23
   1   7  -8 76.7370 230.578  25
   1  -7  -7 4023.61 381.397  23
   1   7  -7 3272.09 560.666  25
   1   7  -7 4067.49 374.439  19
   1  -7  -7 4180.86 372.593  19
   1   7  -7 4008.13 395.965  18
   1   7  -6 13391.4 1149.28  31
   1  -7  -6 12726.6 1134.83  31
   1   7  -6 11498.2 1212.49  25
   1  -7  -5 707.305 168.222  31
   1   7  -5 522.378 155.975  31
   1   7  -5 571.324 239.454  25
   1   7  -4 6042.98 591.781  31
   1  -7  -4 6621.33 589.880  31
   1  -7  -3 166345. 13153.0  31
   1   7  -3 157888. 13154.7  31
   1   7  -3 197333. 13251.5  25
   1   7  -2 24612.4 2038.62  25
   1   7  -1 1789.15 248.296  28
  -1  -7   1 1456.26 287.075  12
  -1   7   0 8253.20 879.417   1
  -1  -7   0 8900.99 881.116   1
  -1  -7   0 12817.6 877.600  26
  -1   7   0 12439.1 876.042  26
   1   7   0 11499.3 947.304  28
  -1  -7   0 11872.6 979.126  12
  -1   7  -1 1743.36 183.384  26
  -1  -7  -1 1731.79 186.156  26
   1   7   1 1900.56 239.868  28
   1  -7   2 3555.49 356.947  12
  -1  -7  -2 3838.08 431.378  12
  -1   7  -2 3342.95 355.032   8
  -1  -7  -2 3519.92 355.466   8
  -1  -7  -3 18.4310 157.292   8
  -1   7  -3 128.794 158.952   8
  -1   7  -3 46.1046 58.8852  29
  -1  -7  -3 244.913 198.681  12
  -1   7  -4 14840.6 1168.34   8
  -1  -7  -4 15011.5 1201.52  12
  -1   7  -4 12783.2 1079.54  29
  -1  -7  -5 1487.81 265.037  12
  -1   7  -5 999.587 129.730  29
  -1  -7  -6 7338.27 709.448  12
  -1   7  -6 6659.33 570.691  29
  -1  -7  -7 43.0625 94.4560   7
  -1   7  -7 14.7137 91.2851   7
  -1  -7  -7 123.441 180.500  12
  -1   7  -7-11.3860 62.4417  29
  -1   7  -7-38.0930 117.236  18
  -1   7  -7 14.4831 93.2978  19
  -1  -7  -7 42.6712 90.2898  19
  -1   7  -8 2349.58 274.524  19
  -1  -7  -8 2636.88 278.672  19
  -1   7  -8 2240.11 432.403   8
  -1  -7  -8 2254.70 269.274   7
  -1   7  -8 2540.43 281.673   7
  -1   7  -8 2735.58 302.904  18
  -1   7  -8 2685.00 252.539  29
  -1  -7  -8 2630.25 521.478  27
  -1   7  -9 5969.15 531.643  18
  -1   7  -9 6223.07 689.718   8
  -1  -7  -9 5110.47 651.378   8
  -1  -7  -9 5596.05 501.044   7
  -1  -7  -9 4919.24 490.259  19
  -1   7  -9 5006.72 492.629  19
  -1  -7  -9 5228.03 782.227  27
  -1  -7 -10 661.791 159.346  15
  -1   7 -10 489.793 135.849  19
  -1  -7 -10 700.174 146.343  19
  -1  -7 -11 8582.72 733.591  19
  -1   7 -11 7987.64 729.291  19
  -1  -7 -11 9503.61 757.483  13
  -1  -7 -11 9044.78 735.727  11
  -1  -7 -11 7820.17 721.601  15
  -1  -7 -12 683.602 168.531   9
  -1  -7 -12 519.886 123.316  11
  -1  -7 -12 217.553 138.800  13
  -1   7 -12 257.340 106.130  19
  -1  -7 -12 460.194 112.237  19
  -1  -7 -13-45.2801 100.090   9
  -1  -7 -13 119.463 93.3156  13
   1  -8 -13 1401.39 155.803  19
   1  -8 -13 1984.58 186.202  13
   1  -8 -12 5111.95 452.529  19
   1  -8 -12 5136.65 453.144   7
   1  -8 -11 3288.16 312.198  19
   1   8 -11 2844.93 305.998  19
   1   8 -11 3559.37 310.569  29
   1   8 -11 2554.60 302.169   7
   1  -8 -11 2970.55 309.846   7
   1  -8 -10 3029.09 339.886  23
   1  -8 -10 3188.64 333.304   7
   1   8 -10 2913.48 331.174   7
   1   8 -10 4143.96 343.353  29
   1  -8 -10 3080.08 327.783  19
   1   8 -10 3101.45 335.650  19
   1   8  -9 1786.60 215.981  29
   1  -8  -9 1693.03 212.360   7
   1   8  -9 1408.76 207.656   7
   1  -8  -9 2035.49 507.599  27
   1   8  -9 1527.88 326.333  28
   1  -8  -9 1563.10 218.659  23
   1   8  -9 1736.08 242.630  18
   1   8  -9 1615.41 209.561  19
   1  -8  -9 1721.93 213.571  19
   1   8  -8 78.2724 210.297  25
   1  -8  -8 336.314 358.454  27
   1   8  -8-67.7127 203.402  28
   1  -8  -8 150.735 104.418  23
   1  -8  -8 14.8537 93.6587  19
   1   8  -8 106.815 99.7834  19
   1   8  -8-20.6332 117.642  18
   1   8  -7 428.127 264.948  25
   1   8  -7 765.855 253.128  28
   1   8  -7 750.336 126.985  19
   1   8  -7 747.890 151.161  18
   1  -8  -7 578.160 119.331  19
   1  -8  -7 751.154 140.274  23
   1   8  -6 18011.9 1662.03  25
   1  -8  -6 18059.4 1459.86  23
   1   8  -5 5204.22 556.289  31
   1  -8  -5 6134.63 561.293  31
   1  -8  -4 40346.0 3193.63  31
   1   8  -4 39413.8 3197.23  31
   1   8  -3 187050. 12982.8  25
   1  -8  -3 159508. 12867.7  31
   1   8  -3 161552. 12874.0  31
   1   8  -2 7871.67 669.023  31
   1  -8  -2 7340.18 661.740  31
  -1  -8   1 36755.7 3131.33  12
  -1  -8   1 38521.3 3024.37  26
  -1   8   1 38820.4 3025.06  26
   1   8  -1 38670.7 3123.09  28
  -1  -8   0 16267.5 1433.39  12
  -1  -8   0 16451.8 1319.98  26
  -1   8   0 16671.3 1317.58  26
   1   8   0 17290.7 1412.48  28
   1  -8   1 19861.8 1631.00  12
  -1  -8  -2 13.5188 132.638   8
   1  -8   2 37.6227 126.367  12
  -1  -8  -2 102.410 199.878  12
  -1   8  -3 46392.7 3653.93   8
  -1  -8  -3 43976.7 3648.84   8
  -1   8  -3 45267.1 3610.30  29
  -1  -8  -3 53089.5 3738.68  12
  -1  -8  -4 32697.6 2646.70   8
  -1   8  -4 32105.6 2645.31   8
  -1   8  -4 31936.0 2582.98  29
  -1  -8  -4 37623.7 2720.25  12
  -1   8  -5 992.252 236.653   8
  -1   8  -5 701.180 113.584  29
  -1  -8  -5 1206.78 258.960  12
  -1   8  -6 26870.9 2206.04   8
  -1  -8  -6 26640.1 2224.36  12
  -1   8  -6 25975.2 2087.56  29
  -1   8  -7 218.316 107.648   7
  -1  -8  -7 155.114 98.4754   7
  -1  -8  -7 231.293 187.066  12
  -1  -8  -7 139.452 97.4138  19
  -1   8  -7 328.417 107.952  19
  -1   8  -7 256.667 125.387  18
  -1   8  -7 237.076 87.9833  29
  -1   8  -8 3961.35 408.211  19
  -1  -8  -8 4255.75 409.260  19
  -1   8  -8 4644.28 441.657  18
  -1  -8  -8 5592.42 755.867  27
  -1  -8  -8 4691.25 575.826   8
  -1  -8  -8 3959.74 408.046   7
  -1   8  -8 5422.12 598.630   8
  -1   8  -8 4394.33 394.201  29
  -1   8  -9-23.2155 128.575  18
  -1   8  -9-17.3392 113.308  19
  -1  -8  -9-17.0351 109.742  19
  -1  -8  -9-163.594 250.177   8
  -1   8  -9 111.351 269.627   8
  -1  -8 -10 4155.12 392.890  15
  -1  -8 -10 3525.69 373.161  19
  -1   8 -10 3880.76 381.461  19
  -1  -8 -11 2822.53 319.380   9
  -1  -8 -11 2728.20 283.738  19
  -1   8 -11 2725.46 283.599  19
  -1  -8 -11 2395.15 285.012  15
  -1  -8 -11 2684.32 304.456  13
  -1  -8 -11 3072.68 299.968  11
  -1  -8 -12 949.163 165.832  13
  -1  -8 -12 892.505 145.392  11
  -1  -8 -12 1062.19 174.996   9
  -1  -8 -12 812.834 130.363  19
  -1  -8 -13 14.6312 80.4688   9
  -1  -8 -13 53.2191 83.7162  13
   1  -9 -13 46.6746 83.0107  13
   1  -9 -12 2090.96 213.470  19
   1  -9 -11 5466.93 483.513   7
   1   9 -11 5071.34 479.503   7
   1   9 -11 5447.79 482.872  19
   1  -9 -11 4671.70 475.290  19
   1   9 -10 718.912 153.352   7
   1  -9 -10 753.501 151.791   7
   1   9 -10 1128.80 161.495  29
   1  -9 -10 909.108 169.609  23
   1   9 -10 1113.04 196.547  18
   1  -9 -10 1011.40 161.044  19
   1   9 -10 1132.72 169.776  19
   1   9  -9 400.516 145.390  18
   1   9  -9-64.6095 134.904  19
   1  -9  -9-109.454 130.593  19
   1   9  -9 37.1489 92.2288  29
   1  -9  -9-47.1751 121.330   7
   1   9  -9-177.661 141.697   7
   1  -9  -9-119.814 321.852  27
   1  -9  -9 234.281 119.098  23
   1   9  -8 1785.30 231.528  29
   1   9  -8 2335.44 411.137  28
   1   9  -8 2148.37 232.459  19
   1   9  -8 2315.93 264.161  18
   1  -9  -8 1845.40 221.261  19
   1  -9  -8 2042.41 249.596  23
   1   9  -7 774.426 152.483  18
   1   9  -7 676.920 233.622  28
   1  -9  -7 486.357 122.913  23
   1   9  -6-131.698 222.797  25
   1   9  -6-123.866 192.358  28
   1   9  -5 17979.2 1620.99  28
   1   9  -4 5435.06 508.389  31
   1  -9  -4 5135.46 497.012  31
   1   9  -3 1935.97 328.521  28
   1   9  -3 2086.02 230.003  31
   1  -9  -3 2037.41 224.741  31
   1   9  -2 1458.71 255.747  28
   1  -9  -2 1120.56 149.480  31
   1   9  -2 1569.53 165.141  31
   1   9  -2 1636.08 155.571  29
  -1  -9   1 790.538 154.727   1
   1   9  -1 2130.89 271.354  28
  -1   9   1 1598.30 125.726  26
   1   9  -1 1540.37 137.429  29
  -1  -9   1 2264.79 337.178  12
   1   9   0 227.040 152.065  28
  -1  -9   0 269.466 220.159  12
   1  -9   1 795.272 195.067  12
   1  -9   2 11151.0 1079.38  12
  -1  -9  -2 16445.6 1195.08  12
  -1   9  -3 10652.6 954.238   8
  -1  -9  -3 10758.6 953.233   8
  -1  -9  -3 11092.2 1040.50  12
  -1   9  -3 11606.9 910.286  29
  -1  -9  -4 2528.52 329.266   8
  -1   9  -4 2556.62 328.667   8
  -1  -9  -4 2735.84 385.499  12
  -1   9  -4 2682.55 254.992  29
  -1  -9  -5 261.612 176.311   8
  -1   9  -5 237.630 177.187   8
  -1  -9  -5 136.194 189.822  12
  -1   9  -5 81.5556 70.6352  29
  -1  -9  -6 19869.3 1857.51   8
  -1   9  -6 22422.0 1883.30   8
  -1   9  -6 22200.6 1770.46  29
  -1  -9  -6 24829.1 1945.89  12
  -1   9  -7 25626.8 1993.28  18
  -1   9  -7 23933.9 1964.95  19
  -1  -9  -7 22558.4 2075.77   8
  -1   9  -7 23638.2 2092.89   8
  -1  -9  -7 24137.2 2125.22  12
  -1   9  -7 25332.5 1963.43  29
  -1   9  -8 3285.01 340.077  19
  -1  -9  -8 3176.34 333.694  19
  -1   9  -8 3951.18 379.801  18
  -1  -9  -8 3797.83 501.569   8
  -1   9  -8 3669.66 495.380   8
  -1   9  -8 3374.58 326.262  29
  -1  -9  -8 3448.92 626.143  27
  -1  -9  -9 76.4084 161.929  15
  -1  -9  -9 175.202 107.475  19
  -1   9  -9 277.778 141.730  18
  -1   9  -9 32.8738 113.773  19
  -1  -9 -10 411.132 160.108  15
  -1  -9 -10 447.037 176.428   9
  -1  -9 -10 367.397 154.827  13
  -1   9 -10 517.901 131.424  19
  -1  -9 -10 600.441 130.781  19
  -1  -9 -11 1015.92 175.584  15
  -1  -9 -11 975.365 157.924  19
  -1  -9 -11 1374.89 212.815   9
  -1  -9 -11 1109.20 184.349  11
  -1  -9 -11 1529.66 209.430  13
  -1  -9 -12 9.68894 102.292  11
  -1  -9 -12 75.4705 122.689   9
  -1  -9 -12 107.083 116.600  13
  -1  -9 -13 609.948 95.6815  10
  -1  -9 -13 638.731 104.577  13
   1 -10 -13 989.603 116.442  13
   1 -10 -12-11.2846 102.054  13
   1 -10 -11 806.104 135.508   7
   1 -10 -11 811.247 134.906  19
   1 -10 -10 405.356 130.690   7
   1  10 -10 915.360 140.268   7
   1 -10 -10 551.144 128.725  19
   1  10 -10 933.348 176.747  18
   1  10 -10 745.805 129.125  19
   1  10 -10 962.438 149.864  29
   1  10  -9 7220.76 658.525  19
   1  10  -9 8326.99 698.321  18
   1 -10  -9 9759.50 706.594  23
   1  10  -9 6399.18 651.763   7
   1 -10  -9 6740.28 651.983   7
   1 -10  -9 9057.76 1073.83  27
   1  10  -9 9012.46 682.926  29
   1  10  -8 21.4281 128.720  18
   1 -10  -8-83.1868 122.828  23
   1  10  -8-18.6146 96.8430  29
   1  10  -8 221.211 206.170  28
   1  10  -7 190.539 99.3999  29
   1  10  -7 357.929 215.315  28
   1  10  -7 58.7057 113.147  18
   1 -10  -6 10118.3 823.311  23
   1  10  -6 9082.58 816.985  22
   1  10  -6 10763.2 1038.89  28
   1  10  -5 5656.76 542.867  29
   1  10  -5 7527.81 752.058  28
   1 -10  -5 6726.35 549.656  23
   1  10  -4-179.441 77.2043  29
   1  10  -3 11868.9 977.327  29
   1  10  -3 12771.5 1142.05  28
   1  10  -2 39521.1 3014.32  28
   1  10  -2 35693.0 2857.99  29
  -1 -10   1 45184.2 3935.66  12
   1  10  -1 47787.1 3797.35  29
   1  10  -1 55562.1 3947.66  28
  -1 -10   0 17779.8 1513.81  12
   1  10   0 16089.2 1349.15  29
  -1 -10  -1-130.431 233.903  12
   1 -10   1-169.665 164.552  12
   1 -10   2 4622.15 487.155  12
  -1 -10  -3 1274.09 294.438  12
   1 -10   3 830.470 215.667  12
  -1  10  -4 238.896 81.2858  29
  -1  10  -4 109.877 149.714   8
  -1  10  -5 8411.09 689.539  29
  -1  10  -5 8288.90 772.224   8
  -1 -10  -5 6227.90 742.726   8
  -1 -10  -5 8912.45 719.709   9
  -1 -10  -5 9129.56 867.621  12
  -1 -10  -5 8043.70 699.867  13
  -1  10  -6 11754.8 967.373  29
  -1  10  -6 10299.1 1057.21   8
  -1 -10  -6 12228.7 996.124   9
  -1 -10  -6 12090.5 1146.36  12
  -1  10  -7 1506.16 312.125   8
  -1  10  -7 1549.79 183.451  29
  -1  10  -7 1271.24 209.735  18
  -1 -10  -7 1810.78 364.141  12
  -1 -10  -8 902.234 383.901  27
  -1 -10  -8 1536.91 237.709   9
  -1  10  -8 1435.93 212.716  18
  -1  10  -8 956.258 163.911  19
  -1 -10  -9 18343.9 1607.80  19
  -1  10  -9 18034.8 1609.71  19
  -1 -10  -9 23950.5 1662.22   9
  -1 -10  -9 21228.5 1641.81  13
  -1 -10  -9 20901.0 1635.28  15
  -1  10  -9 20006.5 1646.37  18
  -1 -10 -10 100.879 160.375   9
  -1 -10 -10 175.756 149.974  13
  -1 -10 -10-53.2176 138.312  15
  -1  10 -10 84.7231 119.651  18
  -1 -10 -10 40.7321 90.0587  19
  -1 -10 -11 686.436 167.240   9
  -1 -10 -11 578.402 152.538  11
  -1 -10 -11 480.894 138.676  15
  -1 -10 -11 762.935 158.940  13
  -1 -10 -12 243.982 112.926   9
  -1 -10 -12 289.388 106.471  11
  -1 -10 -12 203.437 111.469  13
  -1 -10 -13 86.8164 61.2537  13
   1 -11 -12-148.756 94.4300  13
   1 -11 -12 41.2079 93.6587  15
   1  11 -11 6884.59 594.210  29
   1  11 -10 1673.29 209.958  29
   1  11 -10 1818.84 237.311  18
   1  11  -9 131.472 133.990  18
   1 -11  -9 266.112 146.074  23
   1 -11  -9 117.813 289.493  27
   1 -11  -9 191.483 227.569  12
   1  11  -9 338.475 120.779  29
   1 -11  -8 10491.0 905.886  23
   1  11  -8 9496.48 901.462  18
   1  11  -8 11045.0 898.990  29
   1  11  -8 12460.9 1156.56  28
   1  11  -7 1264.71 185.698  29
   1  11  -7 1356.62 200.415  18
   1  11  -6 5124.69 459.162  22
   1 -11  -6 4761.13 455.366  23
   1  11  -6 4967.97 648.319  28
   1  11  -5 586.919 246.094  28
   1  11  -5 823.160 134.920  29
   1  11  -5 771.848 136.474  22
   1 -11  -5 1034.32 148.027  23
   1  11  -4 6938.04 594.832  29
   1  11  -3 4384.31 395.426  29
   1  11  -3 4792.09 561.198  28
   1  11  -2 153.093 70.9115  29
   1  11  -2 442.955 198.833  28
   1  11  -1 45892.8 3335.50  28
   1  11  -1 39245.4 3165.90  29
  -1 -11   1 40468.6 3338.21  12
  -1 -11   0 1282.06 320.980  12
   1 -11   0 2017.27 311.093  12
  -1 -11  -1 687.708 278.995  12
   1 -11   1 593.311 216.363  12
   1 -11   2 3541.93 426.306  12
  -1 -11  -3 3691.28 510.908  12
  -1 -11  -4 10263.9 1022.43  12
  -1 -11  -5 48135.0 3624.91   9
  -1 -11  -5 49416.5 3797.78  12
  -1 -11  -5 42818.2 3606.33  13
  -1 -11  -6 492.423 166.969   9
  -1 -11  -6 119.566 227.881  12
  -1 -11  -6 137.360 124.169  13
  -1 -11  -7 63.4116 163.454   9
  -1 -11  -7 395.675 155.369  13
  -1 -11  -7 552.976 262.221  12
  -1  11  -7 437.243 149.039  18
  -1 -11  -8 16201.2 1897.25  27
  -1 -11  -8 20212.7 1595.08   9
  -1 -11  -8 18140.8 1575.62  13
  -1  11  -8 20345.0 1596.99  18
  -1 -11  -9 1241.10 208.301  13
  -1  11  -9 1038.18 194.615  18
  -1 -11  -9 1000.08 214.894   9
  -1 -11  -9 1101.16 199.467  15
  -1 -11 -10 663.545 168.898  13
  -1  11 -10 445.685 155.087  18
  -1 -11 -10 849.189 194.717   9
  -1 -11 -10 746.612 167.217  15
  -1 -11 -11 231.592 139.184   9
  -1 -11 -11 162.373 120.952  15
  -1 -11 -11 15.0899 124.776  13
  -1 -11 -12 903.557 137.762   9
  -1 -11 -12 861.403 132.589  11
  -1 -11 -12 884.096 140.611  13
   1 -12 -12-27.0897 71.9680  13
   1 -12 -12 92.9642 86.6338  15
  -1  12  12 147.274 83.2276  21
   1  12 -11 359.174 94.2430  29
   1 -12 -11 402.422 113.754  13
   1  12 -10 914.610 172.095  18
   1  12 -10 872.738 151.847  29
   1 -12  -9 3166.29 373.955  23
   1  12  -9 4291.62 373.857  29
   1  12  -9 3350.16 373.172  18
   1  12  -8 1800.04 406.520  28
   1  12  -8 2012.54 279.003  18
   1  12  -8 2806.43 276.342  29
   1  12  -7 1029.74 293.915  28
   1 -12  -7 674.615 156.491  23
   1  12  -6-75.7452 203.472  28
   1  12  -6 17.1681 94.1397  22
   1 -12  -6-18.1473 99.5088  23
   1  12  -5 1021.26 149.476  29
   1 -12  -5 896.699 143.004  23
   1  12  -5 940.186 155.040  22
   1  12  -4 14.0648 69.8367  29
   1  12  -4 61.1379 90.2658  22
   1 -12  -4-40.8188 77.5344  23
   1  12  -3 1491.10 310.874  28
   1  12  -3 1475.32 173.601  29
   1  12  -2 24425.5 1969.67  29
   1  12  -2 26396.2 2155.00  28
  -1 -12   1 7675.56 786.305  12
   1  12  -1 6471.08 570.346  29
   1  12  -1 7921.82 753.538  28
   1 -12   0-238.360 206.831  12
  -1 -12   0 220.987 246.254  12
  -1 -12  -1 1379.93 352.469  12
   1 -12   1 1987.58 317.104  12
   1 -12   2 256.885 200.203  12
  -1 -12  -3 1320.30 367.945  12
  -1  12  -4 1066.83 155.118  20
  -1 -12  -4 1072.36 320.585  12
  -1 -12  -4 745.827 152.884  13
  -1 -12  -4 727.795 180.667   9
  -1 -12  -5 14574.3 1289.64  13
  -1 -12  -5 15404.1 1477.78  12
  -1 -12  -5 17401.3 1316.55   9
  -1 -12  -6-53.0099 128.036  13
  -1 -12  -6-65.0098 257.168  12
  -1 -12  -6-163.911 174.939   9
  -1 -12  -7 5930.13 729.253  12
  -1 -12  -7 5345.60 529.671  13
  -1 -12  -7 6141.82 556.485   9
  -1 -12  -8 202.652 294.145  27
  -1  12  -8 69.0886 137.489  18
  -1 -12  -8 237.573 174.300   9
  -1 -12  -8 78.7089 135.943  13
  -1 -12  -9 951.440 186.480  15
  -1  12  -9 483.116 162.928  18
  -1 -12  -9 690.645 188.465   9
  -1 -12  -9 652.498 170.651  13
  -1 -12 -10 5027.85 479.617  15
  -1  12 -10 5356.57 490.377  18
  -1 -12 -10 5625.04 496.474   9
  -1 -12 -10 4754.01 479.616  13
  -1 -12 -11 98.4498 118.419   9
  -1 -12 -11 93.4405 110.443  13
  -1 -12 -11 177.256 117.790  15
  -1 -12 -12 9331.55 772.631  10
  -1 -12 -12 9576.60 782.484  13
  -1 -12 -12 9865.54 778.576  11
   1 -13 -12 1277.71 151.173  15
  -1  13  11 261.118 112.295  21
   1  13 -10 78.7856 88.2712  29
   1 -13 -10 49.9914 104.515  13
   1  13 -10 73.0894 117.819  18
   1  13  -9 889.101 154.629  29
   1 -13  -9 779.469 152.701  13
   1  13  -9 728.245 166.878  18
   1  13  -8 215.304 112.938  29
   1  13  -8 21.8305 131.449  18
   1 -13  -8 69.0356 233.530  12
   1 -13  -7 148.087 116.606  23
   1  13  -7 164.125 191.276  28
   1 -13  -6 57.5490 106.234  23
   1  13  -6-71.9218 106.188  22
   1  13  -5-16.7778 86.3044  29
   1  13  -5 34.6204 95.8641  22
   1 -13  -5-16.9053 91.7680  23
   1  13  -5 227.597 235.323  28
   1  13  -4-45.7611 80.2271  29
   1 -13  -4 14.7928 81.9224  23
   1  13  -4 16.5672 89.9317  22
  -1  13   4 21.3022 136.220  21
   1  13  -3 35267.3 2849.72  29
   1  13  -3 34732.7 2856.59  22
   1  13  -2 32385.2 2507.02  28
   1  13  -2 28139.8 2289.25  29
  -1 -13   1 2414.01 465.437  12
   1 -13  -1 3020.98 416.444  12
  -1 -13   0 432.932 260.512  12
   1 -13   0 1131.04 280.251  12
   1 -13   1 176.413 197.099  12
  -1 -13  -1 246.644 248.959  12
   1 -13   2 209.766 187.426  12
   1  13   2 175.496 96.6077  22
  -1 -13  -3 508.874 276.772  12
  -1  13  -3 981.681 154.535  20
   1  13   3 770.825 137.134  22
  -1 -13  -3 836.131 146.949  15
  -1 -13  -3 500.300 174.057   9
  -1 -13  -4 13358.0 1135.24  13
  -1 -13  -4 13049.0 1332.80  12
  -1  13  -4 14690.1 1151.26  20
   1  13   4 12911.5 1127.06  22
  -1 -13  -4 14566.9 1156.27   9
  -1 -13  -5 139.663 163.220   9
  -1 -13  -5 204.541 265.391  12
  -1 -13  -5 183.857 123.822  13
   1  13   5 494.845 114.276  22
  -1 -13  -6 5856.29 523.220   9
   1  13   6 4901.49 474.878  22
  -1 -13  -6 5259.76 704.108  12
  -1 -13  -6 5316.30 497.942  13
  -1 -13  -7 7252.43 609.874   9
  -1 -13  -7 6123.97 581.106  13
  -1 -13  -7 7060.19 808.054  12
  -1 -13  -7 6063.99 583.722  15
   1  13   7 6135.86 559.805  22
  -1 -13  -8 114.424 135.732  13
  -1  13  -8 296.468 146.009  18
  -1 -13  -8-145.843 158.465   9
  -1 -13  -9 6041.72 532.731  13
  -1  13  -9 5232.68 530.382  18
  -1 -13  -9 5842.95 539.938   9
  -1 -13 -10 949.845 169.614  13
  -1  13 -10 783.089 161.145  18
  -1 -13 -10 836.701 164.665  15
  -1 -13 -10 950.495 175.047   9
  -1 -13 -11 3480.22 335.549  15
  -1 -13 -11 3841.21 337.447   9
  -1 -13 -11 3389.12 336.020  13
  -1 -13 -12 34.6844 61.8487  13
   1 -14 -12 480.015 85.6002  15
  -1  14  11 544.827 91.8074  22
  -1  14  10-95.6483 116.646  21
   1  14 -10 151.775 111.757  18
  -1  14   9 6348.66 607.599  21
   1  14  -9 6378.13 600.255  18
   1  14  -9 7137.86 598.982  29
   1 -14  -8-22.1342 112.579  23
   1  14  -8 19.6045 99.7194  29
   1  14  -8 129.063 134.504  18
   1 -14  -7 11568.0 1204.90  12
   1 -14  -7 11906.5 1015.01  23
   1 -14  -6 5079.95 499.992  23
   1 -14  -6 4899.13 674.718  12
   1  14  -6 4947.48 490.314  22
   1  14  -6 5564.79 497.653  29
   1  14  -5 1047.64 308.125  28
  -1  14   5 769.005 201.773  21
   1 -14  -5 899.017 161.601  23
   1  14  -5 1082.53 168.521  22
   1  14  -5 859.571 155.596  29
  -1  14   4 5735.59 545.192  21
   1 -14  -4 5158.64 505.104  23
   1  14  -4 5947.16 522.117  22
   1  14  -4 5934.76 514.140  29
  -1  14   3 1037.86 182.649  21
   1 -14  -3 538.730 121.315  23
   1  14  -3 775.544 153.818  22
   1  14  -3 916.483 141.537  29
   1 -14  -3 812.753 290.762  12
   1  14  -3 713.936 271.979  28
   1 -14  -2 7217.18 784.427  12
   1  14  -2 7186.31 611.278  29
  -1  14   2 6889.55 636.485  21
  -1 -14   1 410.453 288.856  12
   1 -14  -1 583.110 250.322  12
  -1  14   1 484.042 117.181  22
   1  14  -1 645.055 126.727  22
  -1 -14   0 4196.34 675.492  12
   1 -14   0 5734.50 651.588  12
   1  14   0 5388.04 489.707  22
  -1  14   0 5608.75 484.262  22
   1 -14   1 1551.86 350.570  12
  -1 -14  -1 1993.20 420.108  12
   1  14   1 1775.03 210.896  22
  -1  14  -1 1628.78 194.734  22
  -1  14  -2 284.206 94.9648  22
  -1 -14  -2 484.637 124.374  15
   1 -14   2 381.238 220.100  12
  -1  14  -2 187.297 106.799  20
   1  14   2 305.527 116.420  22
  -1 -14  -2 575.293 178.079   9
  -1  14  -3 1716.47 211.560  22
   1  14   3 2204.46 235.270  22
  -1 -14  -3 1832.22 231.300  15
  -1 -14  -3 2378.20 446.286  12
  -1  14  -3 2046.94 241.921  20
  -1 -14  -3 1917.11 270.253   9
  -1  14  -4 9169.12 853.367  22
   1  14   4 10106.8 866.916  22
  -1 -14  -4 9888.03 870.418  15
  -1 -14  -4 9111.13 1084.36  12
  -1  14  -4 11700.4 895.524  20
  -1 -14  -4 12167.0 907.155   9
  -1 -14  -5 1398.00 206.878  15
  -1 -14  -5 1535.94 210.073  13
   1  14   5 1302.91 181.514  22
  -1 -14  -5 1464.23 229.045   9
  -1 -14  -6 11765.9 865.232   9
  -1 -14  -6 8515.45 826.753  13
  -1 -14  -6 10114.4 1074.88  12
   1  14   6 9862.90 821.941  22
  -1 -14  -6 9067.07 829.134  15
  -1 -14  -7 9035.92 757.200   9
  -1 -14  -7 8837.67 741.471  15
  -1 -14  -7 8783.63 741.660  13
  -1 -14  -7 6831.99 921.440  12
   1  14   7 7719.63 712.926  22
  -1 -14  -8 6068.24 541.511  15
  -1  14  -8 5348.64 544.499  18
  -1 -14  -8 5226.93 533.271  13
  -1 -14  -8 6810.02 560.068   9
  -1  14  -9 339.417 134.088  18
  -1 -14  -9 407.732 145.306  13
  -1 -14  -9 474.380 163.335   9
  -1  14 -10 1721.63 221.601  18
  -1 -14 -10 1912.45 223.094   9
  -1 -14 -10 1621.71 214.374  11
  -1 -14 -10 1751.57 212.790  13
  -1 -14 -11 80.8837 77.7766  10
  -1 -14 -11 180.516 101.421  11
  -1 -14 -11-26.9085 89.0701  13
  -1 -14 -11 163.263 98.4375  15
  -1  15  11 33.4671 59.8848  22
   1 -15 -11 305.570 96.9808  15
   1  15 -10 594.169 137.928  18
  -1  15   9 1371.13 202.294  21
   1  15  -9 1155.80 188.236  18
   1  15  -8 3719.22 359.861  29
   1  15  -8 3399.56 363.585  18
  -1  15   8 3256.48 366.240  21
   1 -15  -7 8086.85 911.707  12
   1 -15  -7 8438.97 715.739  23
  -1  15   7 7331.57 715.031  21
   1  15  -6 436.348 129.822  29
   1 -15  -6 720.476 302.533  12
   1  15  -6 631.796 139.712  22
   1 -15  -6 246.749 119.271  23
  -1  15   6 259.086 171.348  21
   1  15  -5-18.9553 101.873  29
   1 -15  -5 37.7599 93.7832  23
   1  15  -5 38.5139 104.564  22
  -1  15   5 138.445 158.049  21
   1  15  -4 177.833 95.6956  29
   1 -15  -4 66.6413 258.445  12
   1 -15  -4-17.0394 90.7487  23
   1  15  -4 57.2613 103.751  22
  -1  15   4 110.244 150.132  21
   1  15  -3 66.3033 85.2895  29
   1 -15  -3-63.4991 230.970  12
  -1  15   3 249.639 145.204  21
   1 -15  -3-76.4435 87.9504  23
   1  15  -3 37.3066 100.238  22
   1 -15  -2 8563.77 891.764  12
  -1  15   2 7884.27 711.991  21
   1 -15  -1 12547.4 1217.96  12
  -1  15   1 12301.7 1045.62  21
   1  15  -1 12149.9 1035.90  22
  -1  15   1 12625.1 1031.97  22
  -1 -15   0 35145.4 2993.42  12
   1 -15   0 35207.8 2912.25  12
  -1  15   0 33220.3 2725.15  22
   1  15   0 34994.1 2736.40  22
   1 -15   1 1233.18 341.532  12
  -1 -15  -1 2042.10 447.628  12
  -1  15  -1 1689.74 213.761  20
   1  15   1 1398.64 200.870  22
  -1  15  -1 1603.95 193.982  22
  -1 -15  -2 625.223 136.201  15
   1 -15   2 797.425 276.935  12
   1  15   2 508.083 129.875  22
  -1  15  -2 794.349 144.528  20
  -1  15  -2 403.364 110.682  22
   1  15   3 5406.48 485.911  22
  -1  15  -3 4465.10 463.136  22
  -1 -15  -3 5180.96 481.319  15
  -1 -15  -3 5271.45 714.933  12
  -1  15  -3 5344.70 492.686  20
  -1 -15  -3 6349.65 526.313   9
  -1  15  -4 254.709 96.2715  22
  -1 -15  -4 536.476 143.430  15
  -1 -15  -4 618.338 312.449  12
   1  15   4 262.793 109.030  22
  -1 -15  -4 310.961 171.215   9
  -1 -15  -5 2777.09 295.620  15
  -1 -15  -5 2464.31 290.388  13
  -1 -15  -5 2507.70 495.139  12
   1  15   5 2118.06 266.771  22
  -1 -15  -5 3091.35 329.497   9
  -1 -15  -6 7697.64 694.772  15
  -1 -15  -6 8345.13 699.455  13
  -1 -15  -6 6855.88 910.108  12
  -1 -15  -6 8306.39 715.985   9
   1  15   6 7468.52 680.132  22
   1  15   7 1461.19 189.230  22
  -1 -15  -7 1235.83 219.570  15
  -1 -15  -7 1965.50 252.475   9
  -1 -15  -7 1457.43 217.626  13
  -1 -15  -8 859.823 172.510  15
  -1  15  -8 728.570 164.137  18
  -1 -15  -8 812.824 187.548   9
  -1 -15  -8 561.371 157.065  13
  -1 -15  -9 588.941 146.759  15
  -1  15  -9 296.854 136.894  18
  -1 -15  -9 285.963 129.603  13
  -1 -15  -9 457.614 152.793   9
  -1  15 -10 130.385 109.971  18
  -1 -15 -10 119.724 109.471  13
  -1 -15 -10 276.081 115.889  11
  -1 -15 -10 278.838 122.555   9
  -1 -15 -11 1005.13 130.685  11
   1 -16 -11 1369.13 155.455  15
   1 -16 -10 1010.82 154.442  15
  -1  16  10 1012.23 131.312  22
   1  16 -10 883.057 150.464  18
   1  16  -9 1318.19 193.130  18
  -1  16   8 1470.55 207.661  21
   1  16  -8 1190.77 199.375  18
  -1  16   7 1726.43 247.878  21
   1  16  -7 1894.39 246.891  18
  -1  16   6 4135.85 436.490  21
   1  16  -6 4212.93 422.696  22
   1 -16  -6 3993.62 424.961  23
   1 -16  -6 4629.28 631.967  12
   1  16  -6 4721.50 428.701  29
   1 -16  -5 1419.52 215.690  23
   1  16  -5 1294.94 212.104  22
   1  16  -5 1851.53 223.409  29
  -1  16   5 1843.33 247.955  21
   1 -16  -4 1928.05 256.599  23
  -1  16   4 2889.77 302.562  21
   1  16  -4 2496.86 279.445  22
   1 -16  -4 1997.79 434.304  12
   1 -16  -3 6275.94 658.677  23
   1 -16  -3 8099.28 885.431  12
   1  16  -3 8621.89 691.362  22
  -1  16   3 8878.63 703.493  21
   1 -16  -2-67.1244 255.066  12
  -1  16   2 60.6359 130.320  21
  -1  16   2 108.493 106.018  22
   1 -16  -1 794.629 311.272  12
   1  16  -1 460.698 132.191  22
  -1  16   1 594.910 159.294  21
  -1  16   1 634.946 142.464  22
  -1 -16   0 6560.46 848.006  12
   1 -16   0 6044.32 765.290  12
   1  16   0 6821.24 584.981  22
  -1  16   0 6168.59 572.210  22
  -1 -16  -1 164.605 301.939  12
   1 -16   1 371.473 302.406  12
  -1  16  -1 482.893 119.277  22
   1  16   1 696.945 144.813  22
  -1  16  -1 470.199 137.463  20
  -1 -16  -2 679.969 148.608  15
  -1 -16  -2 576.262 342.833  12
  -1  16  -2 716.415 141.442  22
   1  16   2 864.752 159.107  22
  -1  16  -2 811.057 161.407  20
  -1 -16  -3 19055.5 1638.30  15
   1  16   3 21660.6 1654.59  22
  -1  16  -3 19723.6 1638.24  22
  -1  16  -3 20927.3 1664.21  20
  -1 -16  -4 6744.27 610.015  15
  -1 -16  -4 6753.70 870.836  12
   1  16   4 6596.64 607.696  22
  -1  16  -4 6490.65 598.229  22
  -1 -16  -4 7895.84 649.216   9
  -1 -16  -5 469.647 155.948  15
  -1 -16  -5 409.404 308.019  12
  -1 -16  -5 650.923 196.815   9
   1  16   5 700.397 137.919  22
   1  16   6 2389.59 272.405  22
  -1 -16  -6 2671.97 292.956  13
  -1 -16  -6 2234.88 486.976  12
  -1 -16  -6 3285.23 329.263   9
  -1 -16  -6 2058.40 285.238  15
   1  16   7 2273.57 238.509  22
  -1 -16  -7 1760.38 253.226  15
  -1 -16  -7 2099.45 254.262  13
  -1 -16  -7 2413.48 284.229   9
  -1 -16  -8 4613.18 434.361  15
  -1 -16  -8 4266.74 425.339  13
  -1 -16  -8 5192.44 446.492   9
  -1  16  -8 4163.78 438.574  18
  -1 -16  -9 1558.56 199.419  15
  -1 -16  -9 1220.10 180.571  13
  -1 -16  -9 1625.20 195.602  11
  -1 -16  -9 1156.65 188.906   9
  -1  16  -9 1483.64 198.418  18
  -1 -16 -10 121.005 98.6254  11
  -1 -16 -11 3768.37 322.105  11
   1 -17 -11 2447.24 236.701  11
   1 -17 -11 2996.69 242.987  15
  -1  17  10 957.571 118.705  22
   1 -17 -10 779.614 132.802  15
   1 -17  -9 25.8689 103.272  15
  -1  17   9-25.1879 89.5138  22
   1  17  -9-30.5947 98.5427  18
   1  17  -8 18.4322 115.246  18
   1  17  -7-102.334 122.168  18
   1  17  -6 133.575 114.893  22
  -1  17   6 59.3899 134.065  21
   1  17  -5 14150.1 1167.67  22
  -1  17   5 14015.5 1170.36  21
   1 -17  -5 12565.6 1372.33  12
   1  17  -4 813.207 162.518  22
  -1  17   4 728.248 166.962  21
   1 -17  -4 602.774 292.125  12
   1  17  -3 9140.27 776.531  22
  -1  17   3 8247.96 769.855  21
   1 -17  -3 9647.74 1007.73  12
  -1  17   2 4435.63 435.087  22
  -1  17   2 4876.70 452.647  21
   1 -17  -2 3751.05 609.096  12
   1  17  -1 26775.9 2067.66  22
  -1  17   1 24915.5 2055.54  22
   1 -17  -1 23036.2 2266.02  12
  -1  17   0 36.9418 111.984  22
   1  17   0 60.7634 119.725  22
  -1  17   0 104.243 112.125  20
  -1 -17   0-87.5144 303.538  12
   1 -17   0 210.319 287.715  12
  -1  17  -1 268.078 107.808  22
   1  17   1 200.545 122.651  22
  -1  17  -1 273.329 129.507  20
  -1 -17  -1 87.9053 305.328  12
   1 -17   1-67.3048 256.255  12
  -1  17  -2 1799.35 223.145  22
   1  17   2 1842.72 234.643  22
  -1  17  -2 1864.85 244.638  20
  -1 -17  -2 1489.10 457.218  12
   1  17   3 858.440 163.453  22
  -1  17  -3 1078.98 162.322  22
  -1  17  -3 1116.29 182.544  20
  -1 -17  -3 910.930 172.034  15
  -1 -17  -4 4315.12 647.532  12
   1  17   4 3699.89 354.078  22
  -1  17  -4 3029.42 333.567  22
  -1 -17  -4 3463.63 352.975  15
  -1 -17  -5 15006.0 1585.35  12
  -1 -17  -5 15521.7 1311.30  15
   1  17   5 16379.9 1312.15  22
  -1 -17  -6 17.8979 128.970  15
   1  17   6 166.540 104.443  22
  -1 -17  -7-137.947 132.392  15
   1  17   7 172.512 98.4850  22
  -1  17  -7-21.2135 128.502  18
  -1  17  -8 279.252 126.758  18
  -1 -17  -8 109.522 126.408  15
  -1 -17  -9 9349.80 791.511  15
  -1 -17  -9 9495.18 779.366  11
  -1  17  -9 9369.72 798.564  18
  -1 -17 -10 557.966 115.140  15
  -1 -17 -10 624.119 110.780  11
   1 -18 -10 196.908 78.5637  15
  -1  18  10 247.070 62.1540  22
   1 -18  -9 65.6349 94.0806  15
  -1  18   9-65.4264 72.2489  22
   1  18  -9 79.2228 98.7424  18
  -1 -18   8 481.543 165.218  24
   1 -18  -8 446.009 130.622  15
  -1  18   8 512.686 117.878  22
   1  18  -8 432.888 128.462  18
  -1  18   7 50.2213 102.301  22
   1  18  -7 57.5423 112.372  18
   1  18  -6 569.412 135.965  22
  -1  18   6 479.795 128.028  22
   1  18  -5 1203.16 192.713  22
  -1  18   5 974.864 177.916  22
   1  18  -4 1372.57 200.749  22
   1 -18  -4 1264.12 382.367  12
   1  18  -3 2297.98 276.055  22
   1 -18  -3 1817.94 440.804  12
  -1  18   2 280.870 150.403  21
  -1  18   2 524.564 137.664  22
   1 -18  -2 77.9754 285.087  12
   1  18  -1 6249.46 550.135  22
  -1  18   1 5725.52 533.316  22
   1 -18  -1 4377.30 715.801  12
  -1  18   0 3265.36 361.139  22
   1  18   0 3844.60 377.395  22
  -1  18   0 3730.57 375.959  20
   1 -18   0 3733.34 583.005  12
   1  18   1 10632.6 852.461  22
  -1  18  -1 9429.32 833.389  22
  -1  18  -1 9469.34 840.997  20
  -1 -18  -1 8555.97 1107.76  12
   1  18   2 14242.2 1176.94  22
  -1  18  -2 14607.8 1171.41  22
  -1  18  -2 13635.7 1175.81  20
  -1 -18  -2 12072.0 1437.16  12
   1  18   3 736.790 153.787  22
  -1  18  -3 705.711 144.186  22
  -1 -18  -3 817.088 164.311  15
  -1 -18  -4 957.770 178.258  15
  -1  18  -4 896.602 158.731  22
   1  18   4 1390.93 186.447  22
  -1 -18  -4 1321.01 412.375  12
  -1 -18  -5-68.3360 129.208  15
   1  18   5 142.064 100.358  22
  -1 -18  -6 989.559 173.338  15
   1  18   6 731.054 142.351  22
  -1 -18  -7 974.469 183.043  15
   1  18   7 1247.02 160.925  22
  -1  18  -7 1402.02 203.199  18
  -1 -18  -8 124.348 117.302  15
  -1 -18  -8 306.390 115.381  11
  -1  18  -8 267.053 119.304  18
  -1 -18  -9 3094.66 329.227  15
  -1 -18  -9 3523.39 322.276  11
  -1 -18 -10 71.1052 63.9897  11
   1 -19 -10 57.9803 54.0748  15
   1 -19 -10-73.1864 58.2106  11
  -1  19   9 1438.24 153.184  22
   1 -19  -9 1154.26 150.877  15
   1  19  -9 1307.19 159.601  18
  -1 -19   8 52.6277 136.312  24
   1 -19  -8 176.176 102.959  15
  -1  19   8 62.7458 85.0073  22
   1  19  -8-14.5037 100.741  18
   1 -19  -7 702.195 139.110  15
  -1  19   7 782.641 138.345  22
   1  19  -7 836.634 159.065  18
   1 -19  -6 423.911 123.780  15
  -1  19   6 104.710 102.920  22
   1 -19  -5 92.3658 105.366  15
   1  19  -5 115.984 114.178  22
  -1  19   5-94.6006 105.817  22
   1  19  -4 3457.88 362.715  22
   1 -19  -3 2743.68 524.263  12
   1  19  -3 2679.09 310.339  22
   1 -19  -2 323.024 307.007  12
  -1  19   2 123.234 116.528  22
   1 -19  -1 4304.11 701.989  12
  -1  19   1 5313.39 487.443  22
   1  19  -1 5055.71 490.786  22
   1 -19   0 11028.9 1316.47  12
   1  19   0 13512.0 1110.75  22
  -1  19   0 13211.2 1101.12  22
  -1  19   0 13069.8 1098.33  20
  -1  19  -1 19.3606 100.732  22
   1  19   1 42.5643 125.702  22
  -1  19  -1 19.9936 113.949  20
  -1 -19  -2 15792.7 1800.16  12
  -1  19  -2 19733.2 1533.04  20
   1  19   2 18304.5 1529.03  22
  -1  19  -2 18369.4 1523.54  22
  -1  19  -3 17.6219 101.420  22
   1  19   3-99.0051 123.858  22
  -1 -19  -3-90.7233 119.641  15
   1  19   4 260.556 118.801  22
  -1  19  -4 251.619 104.526  22
  -1 -19  -4 220.956 129.203  15
   1  19   5 6639.10 563.674  22
  -1 -19  -5 5862.64 557.058  15
  -1 -19  -6 1637.45 217.531  15
  -1 -19  -6 1724.40 195.890  11
   1  19   6 1639.25 202.479  22
  -1 -19  -7 1034.37 168.238  15
   1  19   7 1175.16 148.372  22
  -1 -19  -7 1082.51 155.449  11
  -1  19  -7 1142.76 181.091  18
  -1  19  -8 4666.17 398.022  18
  -1 -19  -8 4131.76 384.385  15
  -1 -19  -8 3969.03 365.855  11
  -1  19  -9 3586.04 283.142  18
  -1 -19  -9 2523.47 252.019  11
  -1  20   9 656.533 90.2573  22
   1 -20  -9 654.433 93.8491  15
   1 -20  -8 59.8714 85.0603  15
  -1  20   8 126.482 77.0952  22
  -1 -20   8-6.71815 120.205  24
   1  20  -8 192.447 90.7876  18
   1  20  -7-15.2417 105.056  18
   1 -20  -7 51.2751 89.9743  15
  -1  20   7-54.3591 89.4242  22
   1 -20  -6-55.8219 96.7941  15
  -1  20   6 64.0308 96.9513  22
   1  20  -5 18.0157 103.719  22
  -1  20   5 106.983 104.502  22
   1  20  -4 159.160 123.078  22
   1  20  -3-21.2259 123.185  22
  -1  20   2 6592.68 600.260  22
  -1  20   1 4392.02 430.889  22
  -1  20   0 139.058 123.489  22
   1  20   0 65.3012 119.614  22
  -1  20  -1 14397.0 1156.12  22
   1  20   1 13121.9 1154.88  22
   1  20   2 40.4929 104.304  22
  -1  20  -2 111.003 109.412  22
  -1  20  -3 271.230 115.627  22
   1  20   3 248.582 116.626  22
   1  20   4 5835.98 510.579  22
  -1  20  -4 5307.54 492.035  22
  -1 -20  -5 208.296 121.980  15
   1  20   5 483.284 119.684  22
  -1 -20  -6 8758.93 800.047  15
   1  20   6 10416.3 803.763  22
  -1  20  -7 4003.20 387.146  18
  -1 -20  -7 3609.38 348.339  11
   1  20   7 4666.18 363.343  22
  -1  20  -8 5711.05 418.945  18
  -1 -20  -8 4098.56 377.205  11
  -1 -20  -9 25.8855 73.0675  14
   1 -21  -8 52.7141 62.3874  15
  -1  21   8 238.551 71.4415  22
   1  21  -8 119.120 76.1865  18
   1 -21  -7 396.210 93.5363  15
  -1 -21   7 352.300 149.381  24
  -1  21   7 505.988 105.130  22
   1  21  -7 569.218 117.793  18
  -1  21   6 14.0959 88.8068  22
   1  21  -6-46.1199 101.860  18
  -1  21   5 1324.35 179.437  22
   1  21  -5 984.942 169.980  22
   1  21  -4 2875.84 307.277  22
   1  21  -3 1412.98 204.567  22
  -1  21   2 1099.64 181.187  22
  -1  21   1 7003.93 629.560  22
  -1  21   0 594.739 137.896  22
   1  21   0 399.075 145.469  22
   1  21   1 121.994 114.832  22
  -1  21  -1-18.6693 107.417  22
   1  21   2 3737.24 360.104  22
  -1  21  -2 3216.08 344.296  22
   1  21   3 1930.00 232.744  22
  -1  21  -3 1956.99 226.495  22
   1  21   4 4186.68 398.026  22
   1  21   5 2955.08 293.924  22
   1  21   6 3550.96 327.952  22
   1  21   7 1934.13 187.253  22
  -1  21  -8 117.278 72.2626  18
  -1  22   8-5.52875 42.8753  22
  -1 -22   7-70.9526 117.471  24
  -1  22   7 172.928 74.8616  22
   1  22  -7 19.2787 76.0283  18
  -1 -22   6 3291.58 358.415  24
  -1  22   6 4003.45 340.552  22
   1  22  -6 3548.87 342.834  18
  -1  22   5 1094.65 157.783  22
   1  22  -4 404.609 123.789  22
  -1  22   3 762.290 148.767  22
   1  22  -3 681.901 147.444  22
  -1  22   2 1908.59 231.488  22
  -1  22   1 610.909 140.464  22
  -1  22   0 536.095 128.581  22
   1  22   0 194.581 124.843  22
  -1  22  -1 635.120 136.218  22
   1  22   1 846.967 160.377  22
  -1  22  -2 220.020 113.970  22
   1  22   2 159.165 111.541  22
   1  22   3 1500.71 197.855  22
   1  22   4 156.313 94.2903  22
   1  22   5 885.552 133.813  22
   1  22   6 78.8364 65.0877  22
  -1  22  -7 2656.87 257.567  18
  -1  23   7 852.865 88.6335  22
   1  23  -7 403.295 82.2322  18
  -1 -23   6 289.492 133.852  24
  -1  23   6 74.6224 72.6848  22
   1  23  -6 141.482 77.3825  18
  -1  23   5 92.6405 80.5395  22
   1  23  -5 59.7066 86.5772  18
   1  23  -4 2115.20 229.834  22
  -1  23   3 1396.70 172.804  22
   1  23  -3 1049.54 173.557  22
  -1  23   2 1027.10 162.723  22
  -1  23   1 159.544 107.149  22
  -1  23   0 1202.26 182.491  22
   1  23   0 1621.97 197.551  22
   1  23   1 882.592 151.225  22
  -1  23  -1 910.160 153.191  22
   1  23   2 1740.54 213.762  22
  -1  23  -2 1889.58 210.591  22
   1  23   3 293.424 100.736  22
   1  23   4 1577.97 182.194  22
   1  23   5 9260.91 761.113  22
   1  23   6 1886.96 176.207  22
  -1 -23  -7 1195.93 145.777  14
  -1  23  -7 1762.79 151.151  18
  -1 -24   6 4153.31 399.258  24
  -1  24   6 5341.29 399.789  22
  -1 -24   5 1062.62 163.812  24
  -1  24   5 1020.06 122.995  22
   1  24  -5 889.228 123.225  18
  -1 -24   4 872.487 168.621  24
  -1  24   3 388.753 102.871  22
   1  24  -3 614.196 114.290  22
   1  24  -2 179.906 103.495  22
  -1  24   2 444.205 106.073  22
  -1  24   1 456.488 110.493  22
   1  24   0 2826.24 278.118  22
  -1  24   0 2779.37 271.227  22
  -1 -24   0 2323.23 285.529  24
   1  24   1 420.033 112.622  22
  -1  24  -1 264.945 97.7528  22
   1  24   2 25.8369 82.6326  22
   1  24   3 1055.46 139.732  22
  -1 -24  -3 937.368 136.264  14
   1  24   4 101.901 68.5583  22
  -1 -24  -4 84.8757 95.2816  14
   1  24   5 1319.45 132.550  22
  -1 -24  -5 1195.66 145.708  14
  -1  25   5 3899.16 312.651  22
  -1 -25   5 3386.09 315.636  24
   1  25  -4 259.682 70.5475  18
  -1 -25   4 497.357 119.798  24
   1  25  -3 64.6712 72.7746  22
  -1  25   3 139.053 75.7974  22
  -1  25   2 676.691 111.745  22
   1  25  -2 660.835 113.935  22
  -1 -25   2 686.099 154.645  24
  -1  25   1 92.8891 76.9367  22
  -1 -25   1-8.35365 136.747  24
   1  25   0 839.077 126.516  22
  -1  25   0 837.033 123.096  22
   1  25   1-11.0266 74.0557  22
   1  25   2 279.391 83.6556  22
   1  25   3 1962.08 194.396  22
   1  25   4 297.791 62.5488  22
  -1  26   3 2945.80 244.182  22
  -1 -26   3 2572.28 250.366  24
  -1  26   2 123.783 52.9762  22
   1  26  -2 205.231 64.0107  22
  -1 -26   2 170.416 94.7833  24
  -1  26   1 328.722 69.1834  22
   1  26   0 316.753 74.8663  22
   1  26   1 599.354 91.7716  22
   1  26   2 1164.84 126.926  22
   2   0 -14 532.005 82.9288   7
   2   0 -14 443.763 79.4095  19
   2   0 -13 96.8215 98.5084   7
   2   0 -13 12.0765 88.4328  19
   2   0 -12 1348.82 193.549   7
   2   0 -12 1482.10 198.276  19
   2   0 -11 191.355 120.556  19
   2   0 -10 197.656 327.922  25
   2   0 -10 628.690 159.656  19
   2   0  -9 69.9323 162.702  31
   2   0  -9-404.232 443.311  25
   2   0  -9 145.650 127.863  19
   2   0  -8 35.9889 70.8473  23
   2   0  -8 61.1589 149.975  31
   2   0  -8-206.461 288.627  27
   2   0  -8 95.8908 235.145  25
   2   0  -8-63.1574 100.967  19
   2   0  -7 108.920 146.497  31
   2   0  -7 85.9360 240.397  25
   2   0  -7 88.2326 290.387  27
   2   0  -6 28068.5 2533.61  31
   2   0  -6 35211.3 2702.58  27
   2   0  -5 58.9877 242.090  27
   2   0  -4 111823. 8886.80  27
   2   0  -2 23554.0 1941.32  27
   2   0  -1-16.1111 116.538  27
  -2   0   0 26872.7 2162.09  26
  -2   0  -1 108.051 87.2747  26
   2   0   1 14.1690 67.8140  25
  -2   0  -1-37.5973 208.746   1
  -2   0  -2 2548.84 336.772   1
  -2   0  -2 2674.86 331.793   8
  -2   0  -2 2910.53 300.795  26
  -2   0  -3 84.0416 214.041   8
  -2   0  -3 77.5609 120.448  26
  -2   0  -4 8363.49 817.795   8
  -2   0  -4 8805.25 798.117  26
  -2   0  -5 78.4421 210.804   8
  -2   0  -6-46.3479 230.162   8
  -2   0  -7-53.9544 247.553   8
  -2   0  -7-89.8025 119.437  11
  -2   0  -7-51.4715 107.330  19
  -2   0  -7 14.3185 132.829   5
  -2   0  -8 307.662 314.994   8
  -2   0  -8 483.487 142.955  19
  -2   0  -8 480.609 140.366  11
  -2   0  -9 29.2623 131.834  11
  -2   0  -9 20.9866 123.949  19
  -2   0 -10 29706.6 2414.37  11
  -2   0 -10 31355.6 2448.27  19
  -2   0 -11-134.576 134.938  13
  -2   0 -11 116.050 130.757  19
  -2   0 -12 4898.08 454.382  19
  -2   0 -12 4980.66 447.703  13
  -2   0 -13 20.6721 105.435   9
   2  -1 -14 45.9562 54.7805   7
   2  -1 -14 130.501 55.8439  19
   2  -1 -13 1128.99 156.469   7
   2  -1 -13 1197.32 158.610  19
   2  -1 -12 16.3596 105.405   7
   2  -1 -12 49.1054 123.086  19
   2  -1 -11 1048.24 175.764  19
   2  -1 -10 4598.19 683.478  25
   2   1 -10 3515.66 631.097  25
   2  -1 -10 3763.69 384.688  19
   2   1  -9 9593.40 922.738  31
   2  -1  -9 8780.28 1094.77  27
   2  -1  -9 7390.87 1004.95  25
   2   1  -9 7675.79 1010.94  25
   2  -1  -9 7819.39 676.092  23
   2  -1  -9 7821.89 694.050  19
   2  -1  -8-38.2417 68.4913  23
   2  -1  -8 97.6653 262.356  25
   2   1  -8 187.384 251.683  25
   2   1  -8 61.2715 164.594  31
   2  -1  -8 210.046 293.641  27
   2  -1  -8 31.5795 97.9587  19
   2   1  -7-54.5738 152.676  31
   2  -1  -7-180.322 296.675  27
   2   1  -7-173.966 286.221  27
   2  -1  -7 87.3315 244.231  25
   2   1  -7-83.9526 252.192  25
   2   1  -6 3452.64 584.369  27
   2  -1  -6 3197.71 583.243  27
   2   1  -6 3510.68 442.693  31
   2   1  -5 61.2409 251.517  25
   2  -1  -5 119.996 263.405  27
   2   1  -5 233.313 252.060  27
   2   1  -4 3579.38 473.297  25
   2  -1  -4 2840.23 449.697  27
   2   1  -4 2446.11 435.486  27
   2   1  -3 19738.2 1646.20  27
   2  -1  -3 18556.0 1642.14  27
   2   1  -2 7145.99 636.955  27
   2  -1  -2 5976.48 626.134  27
   2   1  -1 538.688 185.929  25
   2  -1  -1 540.094 152.228  27
   2  -1   0 29433.9 2548.97  27
   2   1   0 34199.0 2592.96  25
  -2  -1  -1-36.2532 87.7837  26
  -2   1  -1-56.6228 221.969   1
   2   1   1 4.94595 54.2429  25
  -2  -1  -2 1896.00 287.311   8
  -2   1  -2 2269.18 300.312   1
  -2  -1  -2 2028.95 248.011  26
  -2  -1  -3 76656.7 6187.08   8
  -2  -1  -3 79536.0 6181.70  26
  -2  -1  -4 66967.1 5410.15   8
  -2  -1  -4 68682.4 5402.28  26
  -2  -1  -5 39.1899 223.341   8
  -2  -1  -6 5518.96 476.924  19
  -2  -1  -6 4394.78 589.712   8
  -2   1  -7 131.768 88.7891   6
  -2  -1  -7-53.8677 261.057   8
  -2  -1  -7 237.765 127.914  11
  -2   1  -7 99.4527 120.817  11
  -2  -1  -7 59.0435 137.242   5
  -2   1  -7 140.328 136.279   5
  -2  -1  -7 154.149 117.723  19
  -2  -1  -8 20826.6 2009.62   8
  -2  -1  -8 24056.6 1842.36   5
  -2  -1  -8 23439.2 1852.26  19
  -2  -1  -8 22410.0 1831.36  11
  -2   1  -8 21994.7 1826.30  11
  -2  -1  -9 3687.47 539.044   8
  -2   1  -9 3001.04 317.532  11
  -2  -1  -9 3125.21 329.274  11
  -2  -1  -9 3057.92 340.412  19
  -2  -1 -10 34523.0 2655.94  11
  -2   1 -10 32399.4 2643.78  11
  -2  -1 -10 33388.0 2680.73  19
  -2  -1 -11 288.983 134.881  19
  -2   1 -11 15.8776 123.588  13
  -2  -1 -11 140.231 140.355  13
  -2  -1 -12 90.7637 109.560  19
  -2  -1 -12 51.9636 116.750  13
  -2   1 -13 80.5467 104.937   9
   2  -2 -14 512.677 79.0354   7
   2  -2 -14 631.823 82.4545  19
   2  -2 -13 2406.51 231.658  19
   2   2 -13 1919.55 223.553  19
   2   2 -13 2097.04 225.299   7
   2  -2 -13 2181.49 228.330   7
   2  -2 -12 1062.95 162.365   7
   2  -2 -12 1352.33 177.450  19
   2  -2 -11 282.578 123.322  19
   2  -2 -10 1913.55 219.880  23
   2  -2 -10 2221.30 489.210  25
   2   2 -10 2693.95 524.647  25
   2   2 -10 2441.15 262.731  19
   2  -2 -10 1751.99 239.480  19
   2  -2  -9 3910.14 708.167  27
   2   2  -9 2559.68 535.329  25
   2  -2  -9 3028.50 626.319  25
   2  -2  -9 2947.13 322.640  23
   2  -2  -9 3871.33 527.111  31
   2   2  -9 4733.36 554.018  31
   2  -2  -9 4012.88 355.870  19
   2   2  -9 3457.82 348.881  19
   2   2  -8 205.686 105.738  19
   2  -2  -8 31.5968 98.2162  19
   2   2  -8 61.4504 178.413  31
   2  -2  -8-213.927 275.174  27
   2   2  -8 277.614 304.516  25
   2  -2  -8-99.5693 288.971  25
   2  -2  -8 94.6949 78.7617  23
   2   2  -7 6792.47 741.354  31
   2  -2  -7 7701.49 925.351  27
   2   2  -7 7540.22 882.175  25
   2  -2  -7 6206.19 873.582  25
   2   2  -6 15458.5 1484.78  31
   2   2  -6 18560.9 1632.50  27
   2  -2  -6 18166.5 1646.98  27
   2   2  -5 18341.7 1661.59  25
   2  -2  -5 17625.8 1671.38  27
   2   2  -5 18448.3 1660.99  27
   2  -2  -4 54480.5 4527.14  27
   2   2  -4 54521.4 4526.67  25
   2   2  -4 57804.6 4521.87  27
   2   2  -3 63700.6 5450.70  25
   2   2  -3 72472.3 5451.45  27
   2   2  -2 19108.4 1623.96  25
   2   2  -1 58335.4 4634.48  25
   2   2   0 37835.1 3284.41  25
  -2  -2   0 46522.5 3306.05  26
  -2  -2  -1 3591.21 356.695  26
  -2   2  -1 3715.83 425.581   1
  -2  -2  -2 15015.9 1292.89   8
  -2  -2  -2 15184.9 1273.88  26
  -2   2  -2 15667.2 1284.09   1
  -2  -2  -3 11622.0 834.533  26
  -2  -2  -3 11533.7 861.419   8
  -2  -2  -4 44982.8 3724.22  27
  -2  -2  -4 50110.0 3785.92   8
  -2  -2  -5 269.180 153.119  27
  -2  -2  -5 156.505 210.954   8
  -2  -2  -6 4287.39 532.989   8
  -2  -2  -6 4984.22 407.041  19
  -2   2  -6 3838.14 394.845  19
  -2  -2  -6 4242.38 379.215   2
  -2   2  -6 4085.14 379.580   2
  -2  -2  -7 19840.2 1678.21  15
  -2   2  -7 18546.5 1666.95   6
  -2  -2  -7 23783.2 1871.17   8
  -2   2  -7 21187.5 1679.63  11
  -2  -2  -7 21035.0 1686.65  11
  -2   2  -7 23540.6 1705.36  19
  -2  -2  -7 23220.3 1704.19  19
  -2   2  -8 307.798 141.707  19
  -2  -2  -8 115.435 122.333  19
  -2   2  -8 61.3190 301.191   8
  -2  -2  -8 61.1762 289.040   8
  -2   2  -8 130.186 119.747  11
  -2  -2  -8 302.157 137.127  11
  -2  -2  -8 383.572 161.015   5
  -2  -2  -9 8928.44 1042.76   8
  -2  -2  -9 10751.9 852.507   5
  -2   2  -9 8522.37 1037.29   8
  -2  -2  -9 10363.6 869.129  19
  -2   2  -9 10060.3 865.923  19
  -2  -2  -9 9386.81 845.619  11
  -2   2  -9 10052.8 836.852  11
  -2  -2 -10 8753.17 751.481  19
  -2   2 -10 7210.69 741.600  19
  -2  -2 -10 9125.98 755.845  13
  -2  -2 -10 8856.69 732.336  11
  -2   2 -11 706.382 145.137  13
  -2  -2 -11 882.954 168.747  13
  -2   2 -11 453.934 147.349  19
  -2  -2 -11 512.792 147.906  19
  -2  -2 -11 390.795 130.769  11
  -2  -2 -12 6180.05 565.132  19
  -2   2 -12 6417.74 570.405  19
  -2  -2 -12 6758.44 567.876  13
  -2  -2 -13 982.557 125.215  10
   2   3 -14 691.951 93.8825  19
   2  -3 -14 938.080 97.5393  19
   2  -3 -13 1878.97 168.091   7
   2  -3 -13 1599.48 156.130  19
   2  -3 -12 3805.88 372.800  19
   2   3 -12 4037.60 374.914  19
   2   3 -12 3730.19 370.639   7
   2  -3 -12 3903.73 373.128   7
   2   3 -11 167.735 118.300  19
   2  -3 -11 388.714 135.437  19
   2  -3 -10 5163.56 783.338  27
   2  -3 -10 4279.62 679.018  25
   2  -3 -10 3681.67 361.068  23
   2   3 -10 3028.20 587.313  25
   2   3 -10 3761.99 382.005  19
   2  -3 -10 3875.55 383.459  19
   2  -3  -9 126.705 114.899  19
   2   3  -9 18.1803 122.099  19
   2  -3  -9 46.8369 93.0010  23
   2  -3  -9-240.376 322.858  27
   2   3  -9-69.6385 162.010  31
   2  -3  -9-68.8417 184.931  31
   2  -3  -9-106.157 273.027  25
   2   3  -9-96.6875 237.101  25
   2   3  -8 444.009 125.017  19
   2  -3  -8 442.568 120.335  19
   2   3  -8-123.367 174.365  31
   2  -3  -8 487.328 202.051  31
   2  -3  -8 108.913 281.288  27
   2   3  -8 820.641 340.074  25
   2  -3  -8 404.323 324.204  25
   2  -3  -8 386.804 99.5767  23
   2  -3  -7 1499.08 440.155  27
   2  -3  -7 1836.14 332.769  31
   2   3  -7 1909.77 327.517  31
   2  -3  -6 547.209 264.594  27
   2  -3  -6 140.273 141.104  31
   2   3  -6 94.5206 156.096  31
   2  -3  -5 3639.61 543.886  27
   2   3  -5 3636.40 513.651  25
   2   3  -4 29793.5 2516.35  25
   2   3  -3 1948.56 340.764  25
   2   3  -2 35366.1 2884.22  25
   2   3  -1 1832.70 263.648  25
  -2   3   0 2663.30 275.994  26
  -2  -3   0 2648.81 275.748  26
   2   3   0 2312.46 274.129  25
  -2   3  -1 90158.6 7561.97  26
  -2  -3  -1 89904.9 7560.54  26
  -2  -3  -1 105456. 7574.86   1
  -2   3  -1 102286. 7575.07   1
   2   3   2 6164.07 585.227  28
  -2   3  -2 7372.79 646.665  26
  -2  -3  -2 7747.30 648.137  26
  -2   3  -2 7660.35 677.694   8
  -2  -3  -2 8293.44 686.088   8
  -2   3  -2 7698.12 677.990   1
  -2  -3  -2 8909.06 685.786   1
  -2   3  -3 101793. 7917.79   8
  -2  -3  -3 103935. 7922.35   8
  -2  -3  -3 107380. 7916.53  26
  -2   3  -3 90246.8 7898.87  26
  -2  -3  -4 1264.07 288.911   8
  -2   3  -4 1536.58 295.745   8
  -2  -3  -4 802.667 201.543  27
  -2   3  -5 12391.3 1063.74   8
  -2  -3  -5 11208.2 1045.09   8
  -2  -3  -5 10337.7 1012.73  27
  -2   3  -6 13489.7 1151.15   2
  -2  -3  -6 14450.8 1152.23   2
  -2   3  -6 14973.1 1173.20  19
  -2  -3  -6 15524.3 1174.82  19
  -2  -3  -6 12096.3 1286.79   8
  -2   3  -6 12788.2 1297.26   8
  -2   3  -7 3521.96 333.482  19
  -2  -3  -7 4040.15 339.590  19
  -2  -3  -7 3145.90 318.613  15
  -2   3  -7 2750.62 304.757   6
  -2   3  -7 3122.60 495.812   8
  -2  -3  -7 2519.54 452.237   8
  -2  -3  -7 3310.17 334.708  11
  -2   3  -8 8170.34 663.058  19
  -2  -3  -8 7454.65 654.707  19
  -2  -3  -8 6866.80 633.340  15
  -2  -3  -8 7245.42 826.549   8
  -2   3  -8 6591.89 818.091   8
  -2  -3  -8 7304.26 646.016  11
  -2   3  -9 5410.35 488.330  19
  -2  -3  -9 5186.95 484.504  19
  -2   3  -9 4291.20 644.817   8
  -2  -3  -9 5405.68 668.114   8
  -2  -3  -9 5378.71 475.356   5
  -2  -3  -9 4190.74 447.645  15
  -2  -3  -9 5177.78 477.004  11
  -2  -3 -10 2207.57 269.010  13
  -2   3 -10 1437.88 226.784  13
  -2  -3 -10 2299.42 248.866  11
  -2  -3 -10 2050.31 258.177  19
  -2   3 -10 1920.74 257.208  19
  -2  -3 -11 1412.55 215.845  13
  -2  -3 -11 1573.62 194.530  11
  -2   3 -11 1159.12 201.714  19
  -2  -3 -11 1368.78 204.508  19
  -2  -3 -12 3965.76 382.075  19
  -2   3 -12 3898.56 381.322  19
  -2  -3 -12 4217.90 386.278  13
  -2  -3 -13 5701.84 450.037   9
  -2  -3 -13 4966.09 429.555  10
  -2  -3 -13 4885.06 432.549  13
   2  -4 -14 2242.30 197.521  19
   2   4 -13 7342.59 625.585   7
   2  -4 -13 7758.88 627.065   7
   2   4 -13 7366.38 624.736  19
   2  -4 -13 7319.88 623.741  19
   2   4 -12 60.7046 107.237  19
   2  -4 -12 120.240 101.629  19
   2   4 -12-12.1969 65.5633  29
   2   4 -12-15.1461 102.415   7
   2  -4 -12 45.2209 99.8935   7
   2  -4 -11 894.976 144.610  23
   2   4 -11 1364.64 185.761  19
   2  -4 -11 1098.60 178.873  19
   2   4 -10 93.0753 270.106  25
   2  -4 -10-101.958 273.932  25
   2  -4 -10 49.8744 102.452  23
   2  -4 -10 122.924 343.726  27
   2   4 -10 76.4974 117.821  19
   2  -4 -10 94.7505 116.749  19
   2   4  -9 833.684 163.775  19
   2  -4  -9 1277.00 178.735  19
   2  -4  -9 892.633 151.895  23
   2  -4  -9 1292.74 463.521  25
   2   4  -9 95.5399 331.330  25
   2   4  -9 1316.06 303.387  31
   2  -4  -9 816.738 263.741  31
   2  -4  -9 1214.12 447.775  27
   2   4  -8 127.357 98.1674  19
   2  -4  -8 174.035 102.831  19
   2  -4  -8 242.376 90.5075  23
   2   4  -8 90.7401 281.794  25
   2   4  -8 370.884 186.154  31
   2  -4  -8 60.8174 170.595  31
   2  -4  -8-110.776 285.235  27
   2   4  -7 10304.3 951.846  18
   2  -4  -7 12312.7 943.180  23
   2   4  -7 10872.8 1084.51  31
   2  -4  -7 11374.5 1088.84  31
   2  -4  -7 12206.0 1279.17  27
   2   4  -6 3374.30 425.812  31
   2  -4  -6 2852.43 402.149  31
   2  -4  -6 3717.27 573.429  27
   2   4  -5 94789.1 7609.12  25
   2   4  -4 6006.30 667.033  25
   2   4  -3-40.9387 185.138  25
   2   4  -2 3365.21 400.372  25
   2   4  -1 4041.04 427.210  25
   2   4   0 486.619 139.815  25
  -2   4   0 523.801 126.480  26
  -2   4  -1 1394.86 200.420  26
  -2  -4  -1 1809.05 214.811  26
  -2   4  -1 1653.59 309.086   1
  -2  -4  -1 1907.03 317.732   1
  -2   4  -2 148114. 11771.7  26
  -2  -4  -2 153199. 11772.8  26
   2   4   2 142537. 11718.9  28
  -2  -4  -2 160276. 11767.1   1
  -2   4  -2 158020. 11769.2   1
  -2  -4  -3 27125.9 2317.43   8
  -2   4  -3 31710.0 2328.83   8
  -2   4  -3 24587.5 2291.24  26
  -2  -4  -3 30675.4 2309.73  26
  -2  -4  -4 8864.44 856.328   8
  -2   4  -4 9644.16 876.081   8
  -2   4  -5 515.952 243.875   8
  -2  -4  -5 196.355 212.749   8
  -2  -4  -5 377.301 180.059  27
  -2  -4  -6 1603.00 180.762   2
  -2   4  -6 1644.30 186.568   2
  -2   4  -6 1767.88 360.522   8
  -2  -4  -6 1426.68 331.238   8
  -2   4  -6 1701.83 205.326  19
  -2  -4  -6 1795.65 208.440  19
  -2   4  -7 13451.6 1120.36  18
  -2   4  -7 13090.6 1277.90   8
  -2  -4  -7 14087.6 1277.92   8
  -2   4  -7 11635.9 1092.47   6
  -2  -4  -7 12894.2 1105.72  15
  -2  -4  -7 15775.9 1125.62  19
  -2   4  -7 14783.6 1125.78  19
  -2  -4  -8 542.926 316.078   8
  -2   4  -8 1214.67 378.624   8
  -2  -4  -8 448.434 164.041  11
  -2  -4  -8 1003.71 164.729  15
  -2   4  -8 972.015 172.717  19
  -2  -4  -8 683.908 154.982  19
  -2   4  -9 511.055 148.748  19
  -2  -4  -9 223.521 134.722  19
  -2  -4  -9 601.717 162.435  11
  -2   4  -9 521.308 325.129   8
  -2  -4  -9 454.742 324.139   8
  -2  -4  -9 265.944 128.335  15
  -2  -4  -9 590.814 170.403   5
  -2  -4 -10 949.466 175.752  19
  -2   4 -10 725.864 171.938  19
  -2  -4 -10 806.174 170.419  11
  -2   4 -10 630.040 139.743  13
  -2  -4 -10 904.990 188.712  13
  -2   4 -11 35.3443 121.813  19
  -2  -4 -11-35.6113 115.532  19
  -2  -4 -11 18.4652 137.351  13
  -2  -4 -11-77.3807 128.473  11
  -2  -4 -12 2115.56 246.208  13
  -2  -4 -12 2226.03 265.375   9
  -2  -4 -13-36.8674 88.0753  13
  -2  -4 -13 172.949 80.2651  10
  -2  -4 -13 140.369 96.2130   9
   2   5 -13 1507.82 167.572  19
   2  -5 -13 1529.46 168.857  19
   2   5 -13 1665.71 172.165   7
   2  -5 -13 1370.99 165.211   7
   2   5 -12 555.796 106.290  29
   2   5 -12 473.943 122.896  19
   2  -5 -12 681.067 134.389  19
   2  -5 -12 698.797 134.085   7
   2   5 -12 573.019 128.043   7
   2  -5 -11-14.9711 89.2129  23
   2   5 -11-52.7318 119.635  19
   2  -5 -11-51.9841 111.649  19
   2  -5 -10 3321.63 638.594  27
   2  -5 -10 2766.95 532.674  25
   2   5 -10 2719.79 501.345  25
   2  -5 -10 2470.17 283.759  23
   2   5 -10 2531.01 295.829  19
   2  -5 -10 3032.89 300.058  19
   2  -5  -9 245.387 360.090  27
   2  -5  -9 759.117 398.139  25
   2   5  -9 375.370 277.617  25
   2  -5  -9 714.001 137.108  23
   2  -5  -9 622.530 146.889  19
   2   5  -9 936.270 161.652  19
   2  -5  -8 7444.02 989.576  27
   2   5  -8 6904.62 914.060  25
   2  -5  -8 7800.39 661.255  23
   2   5  -8 8598.22 669.391  19
   2   5  -8 6992.51 675.472  18
   2  -5  -8 7513.09 659.190  19
   2   5  -8 6755.65 810.491  31
   2  -5  -8 7625.62 823.385  31
   2   5  -7 2867.07 293.622  18
   2  -5  -7 2790.76 404.578  31
   2   5  -7 2403.37 388.956  31
   2  -5  -7 2668.10 271.803  23
   2  -5  -7 2271.49 493.007  27
   2   5  -6 9090.44 874.966  31
   2  -5  -6 8722.28 869.570  31
   2   5  -5 40384.0 3373.89  25
   2   5  -4 19279.4 1699.02  25
   2   5  -3 2452.46 367.544  25
   2   5  -2 2973.73 377.840  25
   2   5  -1 78.9252 130.775  25
  -2   5   0 308.138 106.410  26
  -2  -5   0 248.271 95.6879  26
  -2  -5  -1 11941.1 1026.79   1
  -2   5  -1 12429.0 1035.27   1
  -2   5  -1 11034.0 1001.63  26
  -2  -5  -1 12527.3 1007.85  26
   2   5   2 4519.20 421.757  28
  -2   5  -2 4589.94 500.813   1
  -2  -5  -2 4754.61 492.777   1
  -2   5  -2 4633.82 461.943  26
  -2  -5  -2 5287.58 469.273  26
  -2  -5  -3 36620.4 3015.15  26
  -2   5  -3 33933.3 3008.05  26
  -2  -5  -3 40184.7 3052.42  12
  -2  -5  -3 37436.5 3031.62   8
  -2   5  -3 40267.5 3037.30   8
  -2  -5  -4 100.406 212.551   8
  -2   5  -4 67.6883 210.072   8
  -2  -5  -4 94.6935 174.937  12
  -2  -5  -5 3262.76 412.987  27
  -2  -5  -5 2635.97 395.629   8
  -2   5  -5 2635.03 397.270   8
  -2   5  -6 2764.77 251.350   2
  -2  -5  -6 2866.13 248.369   2
  -2  -5  -6 2805.42 414.758   8
  -2   5  -6 2241.71 392.342   8
  -2   5  -6 1817.73 246.083   6
  -2  -5  -6 2548.00 266.800  15
  -2   5  -6 2275.09 264.408  19
  -2  -5  -6 2681.99 271.118  19
  -2   5  -7 3123.56 335.624  18
  -2   5  -7 2772.50 316.310   4
  -2  -5  -7 3238.58 479.454   8
  -2   5  -7 3768.27 508.910   8
  -2   5  -7 3021.70 318.123   6
  -2   5  -7 3484.31 335.337  19
  -2  -5  -7 3420.59 332.509  19
  -2  -5  -7 3428.67 329.200  15
  -2   5  -8 1024.22 351.719   8
  -2  -5  -8 1549.72 383.316   8
  -2  -5  -8 1398.25 214.100  11
  -2   5  -8 965.809 195.545  19
  -2  -5  -8 1636.50 207.290  19
  -2  -5  -8 1280.25 201.553  15
  -2  -5  -9 2745.13 317.499  13
  -2  -5  -9 2791.43 303.139  19
  -2   5  -9 2351.26 294.805  19
  -2  -5  -9 2289.24 290.799  11
  -2  -5  -9 2034.04 434.991   8
  -2   5  -9 2943.21 500.292   8
  -2  -5  -9 2421.90 281.874  15
  -2  -5  -9 2739.35 302.208   5
  -2   5 -10 818.860 165.365  19
  -2  -5 -10 837.238 164.477  19
  -2  -5 -10 625.628 169.043  11
  -2  -5 -10 407.003 127.392  15
  -2  -5 -10 793.044 153.902   5
  -2  -5 -10 971.415 193.602  13
  -2   5 -11 3855.49 383.504  19
  -2  -5 -11 3455.06 373.268  19
  -2  -5 -11 4746.33 405.353  13
  -2  -5 -11 3669.47 369.006  11
  -2  -5 -12 3637.31 358.137  13
  -2  -5 -12 3831.70 370.413   9
  -2  -5 -13 2041.38 205.587  13
  -2  -5 -13 2335.55 218.714   9
  -2  -5 -13 2101.07 202.321  10
   2   6 -13 24.5506 70.1290   7
   2  -6 -13 152.415 72.5599   7
   2   6 -13-82.4927 74.0837  19
   2  -6 -13 66.7150 70.5800  19
   2  -6 -12 2496.89 267.611   7
   2   6 -12 2476.57 267.295   7
   2  -6 -12 2782.87 271.711  19
   2   6 -12 2381.85 265.826  19
   2   6 -12 2997.25 264.785  29
   2   6 -11 938.091 160.082  19
   2  -6 -11 739.970 151.785  19
   2   6 -11 733.224 150.751   7
   2  -6 -11 691.646 146.507   7
   2  -6 -11 822.217 143.603  23
   2  -6 -10 122.375 284.695  27
   2  -6 -10 18.1250 107.051  23
   2   6 -10-88.8782 228.591  25
   2  -6 -10-101.762 261.726  25
   2   6 -10 109.335 118.236  19
   2  -6 -10-17.8761 111.771  19
   2  -6  -9 123.372 345.648  27
   2  -6  -9 346.538 113.530  23
   2   6  -9 92.8694 279.789  25
   2  -6  -9 435.291 327.575  25
   2   6  -9 266.439 122.091  19
   2  -6  -9 261.873 123.082  19
   2   6  -8 207.221 111.467  19
   2  -6  -8 125.417 98.2617  19
   2   6  -8 59.5233 116.372  18
   2  -6  -8 151.348 89.6738  23
   2  -6  -8 114.890 321.303  27
   2   6  -8 88.9031 275.851  25
   2   6  -8 61.7641 214.309  31
   2  -6  -8-178.321 239.611  31
   2  -6  -7 22991.8 2092.36  27
   2   6  -7 21100.9 1734.87  18
   2  -6  -7 20342.8 1859.37  31
   2   6  -7 19575.6 1858.99  31
   2  -6  -7 22285.1 1725.56  23
   2  -6  -6 149630. 11885.4  31
   2   6  -6 148355. 11891.0  31
   2   6  -6 155178. 11990.7  25
   2   6  -5 61870.2 5056.95  25
   2   6  -4 12083.9 1147.08  25
   2   6  -3 4396.77 519.949  25
   2   6  -2 210.028 178.747  25
   2   6  -1 14009.2 1210.17  25
  -2   6   0 13774.4 1132.94  26
  -2  -6   0 13438.0 1128.08  26
   2   6   1 13405.7 1289.31  28
  -2  -6  -1 17038.9 1296.04  26
  -2   6  -1 16935.8 1296.66  26
  -2  -6  -1 16323.4 1310.37   1
  -2   6  -1 14446.5 1301.89   1
  -2   6  -2 25714.4 2128.11  26
  -2  -6  -2 26445.3 2128.95  26
  -2  -6  -2 26557.0 2199.06  12
  -2  -6  -3 971.746 178.053  26
  -2   6  -3 737.313 170.945  26
  -2  -6  -3 627.983 227.329   8
  -2   6  -3 775.359 251.336   8
  -2  -6  -3 655.474 247.134  12
  -2   6  -4 25576.8 2108.46   8
  -2  -6  -4 24716.3 2102.61   8
  -2  -6  -4 25253.6 2116.77  12
  -2  -6  -5 3967.59 493.758  12
  -2  -6  -5 4407.51 533.989   8
  -2   6  -5 4852.00 542.744   8
  -2   6  -6 7349.41 655.526  18
  -2  -6  -6 8881.18 662.275  15
  -2  -6  -6 9489.80 819.159   8
  -2   6  -6 8760.04 817.606   8
  -2   6  -6 7353.58 640.362   6
  -2  -6  -6 8925.49 659.046  19
  -2   6  -6 7125.58 652.969  19
  -2   6  -6 5949.42 638.937   4
  -2  -6  -6 6803.58 627.800   3
  -2  -6  -6 7964.74 656.275   4
  -2   6  -7 5859.68 538.964  18
  -2  -6  -7 6058.78 530.440  15
  -2  -6  -7 6313.26 693.511   8
  -2   6  -7 5476.20 679.113   8
  -2  -6  -7 5804.84 519.669   4
  -2   6  -7 5438.03 528.308  19
  -2  -6  -7 5907.84 532.597  19
  -2   6  -8 7330.55 634.311  18
  -2  -6  -8 6748.88 617.781  11
  -2   6  -8 6528.15 625.729  19
  -2  -6  -8 7243.59 622.747  19
  -2  -6  -8 7300.38 621.672  15
  -2  -6  -8 6380.57 772.130   8
  -2   6  -8 5767.15 772.907   8
  -2  -6  -9 3658.92 381.468  11
  -2  -6  -9 3083.57 532.551   8
  -2   6  -9 4116.46 570.685   8
  -2  -6  -9 4185.57 378.152  15
  -2  -6  -9 3504.89 374.818  19
  -2   6  -9 3283.96 371.432  19
  -2  -6 -10 2245.96 256.081  11
  -2  -6 -10 1843.07 231.046   5
  -2  -6 -10 1942.16 228.624  15
  -2   6 -10 1672.91 238.704  19
  -2  -6 -10 1519.23 232.501  19
  -2   6 -11 781.118 162.043  19
  -2  -6 -11 1067.14 164.434  19
  -2  -6 -11 1194.96 213.276   9
  -2  -6 -11 905.508 170.812  11
  -2  -6 -12 1795.15 198.511  11
  -2  -6 -12 1635.23 217.206  13
  -2  -6 -13 1366.26 145.052   9
  -2  -6 -13 1060.86 134.510  13
   2  -7 -13 256.139 72.6659   7
   2  -7 -13 264.028 68.0208  19
   2   7 -12 45.5459 73.3655  29
   2   7 -12 71.0747 93.2426   7
   2  -7 -12-11.9085 89.0711   7
   2   7 -12 59.5617 86.1790  19
   2  -7 -12-35.3540 88.1455  19
   2   7 -11 77.8680 101.171   7
   2  -7 -11 92.2515 99.1899   7
   2   7 -11 328.728 118.419  19
   2  -7 -11 183.819 108.363  19
   2  -7 -11 206.128 104.432  23
   2   7 -11 176.541 98.8700  29
   2  -7 -10 2600.10 293.338  23
   2   7 -10 2602.15 289.960  19
   2  -7 -10 2847.98 292.135  19
   2  -7  -9 1857.40 482.812  27
   2   7  -9 1915.98 425.701  25
   2  -7  -9 1936.89 231.911  23
   2   7  -9 1894.93 229.881  19
   2  -7  -9 1762.98 225.689  19
   2   7  -8 1867.86 430.099  25
   2  -7  -8 2134.40 235.408  23
   2   7  -8 1460.27 331.746  31
   2  -7  -8 1918.53 353.353  31
   2  -7  -8 2456.57 550.466  27
   2   7  -8 1750.57 241.943  18
   2   7  -8 2123.59 232.147  19
   2  -7  -8 1963.97 228.340  19
   2  -7  -7 18497.7 1510.04  23
   2   7  -7 16981.3 1639.08  31
   2  -7  -7 18993.3 1648.79  31
   2   7  -7 19873.9 1507.23  19
   2  -7  -7 18042.1 1499.40  19
   2   7  -7 18376.2 1519.80  18
   2   7  -6 1271.56 262.875  31
   2  -7  -6 1293.65 246.329  31
   2   7  -6 1428.62 343.233  25
   2   7  -5 20017.7 1760.31  31
   2  -7  -5 19694.0 1752.68  31
   2   7  -5 23860.9 1887.87  25
   2   7  -4 40854.0 3388.71  25
   2   7  -3 12041.0 1115.68  25
   2   7  -2 5571.31 595.621  25
  -2   7   1 16837.5 1310.01  26
  -2  -7   1 14833.9 1299.28  26
  -2   7   0 52126.3 3818.01  26
  -2  -7   0 49246.2 3812.54  26
  -2   7   0 42373.1 3815.45   1
  -2  -7   0 48725.5 3820.61   1
   2   7   1 2898.58 350.113  28
  -2   7  -1 3448.88 337.935  26
  -2  -7  -1 3733.07 339.783  26
  -2  -7  -1 3120.27 384.543   1
  -2   7  -1 2583.07 378.710   1
  -2  -7  -2 5728.03 706.174  12
  -2  -7  -2 7022.16 626.788  26
  -2   7  -2 7188.22 631.809  26
  -2  -7  -3 41237.4 3378.54  12
  -2   7  -4 20677.0 1834.43   8
  -2  -7  -4 21943.8 1835.85   8
  -2  -7  -4 22807.2 1879.92  12
  -2   7  -5 291.077 106.463   6
  -2   7  -5 241.241 239.698   8
  -2  -7  -5 117.811 221.926   8
  -2  -7  -5 14.4826 110.495  15
  -2  -7  -5 175.513 117.158  13
  -2  -7  -5-42.0343 203.808  12
  -2  -7  -6 1308.55 181.252  15
  -2   7  -6 668.650 155.088   6
  -2  -7  -6 1594.17 329.632   8
  -2   7  -6 1355.68 333.900   8
  -2   7  -6 899.657 157.741  19
  -2  -7  -6 1119.53 160.632  19
  -2   7  -6 1018.91 172.263  18
  -2  -7  -6 1128.93 198.534   4
  -2  -7  -6 883.861 144.178   3
  -2  -7  -6 1325.04 188.855  13
  -2  -7  -7 6739.31 602.570   4
  -2   7  -7 7288.27 775.939   8
  -2   7  -7 6912.58 622.716  18
  -2  -7  -7 6873.96 614.211  19
  -2   7  -7 6208.09 612.787  19
  -2  -7  -7 7573.78 771.167   8
  -2  -7  -7 7120.03 628.668  13
  -2  -7  -7 7299.43 618.982  15
  -2   7  -8 3424.76 348.535  18
  -2  -7  -8 3089.71 328.200  19
  -2   7  -8 2980.96 330.427  19
  -2   7  -8 2741.63 474.390   8
  -2  -7  -8 2682.11 479.155   8
  -2  -7  -8 3069.46 346.232  13
  -2  -7  -8 3110.17 335.277  15
  -2   7  -9 1505.72 391.362   8
  -2  -7  -9 1597.95 398.893   8
  -2  -7  -9 1890.38 243.872  15
  -2  -7  -9 1820.02 255.745  11
  -2   7  -9 1727.58 241.828  19
  -2  -7  -9 2022.41 245.063  19
  -2  -7 -10 12705.7 1027.67   9
  -2  -7 -10 11888.7 997.632  19
  -2   7 -10 11669.6 1000.04  19
  -2  -7 -10 13027.5 1002.32  11
  -2  -7 -10 12660.5 992.928   5
  -2  -7 -10 9962.01 982.234  15
  -2  -7 -11 1761.61 219.107  11
  -2  -7 -11 1530.16 234.859   9
  -2  -7 -12 3531.01 338.704  11
  -2  -7 -12 4081.97 368.942   9
  -2  -7 -12 3937.02 349.854  10
  -2  -7 -13 663.112 100.921  13
  -2  -7 -13 984.425 108.596   9
   2  -8 -13 1385.84 149.429  13
   2  -8 -12 1953.25 223.148   7
   2   8 -12 2635.97 231.087  29
   2  -8 -12 2197.67 225.041  19
   2  -8 -11-70.0648 95.3648   7
   2   8 -11 70.7034 99.3084   7
   2   8 -11-42.6485 96.7475  19
   2  -8 -11-152.990 103.459  19
   2  -8 -11-47.8386 93.3707  23
   2   8 -11 187.697 92.3859  29
   2  -8 -10 5553.21 501.067  23
   2   8 -10 5388.84 491.929  19
   2  -8 -10 5187.51 485.673  19
   2  -8  -9 123.772 303.524  27
   2   8  -9 80.6700 216.713  28
   2   8  -9 90.9431 254.283  25
   2  -8  -9-39.2764 102.183  23
   2   8  -9-42.8343 127.590  18
   2   8  -9 150.660 107.071  19
   2  -8  -9 16.2054 101.342  19
   2  -8  -8 38359.1 3033.44  23
   2   8  -8 35648.9 3299.86  25
   2  -8  -8 36988.8 3422.98  27
   2  -8  -8 36643.0 3016.50  19
   2   8  -8 38743.1 3021.79  19
   2   8  -8 39476.7 3043.54  18
   2  -8  -7 3730.89 336.281  23
   2   8  -7 3484.29 448.493  31
   2  -8  -7 2773.83 417.819  31
   2   8  -7 3476.48 320.055  19
   2  -8  -7 3013.43 312.864  19
   2   8  -7 3161.85 339.085  18
   2   8  -6 67673.5 5538.02  25
   2  -8  -6 67567.7 5413.97  31
   2   8  -6 66723.8 5425.29  31
   2   8  -6 67540.7 5307.62  18
   2   8  -5 159.987 148.871  31
   2  -8  -5 74.7418 119.642  31
   2   8  -5-63.2028 202.170  25
   2   8  -4 38001.0 3174.69  25
   2   8  -3 5779.16 643.149  25
   2   8  -2 32202.5 2665.60  25
  -2   8   1 1005.79 162.734  26
  -2  -8   1 1127.29 164.001  26
   2   8   0 6540.96 692.338  28
  -2   8   0 8655.39 657.595  26
  -2  -8   0 7915.89 648.819  26
  -2  -8   0 6805.23 674.438   1
  -2   8   0 6167.92 675.104   1
  -2  -8  -1 46.4571 244.791  12
  -2   8  -1 340.002 99.2154  26
  -2  -8  -1 118.892 76.7390  26
   2   8   1 304.399 134.837  28
  -2   8  -1 120.581 210.040   1
  -2  -8  -1 66.1321 193.312   1
  -2  -8  -2 2798.91 305.153  26
  -2   8  -2 2582.04 304.725  26
  -2  -8  -2 2827.93 448.056  12
  -2  -8  -3-139.917 245.535  12
  -2  -8  -4 9850.43 974.774  12
  -2  -8  -4 9956.02 930.219   8
  -2   8  -5 22054.4 1929.54   8
  -2  -8  -5 21887.9 1830.66   9
  -2  -8  -5 21903.7 1925.54   8
  -2   8  -5 20993.6 1806.87   6
  -2  -8  -5 24103.5 1830.41  13
  -2  -8  -5 21901.4 1962.08  12
  -2  -8  -5 24577.9 1824.65  15
  -2  -8  -6 27136.1 2212.12  13
  -2  -8  -6 28039.5 2200.18  19
  -2   8  -6 24186.8 2192.79  19
  -2   8  -6 26451.2 2207.10  18
  -2  -8  -6 30481.7 2347.22   8
  -2   8  -6 26801.5 2336.73   8
  -2  -8  -6 31073.4 2213.06  15
  -2  -8  -6 28084.5 2203.20   4
  -2   8  -7 1029.80 194.897  19
  -2  -8  -7 1247.45 195.332  19
  -2   8  -7 1379.79 212.602  18
  -2  -8  -7 1608.14 230.512  13
  -2   8  -7 1046.28 333.187   8
  -2  -8  -7 1673.80 353.841   8
  -2  -8  -7 2109.73 226.839  15
  -2  -8  -7 1538.52 211.639   4
  -2  -8  -8 19730.9 1990.77   8
  -2   8  -8 20421.1 2002.57   8
  -2  -8  -8 22031.5 1855.00  19
  -2   8  -8 20906.8 1854.40  19
  -2  -8  -8 25023.9 1866.21  15
  -2   8  -8 24572.0 1876.20  18
  -2  -8  -8 25117.1 1878.99  13
  -2   8  -9 354.261 135.797  19
  -2  -8  -9 348.042 126.449  19
  -2  -8  -9-65.3795 154.103  13
  -2  -8  -9 269.953 134.225  14
  -2  -8  -9 276.698 147.000  15
  -2  -8  -9 117.381 176.494   9
  -2  -8 -10 12106.5 928.704   9
  -2  -8 -10 10498.5 889.151   5
  -2  -8 -10 9604.89 886.236  15
  -2  -8 -10 10902.9 893.758  19
  -2   8 -10 8892.72 887.012  19
  -2  -8 -10 11419.7 899.867  11
  -2  -8 -10 11594.6 917.289  13
  -2  -8 -11 20669.7 1685.11   9
  -2  -8 -11 21161.0 1682.45  13
  -2  -8 -11 20378.4 1664.05  11
  -2  -8 -12 2225.18 243.469   9
  -2  -8 -12 2200.41 227.006  10
  -2  -8 -12 2196.22 220.367  11
  -2   9  13 348.292 97.8724  21
   2  -9 -12 238.391 82.0683   7
   2  -9 -12 369.161 88.1900  19
   2  -9 -11-24.3336 88.5252  19
   2   9 -11 30.0388 84.8100  29
   2  -9 -11-36.9167 91.5458   7
   2  -9 -11-63.2240 92.5551  23
   2   9 -10 1021.23 166.878  19
   2  -9 -10 946.603 159.773  19
   2   9 -10 1193.02 172.376   7
   2  -9 -10 1141.85 165.482   7
   2  -9 -10 1442.32 194.892  23
   2   9 -10 1434.90 185.566  29
   2  -9  -9 369.469 344.937  27
   2   9  -9 162.728 236.948  28
   2  -9  -9 402.951 130.424  23
   2   9  -9 252.846 117.376  19
   2  -9  -9 212.984 110.010  19
   2   9  -9 212.377 132.284  18
   2   9  -8 25113.4 2073.82  19
   2  -9  -8 25329.9 2072.24  19
   2   9  -8 26667.3 2100.19  18
   2  -9  -8 27855.1 2517.28  27
   2   9  -8 32676.3 2426.90  28
   2  -9  -8 25826.2 2093.05  23
   2   9  -8 24389.2 2357.99  25
   2  -9  -7 9511.08 858.197  31
   2   9  -7 9140.80 869.528  31
   2   9  -7 7909.35 710.867  19
   2   9  -7 8612.09 739.493  18
   2   9  -6 8120.31 894.692  25
   2  -9  -6 7974.03 651.202  23
   2   9  -6 6992.13 654.515  18
   2  -9  -6 7458.60 743.654  31
   2   9  -6 7563.43 761.114  31
   2   9  -5 11821.8 1093.67  31
   2  -9  -5 10374.1 1065.90  31
   2  -9  -5 13078.2 999.628  23
   2   9  -5 11678.1 1191.88  25
   2   9  -4 19505.9 1744.82  31
   2  -9  -4 20891.1 1743.21  31
   2   9  -4 23593.0 1876.28  25
   2   9  -3 149.870 177.908  25
  -2   9   2 11217.0 904.503  26
  -2  -9   2 9868.67 891.985  26
  -2   9   1 5955.99 475.539  26
  -2  -9   1 5483.87 464.856  26
   2   9  -1 5157.20 557.964  28
   2   9  -1 4481.92 419.467  29
  -2  -9   0 31857.5 2636.70   1
  -2   9   0 27307.3 2630.85   1
  -2   9   0 38016.8 2643.79  26
  -2  -9   0 36035.1 2639.45  26
   2   9   0 32396.0 2708.22  28
  -2  -9  -1 103.706 251.261  12
   2   9   1 126.028 122.472  28
  -2  -9  -1 138.281 85.7355  26
  -2   9  -1 78.0413 88.6488  26
  -2  -9  -2 4097.06 555.486  12
  -2  -9  -3 9578.46 978.253  12
  -2  -9  -4-17.5229 136.034   9
  -2   9  -4 92.8998 81.9371  17
  -2  -9  -4 74.2835 111.882  15
  -2  -9  -4 212.727 244.065  12
  -2  -9  -4 111.368 124.766  13
  -2   9  -4 99.0280 109.212   6
  -2  -9  -5 998.761 194.534   9
  -2  -9  -5 1342.14 323.832  12
  -2  -9  -5 840.976 168.899  13
  -2  -9  -6 5221.51 624.905  12
  -2  -9  -6 5941.07 503.795  13
  -2   9  -6 3571.35 462.883  19
  -2   9  -6 5493.93 491.796  18
  -2  -9  -6 5266.29 505.805   9
  -2   9  -6 3682.09 606.307   8
  -2  -9  -6 4653.25 603.431   8
  -2  -9  -6 6751.58 503.741  15
  -2  -9  -6 5989.51 494.700   4
  -2  -9  -7 3267.24 335.361  13
  -2   9  -7 2397.43 292.354  19
  -2  -9  -7 2493.55 292.709  19
  -2   9  -7 3077.49 323.740  18
  -2  -9  -7 3096.00 344.638   9
  -2   9  -7 2334.38 433.034   8
  -2  -9  -7 3720.48 470.183   8
  -2  -9  -7 3311.13 324.662  15
  -2  -9  -7 2577.55 313.274   4
  -2  -9  -8 328.838 190.271   9
  -2   9  -8 134.388 114.454  19
  -2  -9  -8 294.643 117.245  19
  -2   9  -8 109.001 132.363  18
  -2  -9  -8 428.456 152.252  15
  -2  -9  -8 348.692 165.846  13
  -2  -9  -9 390.249 187.466   9
  -2  -9  -9 429.834 167.516  13
  -2  -9  -9 200.311 140.343  14
  -2  -9  -9 130.880 140.842  15
  -2   9  -9 253.073 134.928  18
  -2  -9  -9 160.174 109.596  19
  -2   9  -9 163.782 115.551  19
  -2  -9 -10 903.845 201.215   9
  -2  -9 -10 1137.47 175.450  15
  -2  -9 -10 839.209 181.978   5
  -2  -9 -10 893.893 185.228  13
  -2  -9 -11 11268.4 955.366   9
  -2  -9 -11 11671.6 953.460  13
  -2  -9 -11 11130.7 938.003  11
  -2  -9 -12 87.5198 90.4102  10
  -2  -9 -12 57.9564 88.4483  11
  -2  -9 -12 156.457 106.209   9
  -2  -9 -12-10.5466 98.6223  13
  -2  10  13 928.525 115.600  21
   2 -10 -12-87.8488 82.6753  13
   2  10 -11 357.310 97.6523  29
   2 -10 -11 203.064 88.4472   7
   2  10 -10 143.899 86.4075  19
   2 -10 -10 76.7297 89.5692  19
   2 -10 -10 25.8654 91.6772   7
   2 -10 -10 57.4488 100.998  23
   2  10 -10 178.919 97.4137  29
   2 -10  -9 3774.16 715.910  27
   2  10  -9 3675.82 379.808  19
   2 -10  -9 3890.47 380.344  19
   2  10  -9 4164.02 416.980  18
   2 -10  -9 4239.26 412.626  23
   2  10  -9 5238.53 421.724  29
   2  10  -8 2048.83 424.535  28
   2 -10  -8 1095.71 438.135  27
   2  10  -8 1401.56 185.882  19
   2  10  -8 1660.31 226.974  18
   2  10  -7 2156.45 420.186  28
   2  10  -7 1713.32 228.445  18
   2  10  -6 31930.7 2590.14  18
   2  10  -6 32647.0 2839.15  25
   2 -10  -6 32863.8 2584.69  23
   2 -10  -6 32067.6 2674.11  31
   2  10  -6 32669.2 2836.08  28
   2 -10  -5-64.9447 97.5297  31
   2 -10  -5 41.6766 75.4152  23
   2 -10  -4 1061.10 194.849  31
   2  10  -4 1432.10 174.742  22
   2  10  -3 1964.43 362.381  28
   2  10  -2 13643.0 1228.63  28
   2  10  -2 12285.5 1057.29  29
  -2  10   2 14733.3 1103.54  26
   2  10  -1 7459.34 778.398  28
   2  10  -1 7640.03 636.322  29
  -2 -10   1 6331.71 688.410   1
  -2  10   1 9136.04 675.131  26
   2  10   0 363.367 148.427  28
  -2  10   0 254.622 80.0320  26
  -2 -10  -1 403.703 283.359  12
   2  10   1 250.716 142.641  28
  -2  10  -1 191.959 86.2072  26
  -2 -10  -2 8015.40 882.364  12
  -2 -10  -3 3019.49 476.967  12
  -2  10  -4 3955.99 379.238  17
  -2  10  -4 4268.17 395.537  20
  -2 -10  -4 3928.94 387.843  15
  -2 -10  -4 4108.37 394.927  13
  -2 -10  -4 3883.49 563.747  12
  -2 -10  -4 3805.24 404.575   9
  -2 -10  -5 5167.06 687.831  12
  -2 -10  -5 6000.00 536.491  13
  -2 -10  -5 5662.45 546.215   9
  -2 -10  -6 19444.2 1600.21  13
  -2 -10  -6 18161.8 1759.09  12
  -2 -10  -6 20043.6 1611.39   9
  -2  10  -7 11069.3 961.634  18
  -2 -10  -7 9766.38 937.166   4
  -2 -10  -7 12615.3 965.069  15
  -2 -10  -7 11705.1 977.739   9
  -2 -10  -7 11550.0 966.722  13
  -2  10  -8 17793.8 1525.46  18
  -2 -10  -8 15440.9 1493.61  19
  -2 -10  -8 19970.9 1525.54  15
  -2 -10  -8 19472.2 1516.06  11
  -2 -10  -8 20809.7 1538.48  13
  -2 -10  -8 19401.4 1541.03   9
  -2 -10  -9 2343.12 303.746  14
  -2 -10  -9 2878.53 328.562  15
  -2 -10  -9 3041.08 330.008  11
  -2 -10  -9 3861.43 357.687  13
  -2 -10  -9 3269.56 353.459   9
  -2  10  -9 3049.44 333.899  18
  -2 -10 -10 716.995 194.105   9
  -2 -10 -10 692.772 158.942  15
  -2 -10 -10 517.325 160.117   5
  -2 -10 -10 902.822 179.717  13
  -2 -10 -11 505.063 138.890  13
  -2 -10 -11 542.803 134.036  11
  -2 -10 -11 440.771 146.628   9
  -2 -10 -12 404.944 105.427  13
  -2 -10 -12 474.788 95.9119  10
  -2 -10 -12 400.700 92.8270  11
  -2 -10 -12 451.851 109.054   9
  -2  11  12 3276.74 321.062  21
   2  11 -11 53.8711 78.2657  29
   2 -11 -10 923.553 173.161  23
   2  11 -10 1135.93 166.383  29
   2  11  -9 10987.1 948.011  29
   2  11  -9 11048.5 954.326  18
   2 -11  -9 11430.1 957.157  23
   2  11  -8 2422.40 451.687  28
   2 -11  -8 1588.75 475.454  27
   2  11  -8 1706.02 235.939  18
   2  11  -7 13561.7 1007.04  29
   2  11  -7 14305.6 1310.03  28
   2 -11  -7 12017.5 995.466  23
   2  11  -7 13001.9 1011.45  18
   2 -11  -6 6926.36 617.540  23
   2  11  -6 7436.76 865.344  28
   2 -11  -5 133.026 84.8596  23
   2 -11  -4 2661.94 264.844  23
   2  11  -4 2657.07 270.338  29
   2  11  -4 2286.74 416.920  28
   2  11  -4 2824.99 286.307  22
   2  11  -3 6821.81 623.957  29
   2  11  -3 8266.07 831.633  28
   2  11  -3 8117.77 652.232  22
   2  11  -2 6277.14 673.044  28
   2  11  -2 5654.97 492.526  29
   2  11  -1 299.106 74.8228  29
   2  11  -1 448.299 190.828  28
   2  11   0 13603.7 1239.54  28
  -2 -11  -1 1338.29 363.123  12
   2 -11   1 1023.81 217.525  12
  -2 -11  -2 701.297 309.603  12
  -2  11  -3 210.057 111.450  20
  -2 -11  -3 314.705 164.147   9
  -2 -11  -3 179.259 130.265  13
  -2 -11  -3-64.0998 258.981  12
  -2 -11  -3 402.927 131.368  15
  -2  11  -3 261.482 98.1032  17
  -2  11  -4 4187.55 386.529  20
  -2 -11  -4 3693.24 377.124  15
  -2 -11  -4 3430.29 392.313   9
  -2 -11  -4 3762.86 385.542  13
  -2 -11  -4 4327.92 583.865  12
  -2 -11  -5 14537.9 1217.65  15
  -2 -11  -5 14548.3 1233.37   9
  -2 -11  -5 14649.0 1225.30  13
  -2 -11  -5 15658.5 1441.38  12
  -2 -11  -6 675.246 197.917   9
  -2 -11  -6 381.704 291.119  12
  -2 -11  -6 568.731 169.701  13
  -2  11  -7 1160.36 201.180  18
  -2 -11  -7 1295.51 210.955  13
  -2 -11  -7 1043.26 206.769   4
  -2 -11  -7 976.435 219.640   9
  -2 -11  -8 3927.25 392.119  15
  -2  11  -8 3976.19 396.263  18
  -2 -11  -8 3720.38 381.834  11
  -2 -11  -8 3404.60 394.870  13
  -2 -11  -8 3526.73 402.610   9
  -2 -11  -9 1787.92 242.374  15
  -2  11  -9 1510.84 236.176  18
  -2 -11  -9 1919.13 256.032  13
  -2 -11  -9 1788.26 244.183  11
  -2 -11  -9 2318.20 277.943   9
  -2 -11 -10 222.891 145.667  13
  -2 -11 -10-167.014 129.536  15
  -2 -11 -10-89.0374 148.105   9
  -2 -11 -11-25.9879 110.070  13
  -2 -11 -11 310.418 131.667   9
  -2 -11 -11 18.7377 103.163  10
  -2 -11 -12 1633.40 161.896  11
  -2 -11 -12 1635.70 172.014  13
  -2 -11 -12 1836.68 173.796   9
  -2 -11 -12 1446.79 158.643  10
  -2  12  12 273.692 101.986  21
   2  12 -11 501.739 102.984  29
   2 -12 -10 309.121 120.804  23
   2  12 -10 261.561 100.593  29
   2  12  -9 433.406 135.670  18
   2  12  -8 1584.50 224.572  29
   2  12  -8 1913.54 423.076  28
   2  12  -8 2085.03 250.127  18
   2  12  -7 243.459 124.497  18
  -2 -12   7 66.4860 200.063  24
   2 -12  -7 98.2296 100.665  23
   2  12  -7 87.9303 226.487  28
   2  12  -7 213.311 108.102  29
   2 -12  -6 1622.95 202.916  23
   2  12  -6 1350.15 374.305  28
   2  12  -6 1686.44 211.654  29
   2 -12  -5 566.979 126.389  23
   2  12  -5 740.704 131.199  29
  -2  12   4 423.009 175.188  21
   2  12  -4 251.053 88.8707  29
   2 -12  -4 123.655 77.8674  23
   2  12  -4 18.1469 96.2790  22
   2  12  -4 288.150 209.400  28
  -2  12   3 2012.82 283.486  21
   2 -12  -3 2241.25 226.390  23
   2  12  -3 2766.12 428.626  28
   2  12  -3 1970.04 227.411  29
   2  12  -3 2634.27 259.958  22
  -2  12   2 10137.3 868.882  21
   2  12  -2 10111.4 839.608  22
   2  12  -2 11703.3 1040.53  28
   2  12  -2 9352.46 815.219  29
   2  12  -1 55.0427 136.280  28
   2  12  -1 302.813 80.3196  29
   2  12   0 149.772 150.390  28
  -2 -12  -1 2364.97 299.491   9
  -2  12  -1 2549.27 266.605  17
   2 -12   1 2219.94 347.554  12
  -2  12  -1 2855.32 298.125  21
  -2  12  -2 33550.2 2576.89  17
  -2 -12  -2 31747.6 2584.58  13
  -2 -12  -2 32171.7 2578.44  15
  -2 -12  -2 34322.2 2599.22   9
  -2 -12  -2 31847.5 2810.12  12
  -2  12  -2 30032.8 2587.12  20
  -2  12  -3 348.164 127.845  20
  -2 -12  -3 344.844 138.859  15
  -2  12  -3 482.425 114.855  17
   2  12   3 372.312 105.213  22
  -2 -12  -3 534.998 171.145   9
  -2 -12  -3 310.151 143.518  13
  -2 -12  -3 561.221 318.714  12
  -2  12  -4 26008.7 2121.99  20
  -2 -12  -4 26509.2 2108.98  15
  -2 -12  -4 27264.8 2128.01   9
  -2 -12  -4 25195.9 2110.46  13
  -2 -12  -4 25448.6 2330.64  12
  -2 -12  -5 32071.3 2515.10  15
  -2 -12  -5 31949.8 2531.14   9
  -2 -12  -5 30862.9 2518.04  13
  -2 -12  -5 28224.6 2722.40  12
  -2 -12  -6 356.453 155.721  15
  -2 -12  -6 297.589 190.667   9
  -2 -12  -6 409.625 280.907  12
  -2 -12  -6 123.522 150.347  13
  -2  12  -7 2805.18 340.593  18
  -2 -12  -7 2972.17 351.511  13
  -2 -12  -7 3254.83 341.018   4
  -2 -12  -7 3746.17 381.027   9
  -2 -12  -8 237.374 151.521  15
  -2  12  -8 511.540 152.203  18
  -2 -12  -8 535.529 177.242  13
  -2 -12  -8 504.598 164.317  11
  -2 -12  -8 623.558 189.489   9
  -2 -12  -9 1198.83 214.322  15
  -2  12  -9 1323.86 213.868  18
  -2 -12  -9 2030.21 244.135  13
  -2 -12  -9 1850.56 229.146  11
  -2 -12  -9 1554.21 247.686   9
  -2 -12 -10-93.9140 124.971  13
  -2 -12 -10 71.7782 115.158  15
  -2 -12 -10 110.485 113.668  10
  -2 -12 -10-38.8574 117.569  11
  -2 -12 -10 16.0873 138.360   9
  -2 -12 -11 1279.26 179.110  13
  -2 -12 -11 1451.64 165.563  10
  -2 -12 -11 1384.59 186.190   9
  -2  13  12 4.85263 40.5296  22
  -2  13  12-27.0974 67.4794  21
   2  13 -11 340.885 86.9985  29
  -2  13  11 305.120 127.067  21
   2  13 -10 61.5934 94.7973  29
   2 -13 -10-86.0534 98.9972  23
  -2  13  10-82.5505 143.154  21
   2  13  -9-93.7088 125.234  18
   2  13  -8 194.702 102.103  29
   2 -13  -8 125.099 105.575  23
   2  13  -8 182.419 133.067  18
   2  13  -7 6611.28 570.325  29
   2  13  -7 6787.30 836.200  28
   2  13  -7 6501.51 579.061  18
   2 -13  -7 7041.18 579.434  23
  -2 -13   7 4644.49 576.077  24
   2 -13  -6 11456.5 958.409  23
   2  13  -6 10746.2 953.630  29
   2  13  -6 13962.9 1275.09  28
   2  13  -5 499.335 119.003  29
   2 -13  -5 548.807 122.422  23
  -2  13   5 547.567 189.575  21
   2 -13  -4 5385.09 499.675  23
   2  13  -4 5391.10 503.581  29
   2  13  -4 5525.74 521.970  22
  -2  13   4 6259.02 566.547  21
  -2  13   3 4485.86 460.444  21
   2  13  -3 4504.73 409.849  29
   2 -13  -3 4329.04 402.260  23
   2  13  -3 5242.84 636.301  28
   2  13  -3 4490.93 429.559  22
   2  13  -2 2292.10 248.029  29
  -2  13   2 2349.39 254.370  17
   2  13  -2 2553.68 276.452  22
  -2  13   2 2890.85 314.978  21
   2  13  -2 2948.33 443.834  28
   2  13  -1 254.056 80.4192  29
  -2  13   1 291.335 99.1332  17
  -2  13   1 256.026 141.991  21
   2  13  -1 207.648 104.385  22
  -2  13   0 776.299 140.565  17
   2  13   0 1147.96 157.541  22
   2 -13   0 586.710 229.377  12
  -2  13   0 950.145 194.125  21
   2 -13   1 2892.20 397.559  12
  -2  13  -1 2873.28 283.622  17
   2  13   1 2487.37 278.145  22
  -2  13  -2 128.127 114.147  20
  -2 -13  -2 161.189 125.559  15
  -2  13  -2 93.7166 95.3430  17
   2  13   2 301.033 104.927  22
  -2 -13  -2 76.3031 296.088  12
  -2 -13  -2 20.4227 162.715   9
  -2  13  -3 1985.85 238.859  20
  -2 -13  -3 2039.16 246.220  15
   2  13   3 1861.53 218.845  22
  -2 -13  -3 1982.30 449.626  12
  -2 -13  -3 1665.13 242.915  13
  -2 -13  -3 1520.17 264.555   9
  -2  13  -4 336.264 142.190  20
   2  13   4 516.416 117.107  22
  -2 -13  -4 846.085 171.019  15
  -2 -13  -4 679.127 194.572   9
  -2 -13  -4 533.543 160.628  13
  -2 -13  -4 456.784 309.654  12
  -2 -13  -5 7538.46 668.664  15
  -2 -13  -5 7944.60 690.226   9
  -2 -13  -5 7164.70 669.242  13
  -2 -13  -5 6395.78 873.006  12
  -2 -13  -6 6047.89 593.928  15
  -2 -13  -6 6298.88 599.488  13
  -2 -13  -6 7137.19 622.050   9
  -2  13  -7 2927.49 342.972  18
  -2 -13  -7 3357.93 341.774   4
  -2 -13  -7 3424.22 359.287  15
  -2 -13  -7 3268.37 372.595   9
  -2 -13  -7 3107.98 356.600  13
  -2 -13  -7 3118.18 342.647  11
  -2  13  -8 2287.80 268.440  18
  -2 -13  -8 1899.28 271.802  13
  -2 -13  -8 2166.85 266.163  11
  -2 -13  -8 2053.54 283.687   9
  -2 -13  -9 206.011 146.080  14
  -2 -13  -9-85.2032 134.502  15
  -2 -13  -9 165.646 119.364  10
  -2 -13  -9 311.282 168.917   9
  -2 -13  -9 216.745 138.978  11
  -2  13  -9 212.059 119.118  18
  -2 -13  -9-17.3484 132.892  13
  -2 -13 -10 584.357 145.083  13
  -2 -13 -10 821.218 166.554   9
  -2 -13 -10 643.441 142.132  11
  -2 -13 -10 560.577 126.153  10
  -2 -13 -11 1205.53 161.822  13
  -2 -13 -11 1289.03 148.042  10
  -2 -13 -11 1397.99 159.356  11
  -2 -13 -11 1645.00 178.176   9
  -2  14  11 1277.76 165.783  21
  -2  14  10 2362.94 274.356  21
   2  14 -10 2239.21 241.669  29
  -2  14   9-182.222 160.015  21
   2 -14  -9-76.5371 102.905  23
   2  14  -9 34.9088 108.381  18
   2  14  -8 1740.70 223.046  18
  -2  14   8 1467.44 256.431  21
   2  14  -8 1596.11 207.879  29
  -2 -14   8 1261.63 233.881  24
   2 -14  -8 1619.18 218.282  23
   2 -14  -7-40.8553 122.827  23
   2  14  -7 162.645 128.199  18
   2  14  -7 179.857 231.353  28
   2  14  -7 77.7640 99.0121  29
  -2 -14   7 52.0510 216.599  24
  -2  14   7 167.673 174.800  21
   2 -14  -6-38.2444 102.756  23
  -2  14   6 141.397 182.172  21
   2  14  -6-89.9761 231.419  28
   2  14  -6-37.8468 93.9848  29
   2 -14  -5 192.197 96.8795  23
  -2  14   5 83.0823 165.027  21
   2  14  -5 86.5327 212.251  28
   2  14  -5-53.4671 92.8349  29
   2 -14  -4 46.7477 84.5923  23
   2  14  -4 20.5414 105.666  22
   2  14  -4-81.6022 219.208  28
   2  14  -4 32.9345 87.5511  29
  -2  14   4-106.332 171.236  21
  -2  14   3 2363.07 295.177  21
   2  14  -3 1885.33 241.865  22
   2  14  -3 1680.20 207.815  29
   2 -14  -3 1748.15 206.799  23
   2  14  -2 13792.9 1192.29  28
   2  14  -2 10273.0 918.801  29
   2  14  -2 12243.6 953.229  22
  -2  14   2 10636.8 963.055  21
   2  14  -1 1128.78 171.505  22
   2 -14  -1 913.565 285.217  12
  -2  14   1 906.277 187.590  21
  -2  14   1 764.444 141.429  17
   2  14   0 942.497 155.630  22
  -2  14   0 565.991 125.525  17
   2 -14   0 903.363 293.914  12
  -2  14   0 797.069 186.078  21
  -2  14   0 664.325 126.246  22
  -2  14  -1 14269.6 1324.07  22
   2  14   1 17571.4 1352.56  22
  -2  14  -1 18567.3 1348.47  17
  -2  14  -2 68.3880 110.470  20
  -2 -14  -2-84.2573 123.347  15
  -2  14  -2 32.8703 100.436  17
   2  14   2 137.084 100.404  22
  -2 -14  -2 164.792 299.720  12
  -2 -14  -2 65.3503 172.315   9
  -2  14  -3 713.877 148.019  20
  -2 -14  -3 503.937 155.000  15
   2  14   3 400.051 122.552  22
  -2 -14  -3 983.292 344.832  12
  -2 -14  -3 809.192 181.999  13
  -2 -14  -3 312.494 189.669   9
  -2  14  -4-46.8157 121.804  20
   2  14   4 16.1009 90.9478  22
  -2 -14  -4 133.121 139.937  15
  -2 -14  -4 293.135 159.689  13
  -2 -14  -4-182.261 195.162   9
  -2 -14  -5 2239.11 298.574  15
  -2 -14  -5 2634.82 308.741  13
  -2 -14  -5 1982.08 480.296  12
  -2 -14  -5 2907.33 331.581   9
  -2 -14  -6-40.4225 161.368  15
  -2 -14  -6-38.1348 115.804  10
  -2 -14  -6-22.9066 170.382   9
  -2 -14  -6 62.0765 131.836  11
  -2 -14  -6 162.356 157.381  13
  -2  14  -7 2182.42 266.584  18
  -2 -14  -7 1861.81 230.983  10
  -2 -14  -7 1825.71 245.585  11
  -2 -14  -7 2147.91 283.300   9
  -2 -14  -7 2028.85 262.091  15
  -2 -14  -7 1858.72 262.856  13
  -2 -14  -7 1817.12 251.060   4
  -2 -14  -8 475.256 179.461   9
  -2 -14  -8 344.833 146.950  11
  -2 -14  -8 189.194 127.200  10
  -2  14  -8 137.120 120.200  18
  -2 -14  -8 255.417 149.632  13
  -2 -14  -9 5398.62 517.225  14
  -2 -14  -9 5781.17 532.624  13
  -2 -14  -9 6540.46 526.411  11
  -2 -14  -9 5354.50 505.099  10
  -2 -14  -9 6602.26 551.773   9
  -2  14  -9 6028.16 531.555  18
  -2 -14 -10-39.0540 106.541   5
  -2 -14 -10 47.6239 107.278  13
  -2 -14 -10-7.28267 90.5407  10
  -2 -14 -10-10.2515 106.067  11
  -2 -14 -10 107.960 120.931   9
  -2 -14 -11 2014.90 194.820  11
  -2  15  11 358.629 75.2476  22
  -2  15  11 369.316 85.5734  21
  -2  15  10 2124.34 243.048  21
   2 -15  -9 125.005 103.843  23
   2  15  -9 15.8844 102.535  18
  -2  15   9 159.042 154.307  21
   2  15  -8 2641.33 290.577  18
   2  15  -8 3004.18 290.687  29
   2 -15  -8 2476.65 287.638  23
  -2  15   8 3226.29 336.364  21
   2  15  -7 158.922 124.778  18
   2 -15  -7 282.755 125.870  23
  -2  15   7-79.1291 175.171  21
  -2 -15   7 206.377 207.814  24
   2  15  -7 153.692 99.5502  29
   2  15  -6 3800.34 571.039  28
  -2  15   6 2989.14 368.575  21
   2 -15  -6 2769.77 311.159  23
   2  15  -6 2795.44 304.834  29
  -2  15   5 1976.16 301.877  21
   2 -15  -5 1823.59 239.707  23
   2  15  -5 2245.12 246.419  29
  -2  15   4-80.1353 172.196  21
   2 -15  -4 295.099 106.582  23
   2  15  -4-86.0414 112.100  22
   2  15  -4 169.947 237.678  28
   2  15  -4 104.111 87.4650  29
  -2  15   3 538.114 182.091  21
   2  15  -3 642.443 280.596  28
   2  15  -3 371.538 108.111  29
   2  15  -3 361.713 140.310  22
   2 -15  -3 501.114 114.858  23
   2  15  -2 2889.03 320.387  22
  -2  15   2 2827.23 343.412  21
   2 -15  -2 3096.86 480.237  12
   2  15  -1 1698.53 223.618  22
   2 -15  -1 1821.32 367.598  12
  -2  15   1 1485.73 195.677  17
  -2  15   1 1690.48 254.713  21
  -2  15   1 1839.52 215.530  22
   2 -15   0 32440.4 3006.29  12
  -2  15   0 38088.0 2855.74  17
  -2  15   0 39236.4 2894.73  21
   2  15   0 35770.3 2868.46  22
  -2  15   0 33041.1 2847.61  22
  -2  15  -1 3515.20 332.356  17
  -2  15  -1 2777.56 313.558  22
   2  15   1 3717.64 349.228  22
   2  15   2 3014.78 323.402  22
  -2 -15  -2 3164.35 334.826  15
  -2  15  -2 3053.57 345.095  20
  -2  15  -3 19009.2 1547.43  20
  -2 -15  -3 17116.9 1797.09  12
   2  15   3 18434.8 1518.63  22
  -2 -15  -3 18174.1 1525.76  15
  -2 -15  -3 19362.9 1554.64   9
  -2  15  -4 12776.6 1021.86  20
   2  15   4 12180.0 985.820  22
  -2 -15  -4 12858.7 1028.36   9
  -2 -15  -4 12441.2 1003.71  15
  -2 -15  -4 11195.2 1001.89  13
  -2 -15  -4 11246.5 1264.78  12
  -2 -15  -4 10323.5 967.603  11
   2  15   5 280.960 110.545  22
  -2 -15  -5 398.480 161.088  13
  -2 -15  -5 463.728 191.130   9
  -2 -15  -5 185.834 135.428  11
  -2 -15  -5 497.522 178.450  15
  -2 -15  -6 6415.35 606.781  13
  -2 -15  -6 5983.78 579.766  11
  -2 -15  -6 6671.64 605.006  15
  -2 -15  -6 7547.99 632.602   9
  -2  15  -7 1374.74 210.049  18
  -2 -15  -7 1551.34 229.207  15
  -2 -15  -7 1281.33 216.243  13
  -2 -15  -7 1343.92 207.829   4
  -2 -15  -7 1578.59 246.052   9
  -2 -15  -7 1366.97 201.520  11
  -2 -15  -7 1297.88 183.999  10
  -2 -15  -8 1936.74 234.669  13
  -2 -15  -8 1267.22 216.730  15
  -2  15  -8 1805.33 228.346  18
  -2 -15  -8 1575.67 246.431   9
  -2 -15  -8 1668.98 196.023  10
  -2 -15  -8 1658.82 216.610  11
  -2 -15  -9-67.7749 117.049  13
  -2  15  -9-129.410 122.144  18
  -2 -15  -9 86.0365 138.438   9
  -2 -15  -9 23.5261 93.8157  10
  -2 -15  -9 115.414 114.264  11
  -2 -15  -9 66.0721 130.906  14
  -2 -15 -10 745.540 144.192   9
  -2 -15 -10 920.100 136.447  11
  -2 -15 -10 1150.09 140.906   5
  -2 -15 -11 108.250 55.8305  11
  -2  16  11 618.016 75.7388  22
   2 -16 -11 386.271 83.0798  15
  -2  16  10 10.7375 91.2158  21
  -2  16   9-82.5159 133.154  21
   2  16  -9-83.9471 105.390  18
   2  16  -8 170.372 116.714  18
  -2  16   8 83.8550 149.603  21
   2  16  -8 172.713 102.012  29
   2 -16  -8 260.525 116.229  23
  -2 -16   8 110.751 173.610  24
   2  16  -7 2670.23 271.598  29
  -2  16   7 2839.22 312.577  21
   2 -16  -7 2481.88 277.367  23
  -2 -16   7 1991.96 308.389  24
   2  16  -7 1879.79 263.638  18
   2 -16  -6 219.716 289.592  12
  -2  16   6 181.335 166.866  21
   2 -16  -6-58.0042 109.153  23
   2  16  -6-19.0815 95.8951  29
   2 -16  -5 1387.48 361.804  12
  -2  16   5 1058.30 230.184  21
   2  16  -5 1124.60 168.655  29
   2 -16  -5 754.162 162.449  23
   2 -16  -4 18059.2 1691.22  12
   2  16  -4 18790.7 1465.78  29
  -2  16   4 20687.3 1513.49  21
   2 -16  -4 15696.1 1449.85  23
  -2  16   3 206.497 172.300  21
   2 -16  -3 46.2626 88.0977  23
   2  16  -3 44.4924 124.556  22
   2 -16  -3 345.188 273.051  12
  -2  16   2 6856.91 652.798  21
  -2  16   2 6568.96 616.166  22
   2  16  -2 7715.50 644.821  22
   2 -16  -2 6512.80 808.112  12
  -2  16   1 3798.92 339.073  17
  -2  16   1 3529.95 386.725  21
  -2  16   1 3067.64 342.318  22
   2  16  -1 3429.82 367.002  22
   2 -16  -1 3447.72 529.718  12
   2  16   0 7060.29 642.718  22
  -2  16   0 6707.88 621.176  22
  -2  16   0 7717.47 625.133  17
   2 -16   0 6657.76 801.894  12
   2  16   1 9924.72 816.019  22
  -2  16  -1 8869.18 789.522  22
  -2  16  -1 9392.40 833.202  20
  -2  16  -2 22188.5 1822.06  20
  -2 -16  -2 21564.8 1798.23  24
   2  16   2 22706.9 1803.19  22
   2  16   3 18259.0 1471.48  22
  -2 -16  -3 16653.9 1470.89  15
  -2  16  -3 19265.7 1501.61  20
  -2  16  -4 22365.0 1745.89  20
  -2 -16  -4 23349.9 1753.23   9
   2  16   4 21532.1 1711.70  22
  -2 -16  -4 21513.8 1723.83  15
  -2 -16  -4 18865.0 1691.83  11
  -2 -16  -5 5083.65 491.336   9
   2  16   5 4897.82 439.576  22
  -2 -16  -5 4835.97 439.619  11
  -2 -16  -5 4164.66 459.891  15
  -2 -16  -6 147.318 142.832  13
  -2 -16  -6 261.971 129.920  11
  -2 -16  -6 278.312 181.492   9
  -2 -16  -6 383.484 150.819  15
  -2 -16  -7 492.306 144.617  11
  -2 -16  -7 441.259 172.137   9
  -2 -16  -7 674.799 163.644  13
  -2 -16  -7 719.741 164.559  15
  -2  16  -7 628.641 159.385  18
  -2 -16  -7 491.822 148.936   4
  -2  16  -8 198.676 120.263  18
  -2 -16  -8 57.6886 118.875  13
  -2 -16  -8 95.6123 116.285  11
  -2 -16  -8 400.456 159.941   9
  -2 -16  -8 79.1363 123.233  15
  -2 -16  -9 222.735 125.347  14
  -2  16  -9 320.556 108.656  18
  -2 -16  -9 429.441 115.881  11
  -2 -16 -10 10040.3 818.829   5
  -2 -16 -10 10204.9 818.201  11
  -2  17  10 3288.87 277.190  22
   2 -17 -10 2747.92 272.309  15
   2  17  -9-11.7633 84.6121  18
  -2  17   9-38.1665 101.587  21
  -2  17   8 52.4505 122.783  21
  -2 -17   8-44.2694 159.418  24
   2  17  -8 30.3897 100.690  18
   2  17  -7 1729.70 222.798  18
   2 -17  -7 1751.37 228.240  23
  -2  17   7 2241.45 262.325  21
  -2 -17   7 1355.64 259.108  24
   2  17  -7 2102.35 228.330  29
   2 -17  -6 468.917 127.084  23
   2  17  -6 241.023 103.095  29
  -2  17   6 399.553 176.824  21
   2 -17  -5 3404.47 364.896  23
   2  17  -5 3947.29 373.641  29
  -2  17   5 4175.30 417.517  21
   2 -17  -5 3032.72 554.120  12
   2 -17  -4 19847.9 1750.42  23
   2 -17  -4 22373.5 1999.88  12
  -2  17   4 24784.5 1805.76  21
   2 -17  -3 434.074 275.615  12
   2  17  -3 342.002 140.745  22
   2 -17  -3 235.325 98.7533  23
  -2  17   3 177.949 166.224  21
  -2  17   3 272.419 119.653  22
   2 -17  -2-70.6121 268.254  12
   2  17  -2-22.7154 131.822  22
  -2  17   2-25.2476 161.452  21
  -2  17   2 75.9548 105.163  22
   2 -17  -1 952.963 339.864  12
  -2  17   1 587.041 140.870  22
  -2  17   1 1128.98 219.871  21
   2  17  -1 1026.74 188.457  22
  -2  17   0 2857.47 301.100  22
   2  17   0 2821.36 320.864  22
  -2  17  -1 3503.16 353.925  20
   2  17   1 2893.18 324.896  22
  -2  17  -1 2694.88 300.217  22
  -2 -17  -2 27096.2 2195.52  24
  -2  17  -2 25531.7 2180.44  22
   2  17   2 29076.6 2208.02  22
  -2  17  -2 28546.3 2226.17  20
   2  17   3 1085.56 180.006  22
  -2  17  -3 1402.87 216.081  20
  -2 -17  -4 11497.6 1015.72  15
   2  17   4 12447.7 1008.49  22
  -2 -17  -5 318.108 149.805  15
  -2 -17  -5 429.037 132.518  11
   2  17   5 321.335 107.683  22
  -2 -17  -6 1339.44 185.292  11
  -2 -17  -6 1347.02 205.740  15
  -2 -17  -7 2820.14 283.266  11
  -2 -17  -7 2855.11 308.468  15
  -2  17  -7 2655.31 303.100  18
  -2 -17  -8 14369.2 1138.45  11
  -2  17  -8 13639.9 1154.63  18
  -2 -17  -9 875.137 125.622  11
  -2 -17  -9 656.871 137.288  14
  -2 -17 -10 3535.23 297.855  11
   2 -18 -10 483.829 84.8138  15
  -2  18  10 558.680 81.3908  22
   2 -18  -9 554.221 109.664  15
  -2  18   9 565.071 101.663  21
  -2  18   9 477.894 96.7148  22
  -2  18   8 1153.26 157.162  22
  -2  18   8 1110.44 168.684  21
   2  18  -8 1076.75 156.928  18
  -2 -18   8 1042.98 184.756  24
  -2  18   7 70.8257 119.090  21
   2  18  -7 95.0094 108.645  18
  -2 -18   7 85.0496 185.031  24
   2  18  -6 425.552 132.523  18
  -2 -18   6 575.280 223.850  24
   2 -18  -6 491.411 136.149  23
  -2  18   6 743.947 174.479  21
   2 -18  -5 52.3501 98.5356  23
  -2  18   5-22.6476 141.607  21
  -2  18   4 5409.35 446.940  22
  -2  18   4 4875.04 467.659  21
   2 -18  -3 896.005 324.518  12
   2  18  -3 799.025 186.607  22
  -2  18   3 804.929 164.274  22
  -2  18   3 1147.36 216.018  21
   2 -18  -2 1555.42 396.799  12
   2  18  -2 1471.93 220.812  22
  -2  18   2 1111.38 227.843  21
  -2  18   2 1066.69 184.675  22
   2 -18  -1 9503.44 1093.50  12
  -2  18   1 10282.7 877.083  22
   2  18  -1 10468.9 896.197  22
   2  18   0 1946.23 237.103  22
  -2  18   0 1334.75 201.612  22
  -2  18   0 1545.29 235.905  20
  -2  18  -1 83.0637 97.4589  22
   2  18   1 127.380 122.250  22
  -2  18  -1 25.1333 130.889  20
  -2 -18  -2 21450.8 1761.96  24
   2  18   2 23039.1 1774.46  22
  -2  18  -2 20042.7 1745.62  22
  -2  18  -2 23443.0 1794.91  20
   2  18   3 22472.7 1921.78  22
  -2  18  -3 25695.9 1954.95  20
   2  18   4 14540.4 1201.91  22
   2  18   5 1468.64 188.891  22
  -2 -18  -6 2565.52 262.866  11
  -2 -18  -6 2675.64 299.210   4
  -2 -18  -7 712.289 133.241  11
  -2  18  -7 1158.51 165.402  18
  -2 -18  -8 1295.97 161.302  11
  -2  18  -8 1553.06 182.982  18
  -2 -18  -8 1396.38 191.204  14
  -2 -18  -9-6.25443 90.3193  14
  -2 -18  -9 90.6854 67.6043  11
  -2  19   9 1024.40 115.912  22
   2 -19  -9 702.115 108.253  15
   2 -19  -8 464.468 101.741  15
  -2  19   8 680.221 119.367  22
   2  19  -8 351.239 104.746  18
  -2 -19   8 430.806 134.185  24
  -2  19   7 1072.95 171.763  21
  -2  19   7 1398.30 168.188  22
   2  19  -7 935.886 153.620  18
  -2 -19   7 1181.22 215.059  24
  -2  19   6 10420.3 836.839  21
   2  19  -6 9260.29 821.222  18
  -2 -19   6 9567.19 841.026  24
  -2  19   5 143.766 106.248  22
  -2  19   5 277.673 145.851  21
  -2  19   4 1434.76 199.801  22
  -2  19   4 1594.38 234.848  21
  -2  19   3 308.706 121.500  22
  -2  19   3 362.891 160.361  21
   2  19  -3 333.803 135.016  22
  -2  19   2 2016.70 232.469  22
   2  19  -2 1405.42 230.642  22
  -2  19   1-72.5757 134.088  20
   2  19  -1 89.9835 120.988  22
  -2  19   1 224.058 116.866  22
  -2  19   0 3929.81 371.026  20
  -2  19   0 3419.17 333.457  22
   2  19   0 3092.44 351.079  22
  -2 -19   0 2653.77 326.777  14
  -2 -19  -1 865.205 222.771  24
  -2  19  -1 1007.24 185.397  20
  -2  19  -1 692.871 144.830  22
   2  19   1 923.488 176.925  22
  -2 -19  -2 462.682 199.210  24
  -2  19  -2 787.019 133.546  22
   2  19   2 630.417 150.398  22
  -2  19  -2 981.188 175.546  20
   2  19   3 4402.93 420.131  22
  -2  19  -3 4205.78 432.660  20
   2  19   4 783.479 147.311  22
   2  19   5-79.9711 92.6543  22
  -2 -19  -6-78.0950 142.502   4
  -2  19  -6-50.8558 116.941  18
  -2  19  -7 2197.90 222.051  18
  -2 -19  -7 1604.84 183.587  11
  -2 -19  -8 7619.80 554.394  14
  -2  19  -8 7191.98 551.191  18
  -2 -19  -9 129.190 74.4128   5
  -2  20   9-6.00502 46.5687  22
  -2  20   8 1380.67 144.587  22
   2 -20  -8 979.522 126.481  15
   2  20  -7 453.128 108.815  18
  -2  20   7 524.883 109.764  22
  -2 -20   7 395.003 157.060  24
   2  20  -6 567.150 127.264  18
  -2 -20   6 765.574 195.001  24
  -2  20   6 674.455 138.279  21
   2  20  -5 180.131 114.294  22
  -2 -20   5 571.366 211.839  24
  -2  20   5 656.874 144.611  21
  -2  20   5 412.628 116.532  22
  -2  20   4 300.889 122.690  22
   2  20  -3 378.210 136.053  22
  -2  20   3 73.2128 103.284  22
   2  20  -2 64.8413 117.326  22
  -2  20   2 18.3418 102.568  22
  -2  20   2-86.0545 123.726  20
   2  20  -1-21.6066 124.492  22
  -2  20   1 161.098 114.716  22
  -2  20   1 176.842 120.234  20
   2  20   0 1137.06 191.218  22
  -2  20   0 1360.77 178.070  22
  -2  20   0 1022.55 197.175  20
  -2  20  -1 8254.34 783.002  22
   2  20   1 9497.79 809.018  22
  -2 -20  -1 9518.20 810.655  24
  -2  20  -1 10541.1 825.787  20
   2  20   2 747.203 155.469  22
  -2 -20  -2 937.579 196.321  24
  -2  20  -2 870.118 163.450  20
   2  20   3 607.194 139.671  22
   2  20   4 3221.24 316.951  22
   2  20   5 302.254 90.0582  22
  -2  20  -6 14.5639 103.515  18
  -2  20  -7 2313.60 237.473  18
  -2 -20  -8 268.159 90.7208  14
  -2  21   8 798.160 102.017  22
   2  21  -7 931.046 117.396  18
  -2 -21   7 816.096 155.962  24
   2  21  -6 137.543 89.8488  18
  -2 -21   6-11.6878 159.773  24
   2  21  -5 230.506 100.842  18
  -2  21   5 189.345 100.014  22
  -2 -21   5 326.092 178.145  24
  -2  21   4 1527.39 195.881  22
  -2  21   4 1370.08 187.250  20
  -2 -21   4 1656.78 258.267  24
  -2  21   3 16.9669 92.1036  20
  -2  21   3 100.020 108.157  22
   2  21  -3-76.5166 121.423  22
  -2  21   2 621.506 135.111  20
  -2  21   2 827.998 147.792  22
   2  21  -2 596.064 149.955  22
  -2  21   1 342.354 132.134  20
  -2 -21   1 689.810 217.538  24
   2  21  -1 620.469 143.564  22
  -2  21   1 528.656 131.039  22
  -2  21   0 287.676 125.985  20
  -2 -21   0 685.211 209.243  24
  -2  21   0 455.476 118.147  22
   2  21   0 409.907 131.606  22
  -2  21  -1 1155.03 174.958  20
   2  21   1 1128.86 174.191  22
  -2  21  -1 1069.43 150.436  22
  -2 -21  -1 1076.80 224.382  24
  -2 -21  -1 679.396 170.111  14
   2  21   2 17.0339 98.0831  22
  -2 -21  -2 150.648 139.471  14
   2  21   3 392.722 116.426  22
   2  21   4 745.932 126.323  22
   2  21   5 601.516 103.527  22
  -2 -21  -5 988.367 164.873  14
  -2  21  -6 117.834 90.5985  18
  -2 -21  -6-9.62034 111.269  14
  -2  21  -7 1253.27 138.649  18
  -2 -21  -7 1008.54 144.122  14
  -2 -22   7-32.1617 94.4545  24
  -2 -22   6 258.965 142.521  24
   2  22  -5-38.5158 74.7736  18
  -2 -22   5-70.7517 156.573  24
  -2  22   5-60.9655 79.7698  22
  -2 -22   4 336.406 173.678  24
  -2  22   4-40.8287 92.6245  22
  -2  22   3 1422.72 191.081  22
   2  22  -3 1826.36 210.277  22
  -2  22   2 366.366 107.079  20
  -2 -22   2 205.373 185.780  24
  -2  22   2 133.563 100.083  22
   2  22  -2 439.115 126.748  22
  -2  22   1 3855.85 383.021  20
  -2 -22   1 3846.80 413.683  24
  -2  22   1 4262.56 388.047  22
   2  22  -1 4458.69 404.806  22
  -2  22   0 307.783 116.212  20
   2  22   0 677.589 143.670  22
  -2  22   0 522.544 115.004  22
  -2 -22   0 510.223 189.406  24
   2  22   1-16.3800 97.5852  22
  -2 -22  -1-46.6120 149.045  24
   2  22   2 89.2268 98.9565  22
  -2 -22  -2 164.161 125.379  14
   2  22   3 1029.37 149.187  22
  -2 -22  -3 1149.65 172.675  14
   2  22   4 174.465 79.0551  22
  -2 -22  -4 249.616 121.411  14
  -2 -22  -5 755.168 146.132   4
  -2 -22  -5 964.303 143.809  14
  -2  22  -5 768.044 137.849  18
  -2 -22  -6 392.156 105.491  14
  -2  22  -6 306.720 84.0689  18
  -2 -22  -7-51.9303 64.7902  14
  -2  23   6-30.0995 52.8814  22
  -2 -23   6-13.0527 106.179  24
  -2  23   5 124.043 76.2696  22
  -2 -23   5 55.2541 132.130  24
  -2  23   4 55.1349 76.2697  22
  -2 -23   4 185.589 148.950  24
  -2  23   3 4829.98 425.415  22
   2  23  -3 4697.06 433.710  22
  -2  23   2 592.679 118.586  22
   2  23  -2 534.092 130.769  22
  -2 -23   2 732.175 183.966  24
   2  23  -1 75.4006 95.8673  22
  -2  23   1 48.4912 87.8454  22
  -2 -23   1 118.996 164.638  24
   2  23   0 1074.47 166.287  22
  -2 -23   0 1358.90 197.096  24
   2  23   1 1490.96 185.217  22
  -2 -23  -2 261.064 109.305  14
   2  23   2 381.654 101.941  22
  -2 -23  -3 358.978 111.544  14
   2  23   3 246.127 87.4643  22
  -2 -23  -4 1553.18 181.228  14
   2  23   4 1665.32 164.330  22
  -2 -23  -5 702.307 111.921  14
  -2  23  -5 562.649 103.751  18
  -2 -23  -6 1952.78 181.473  14
  -2  24   5 295.219 66.3530  22
  -2 -24   5 261.389 104.083  24
  -2  24   4 235.354 72.5172  22
  -2 -24   4 81.9329 120.494  24
  -2  24   3 2143.50 211.799  22
   2  24  -2 271.705 93.9783  22
  -2  24   2 319.745 89.0206  22
  -2 -24   2 551.090 143.392  24
   2  24  -1 2369.45 238.385  22
  -2 -24   1 2161.63 250.912  24
   2  24   0 35.2921 75.2763  22
   2  24   1 521.596 103.265  22
   2  24   2 2137.86 213.473  22
   2  24   3 64.6398 56.6516  22
  -2 -24  -3 22.5530 73.7175  14
  -2 -24  -4 571.351 104.090   4
  -2 -24  -4 581.106 89.3526  14
  -2  24  -4 544.787 92.0150  18
  -2 -25   3 124.165 99.7169  24
  -2 -25   2 71.2229 105.943  24
   2  25  -1 2474.87 234.791  22
   2  25   0 788.587 109.854  22
   2  25   1 375.163 77.2187  22
   2  25   2 150.557 51.4312  22
  -2 -25  -3 125.931 73.7983   4
   3   0 -13 690.085 108.461   7
   3   0 -13 692.159 110.301  19
   3   0 -12-13.3516 92.0309  19
   3   0 -11 10615.5 894.127  19
   3   0 -10 71.5916 101.194  19
   3   0  -9 7674.73 849.615  31
   3   0  -9 8490.26 1051.77  25
   3   0  -9 6981.67 644.881  23
   3   0  -9 8543.43 675.689  19
   3   0  -8 270.467 182.850  31
   3   0  -7 23330.1 2176.24  31
   3   0  -7 26788.5 2381.25  25
   3   0  -7 26653.4 2356.06  27
   3   0  -6 175.268 271.828  25
   3   0  -6-78.2498 250.189  27
   3   0  -5 10572.1 1018.05  27
   3   0  -5 7907.33 991.562  25
   3   0  -4-190.959 288.201  25
   3   0  -3-106.170 269.945  25
   3   0  -3 79.1952 272.931  27
  -3   0   1 9773.25 791.735  30
   3   0  -1 8310.21 895.598  25
  -3   0   0 21.6289 54.2049  30
   3   0   0-119.880 162.085  25
  -3   0   0 30.2850 107.621  26
  -3   0  -1 31853.7 2480.80  26
  -3   0  -1 28543.0 2377.97  30
  -3   0  -2-32.8399 116.710  26
  -3   0  -2 60.7485 266.487   1
  -3   0  -3 33437.0 2754.46  26
  -3   0  -4-84.4870 131.197  26
  -3   0  -5 40006.3 3677.45   8
  -3   0  -5 46749.6 3548.44  19
  -3   0  -5 41164.0 3524.40   4
  -3   0  -5 51068.2 3531.29   2
  -3   0  -5 45827.3 3540.53   5
  -3   0  -5 41390.0 3523.77  11
  -3   0  -6-16.7775 124.112  13
  -3   0  -6 19.2749 110.852  19
  -3   0  -6-39.2787 82.4873   2
  -3   0  -6 60.7671 262.367   8
  -3   0  -6 43.7260 126.873  11
  -3   0  -6-13.3683 157.560   4
  -3   0  -6-17.6203 157.581   5
  -3   0  -7 24111.8 2198.88   8
  -3   0  -7 27656.2 2021.71  19
  -3   0  -7 22147.0 1978.27   4
  -3   0  -7 24708.6 1982.87   2
  -3   0  -7 26905.0 2006.64   5
  -3   0  -7 25602.4 1976.53   6
  -3   0  -7 24742.4 1989.51  11
  -3   0  -7 23211.8 1996.44  13
  -3   0  -8 21.8759 135.737  19
  -3   0  -8 15.8300 140.525  11
  -3   0  -8 69.8060 306.226   8
  -3   0  -8 22.9840 98.4672   6
  -3   0  -8 16.2955 142.990   5
  -3   0  -8-18.7185 138.494  13
  -3   0  -8-346.164 185.147   4
  -3   0  -9 89.7860 146.117  13
  -3   0  -9 58.7153 134.277  11
  -3   0  -9 65.8033 118.663   5
  -3   0  -9 21.5514 146.718  19
  -3   0 -10 110.821 136.309  10
  -3   0 -10 11.8282 108.536  11
  -3   0 -10-46.1878 124.080  13
  -3   0 -11 282.517 120.187  10
  -3   0 -11 522.234 159.732   9
  -3   0 -12-19.9830 105.110   9
   3  -1 -13 1297.12 148.618  19
   3  -1 -13 1133.06 147.318   7
   3  -1 -12 198.732 98.6848  19
   3  -1 -11 16.3650 108.434  19
   3  -1 -10 470.464 110.175  23
   3  -1 -10 624.150 142.842  19
   3   1  -9 4780.07 644.564  31
   3  -1  -9 4765.33 875.644  25
   3  -1  -9 6080.81 491.763  23
   3   1  -9 4464.81 466.218  23
   3  -1  -9 6856.05 515.545  19
   3   1  -8 1423.60 331.523  31
   3   1  -8 2501.00 559.079  25
   3  -1  -8 2046.58 519.505  27
   3   1  -7 4056.38 485.556  31
   3  -1  -7 4055.49 673.825  25
   3   1  -7 1539.54 513.034  25
   3  -1  -7 1608.04 556.514  27
   3  -1  -6 178.764 268.664  25
   3   1  -6 85.3063 238.760  25
   3  -1  -6 160.468 224.594  27
   3   1  -5 5909.70 764.664  25
   3  -1  -5 5630.41 735.626  27
   3  -1  -4 32984.3 2654.19  27
   3   1  -4 29218.1 2666.45  25
   3  -1  -3 23113.9 1974.70  27
   3   1  -3 23146.4 2016.05  25
   3  -1  -2 10587.8 934.021  27
   3   1  -2 9854.23 982.298  25
  -3  -1   1-14.8957 57.6317  30
   3   1  -1-296.998 201.543  25
  -3  -1   1-95.5547 128.417  26
   3   1   0 7942.53 840.862  25
  -3  -1   0 10707.0 885.887  26
  -3  -1   0 10106.4 785.966  30
  -3   1  -1 2717.96 398.008   1
  -3  -1  -1 2609.71 302.797  26
  -3  -1  -1 2122.60 208.146  30
  -3  -1  -2 12524.3 1106.90  26
  -3   1  -2 12684.2 1124.43   1
  -3  -1  -3 597.992 165.416  26
  -3  -1  -4-42.1593 113.299  26
  -3  -1  -5 15982.1 1436.07   8
  -3  -1  -5 16838.5 1284.97  19
  -3   1  -5 14384.0 1260.37  11
  -3  -1  -5 15112.6 1272.48  13
  -3  -1  -5 14950.2 1263.76  11
  -3   1  -5 18335.0 1267.64   2
  -3   1  -5 15989.6 1278.05   5
  -3  -1  -5 15783.0 1279.15   5
  -3  -1  -5 16927.8 1263.17   3
  -3  -1  -5 13696.5 1263.54   4
  -3   1  -5 13847.2 1262.27   4
  -3  -1  -6 767.519 186.286   4
  -3   1  -6 791.194 185.785   5
  -3  -1  -6 1000.89 195.694   5
  -3   1  -6 537.403 169.300   4
  -3  -1  -6 1366.01 191.612  19
  -3   1  -6 828.151 137.199   2
  -3  -1  -6 1394.78 380.035   8
  -3   1  -6 966.729 171.507  11
  -3  -1  -6 1234.64 181.796  11
  -3   1  -6 903.909 171.181  13
  -3  -1  -6 915.855 181.901  13
  -3  -1  -7 16224.6 1566.44   8
  -3   1  -7 14593.4 1356.72  13
  -3  -1  -7 15741.7 1366.74  13
  -3  -1  -7 16624.8 1357.87  11
  -3   1  -7 16123.1 1352.64  11
  -3   1  -7 17051.1 1349.21   2
  -3   1  -7 16023.9 1341.47   6
  -3  -1  -7 16829.2 1339.70   6
  -3   1  -7 17975.0 1367.65   5
  -3  -1  -7 19730.0 1386.15   5
  -3  -1  -7 16216.0 1351.09   4
  -3   1  -7 15017.6 1347.17   4
  -3  -1  -7 19342.9 1390.27  19
  -3  -1  -8 3296.29 341.894   6
  -3   1  -8 4130.60 383.899   5
  -3  -1  -8 4561.68 401.889   5
  -3  -1  -8 2853.21 549.516   8
  -3   1  -8 3693.78 355.423   6
  -3  -1  -8 3323.81 376.301  11
  -3   1  -8 3813.15 383.160  13
  -3  -1  -8 4121.45 398.414  13
  -3   1  -8 3735.91 378.223  11
  -3   1  -8 3723.09 372.877   4
  -3  -1  -8 3592.81 364.765   4
  -3  -1  -8 5211.91 420.175  19
  -3  -1  -9 35950.5 2753.17  19
  -3  -1  -9 33739.3 2737.61  13
  -3   1  -9 34769.5 2719.95  11
  -3   1  -9 30323.3 2722.50  13
  -3  -1  -9 34533.2 2724.88  11
  -3   1  -9 32477.6 2720.89  10
  -3  -1  -9 37279.0 2724.80   5
  -3   1  -9 35015.8 2714.14   5
  -3  -1 -10 360.432 137.760  13
  -3  -1 -10 459.253 154.037  10
  -3   1 -10 395.430 140.208  10
  -3  -1 -10 467.023 136.008  11
  -3  -1 -11 209.230 123.818  10
  -3  -1 -11 16.1362 149.412   9
  -3   1 -12 18.7845 103.265   9
  -3  -1 -12-51.8283 101.044   9
   3   2 -13 2602.84 241.055  19
   3  -2 -13 2540.39 239.504  19
   3   2 -13 2578.22 240.470   7
   3  -2 -13 2408.92 237.084   7
   3  -2 -12 415.320 111.303  19
   3  -2 -11 80.7648 100.404  19
   3  -2 -10 1195.95 164.867  23
   3  -2 -10 1202.66 190.140  19
   3   2  -9 23289.7 1998.28  31
   3  -2  -9 22962.1 1993.19  31
   3  -2  -9 22340.3 2206.52  25
   3  -2  -9 21202.1 1774.64  23
   3   2  -9 21600.8 1787.68  19
   3  -2  -9 23144.3 1791.69  19
   3   2  -8 16652.1 1588.38  31
   3  -2  -8 15666.5 1574.72  31
   3   2  -8 17815.4 1757.95  25
   3  -2  -8 20731.4 1859.76  27
   3   2  -7 6705.13 776.800  31
   3  -2  -7 8182.43 983.953  27
   3   2  -7 7789.51 940.430  25
   3  -2  -7 6927.61 973.510  25
   3  -2  -6 1162.22 338.844  27
   3   2  -6 415.700 263.493  25
   3  -2  -5 615.396 274.342  27
   3   2  -5 577.273 299.726  25
   3  -2  -4 6309.35 708.730  27
   3   2  -4 5400.95 705.122  25
   3   2  -3 8396.24 829.014  25
   3  -2  -3 7143.60 781.338  27
   3   2  -2 13673.1 1166.18  25
   3  -2  -2 11893.8 1112.27  27
  -3  -2   1 1285.54 128.947  30
  -3   2   1 899.877 120.431  30
  -3  -2   1 1432.57 229.793  26
   3   2  -1 925.457 216.572  25
   3   2   0 17374.4 1497.45  25
  -3  -2   0 21468.4 1548.94  26
  -3   2   0 17651.8 1439.81  30
  -3  -2   0 18211.6 1440.79  30
  -3   2  -1 3475.62 314.753  30
  -3  -2  -1 3664.69 317.234  30
  -3   2  -1 4220.83 491.542   1
  -3  -2  -1 4320.27 417.707  26
  -3   2  -2 12567.7 1055.23   1
  -3  -2  -2 10804.3 1022.97  26
  -3  -2  -3 73707.2 5880.33  26
  -3  -2  -4 1181.62 231.138  26
  -3  -2  -5 5422.81 498.918  19
  -3   2  -5 5387.15 499.072  19
  -3  -2  -5 5291.54 493.348   4
  -3   2  -5 4389.57 484.311   4
  -3  -2  -5 5250.05 477.464   3
  -3  -2  -5 5365.58 668.936   8
  -3   2  -5 5662.25 498.433   5
  -3  -2  -5 6208.70 507.882   5
  -3  -2  -5 4716.09 491.005  13
  -3  -2  -5 5347.42 486.113  11
  -3   2  -5 4587.61 478.100  11
  -3  -2  -5 6631.98 481.892   2
  -3   2  -5 5974.45 479.091   2
  -3   2  -6 539.182 148.238  11
  -3  -2  -6 713.192 162.729  11
  -3   2  -6 823.090 161.308  19
  -3  -2  -6 804.039 152.908  19
  -3  -2  -6 647.657 182.811   4
  -3   2  -6 611.840 170.765   4
  -3  -2  -6 923.315 193.776   5
  -3  -2  -6 1025.37 344.398   8
  -3   2  -6 528.689 162.820   5
  -3   2  -6 761.676 136.749   6
  -3   2  -6 550.625 139.447  13
  -3  -2  -6 678.520 167.163  13
  -3  -2  -6 750.614 126.331   2
  -3   2  -6 472.925 116.008   2
  -3  -2  -7 163.096 145.010  11
  -3   2  -7 189.219 131.907  11
  -3   2  -7 145.172 143.197  19
  -3  -2  -7 82.9412 128.920  19
  -3  -2  -7 283.133 174.018   5
  -3   2  -7-169.932 194.112   4
  -3  -2  -7-40.6574 201.513   4
  -3   2  -7 108.611 143.632   5
  -3   2  -7 238.557 120.158   6
  -3   2  -7 263.462 353.968   8
  -3  -2  -7 110.539 98.4831   6
  -3  -2  -7 131.480 334.399   8
  -3   2  -7 224.810 136.108  13
  -3  -2  -7 78.9287 143.796  13
  -3   2  -7 27.9378 99.0583   2
  -3   2  -8 324.433 148.380  19
  -3  -2  -8 324.333 144.495  19
  -3   2  -8 188.455 134.342  11
  -3  -2  -8 284.682 154.804  11
  -3   2  -8 759.786 351.736   8
  -3   2  -8 192.884 113.070   6
  -3   2  -8 415.243 153.810   5
  -3  -2  -8-138.006 338.944   8
  -3  -2  -8 166.355 155.609   4
  -3   2  -8-23.9633 180.194   4
  -3  -2  -8 203.286 161.331   5
  -3   2  -8 312.398 130.144  13
  -3  -2  -8 346.055 160.537  13
  -3   2  -9 679.461 147.700  13
  -3  -2  -9 451.558 167.093  13
  -3   2  -9 531.586 172.637  19
  -3  -2  -9 723.925 181.313  19
  -3  -2  -9 588.425 169.085  11
  -3   2  -9 843.163 156.330  11
  -3   2  -9 794.533 173.909  10
  -3  -2  -9 917.458 178.877   5
  -3  -2 -10 1746.16 214.425  13
  -3   2 -10 1107.29 187.904  10
  -3  -2 -10 1452.75 205.420  10
  -3  -2 -10 1174.18 188.792  11
  -3  -2 -11 357.748 135.784  13
  -3  -2 -11 552.664 158.018   9
  -3  -2 -11 580.555 136.374  10
  -3  -2 -12 821.893 119.183  10
  -3  -2 -12 798.241 143.232   9
   3   3 -13-41.1455 65.3955   7
   3  -3 -13 8.27212 68.4961   7
   3   3 -13 8.29797 71.6600  19
   3  -3 -13-16.5317 63.1359  19
   3   3 -12 394.077 111.477  19
   3  -3 -12 628.261 116.624  19
   3   3 -11-31.9615 108.051  19
   3  -3 -11-15.7784 99.4194  19
   3  -3 -10 5074.06 481.691  23
   3   3 -10 5457.93 499.008  19
   3  -3 -10 5898.53 502.626  19
   3   3  -9 1226.23 178.625  19
   3  -3  -9 831.684 164.410  19
   3  -3  -9 1120.69 155.396  23
   3  -3  -9 1187.92 458.769  27
   3  -3  -9 918.798 406.754  25
   3   3  -9 1243.59 304.827  31
   3  -3  -9 1018.35 280.841  31
   3  -3  -8 785.262 409.616  27
   3   3  -8 403.136 351.371  25
   3   3  -8 472.505 205.912  31
   3  -3  -8 398.231 202.575  31
   3  -3  -7 100.379 280.971  27
   3  -3  -7 105.600 317.431  25
   3   3  -7 185.182 259.221  25
   3   3  -7 62.8692 176.282  31
   3  -3  -7 370.913 192.213  31
   3  -3  -6 513.785 313.032  27
   3   3  -6 328.536 256.687  25
   3  -3  -5 3905.33 548.331  27
   3   3  -5 2624.86 492.681  25
   3  -3  -4 2241.07 421.867  27
   3   3  -4 2885.55 446.981  25
   3  -3  -3 22602.9 1977.74  27
   3   3  -3 23484.2 1999.74  25
   3  -3  -2 18552.1 1676.88  27
   3   3  -2 21526.4 1720.72  25
   3   3  -1 17163.9 1604.88  25
  -3   3   1 21139.5 1624.18  26
  -3  -3   1 21182.8 1625.46  26
  -3   3   1 19527.2 1515.93  30
  -3  -3   1 20662.4 1517.15  30
  -3   3   0 1223.06 216.285  26
  -3  -3   0 1394.85 217.442  26
   3   3   0 1268.48 199.214  25
  -3   3   0 1239.11 138.530  30
  -3  -3   0 1376.81 142.288  30
  -3  -3  -1 745.367 184.711  26
  -3   3  -1 723.415 168.458  26
  -3   3  -1 658.006 89.2917  30
  -3  -3  -1 653.220 91.8542  30
  -3  -3  -1 1111.17 328.953   1
  -3   3  -1 817.486 321.346   1
  -3   3  -2 71966.9 5453.66   1
  -3  -3  -2 72264.4 5449.77   1
  -3   3  -2 63203.9 5446.19  26
  -3  -3  -2 66477.3 5450.95  26
  -3  -3  -3 2797.76 342.849  26
  -3   3  -3 2187.33 322.562  26
  -3  -3  -4 1983.67 302.160  26
  -3   3  -4 1799.32 305.634  26
  -3  -3  -5 2741.46 278.285   3
  -3  -3  -5 2369.21 292.228   4
  -3   3  -5 2409.80 287.576   4
  -3   3  -5 2546.10 278.622  10
  -3   3  -5 2514.38 288.628  19
  -3  -3  -5 2867.49 292.724  19
  -3  -3  -5 2702.32 284.301  14
  -3   3  -5 2647.90 294.248   5
  -3  -3  -5 2660.75 299.234  13
  -3   3  -5 2625.26 280.706  11
  -3   3  -5 2674.28 274.611   2
  -3  -3  -5 3058.42 272.882   2
  -3   3  -6 349.790 126.674  11
  -3  -3  -6 418.057 144.632  11
  -3   3  -6 305.045 133.539  10
  -3  -3  -6 456.783 156.692  13
  -3   3  -6 305.216 132.888  19
  -3  -3  -6 342.477 132.555  19
  -3  -3  -6 332.265 145.314  14
  -3  -3  -6 206.483 95.4143   2
  -3   3  -6 329.863 102.138   2
  -3  -3  -6 98.6501 126.305   3
  -3   3  -6 361.685 311.025   8
  -3   3  -6 222.649 136.902   5
  -3  -3  -6 659.237 322.896   8
  -3   3  -6 308.578 121.980   6
  -3  -3  -6 345.426 166.574   4
  -3  -3  -6 488.914 176.503   5
  -3   3  -6 393.945 151.962   4
  -3  -3  -7 930.823 193.900   4
  -3  -3  -7 956.449 205.799   5
  -3   3  -7 634.045 186.318   4
  -3   3  -7 761.960 187.468  19
  -3  -3  -7 801.069 180.132  19
  -3  -3  -7 1040.13 154.181   2
  -3   3  -7 657.735 141.242   2
  -3   3  -7 785.326 339.162   8
  -3  -3  -7 586.099 305.848   8
  -3   3  -7 754.521 153.428   6
  -3   3  -7 842.438 176.303   5
  -3  -3  -7 1080.61 198.830  13
  -3   3  -7 891.494 178.159  10
  -3  -3  -7 964.283 187.179  11
  -3   3  -7 896.397 175.917  11
  -3  -3  -8 9521.98 721.679  19
  -3   3  -8 9232.96 722.658  19
  -3   3  -8 6691.62 675.806   4
  -3  -3  -8 7623.32 671.236   4
  -3  -3  -8 9758.20 722.181   5
  -3   3  -8 7940.51 683.608   5
  -3   3  -8 6957.60 668.165   6
  -3  -3  -8 8651.51 923.909   8
  -3   3  -8 7071.29 675.425  10
  -3  -3  -8 7696.70 705.647  13
  -3  -3  -8 8624.00 698.926  11
  -3   3  -8 7729.99 679.138  11
  -3  -3  -9 12525.0 939.900   5
  -3  -3  -9 10658.2 945.299  13
  -3  -3  -9 11857.4 935.843  11
  -3   3  -9 10594.7 912.197  11
  -3   3  -9 10099.8 916.756  10
  -3  -3 -10 1532.80 219.443  13
  -3  -3 -10 1364.37 198.134  11
  -3  -3 -10 1528.06 217.277  10
  -3  -3 -10 1493.42 243.144   9
  -3  -3 -11-13.2877 120.660  13
  -3  -3 -11-80.7420 125.276  10
  -3  -3 -11-48.5537 144.784   9
  -3  -3 -12 1541.73 179.208  10
  -3  -3 -12 1993.04 202.097   9
   3   4 -13 7.49225 59.0369   7
   3  -4 -13 45.6719 63.9153   7
   3   4 -13 22.7317 64.4331  19
   3  -4 -13 83.3333 66.5288  19
   3   4 -12 192.674 90.5661   7
   3  -4 -12 262.888 95.8999   7
   3   4 -12 267.177 95.1164  19
   3  -4 -12 131.642 89.0610  19
   3   4 -11 404.484 120.986  19
   3  -4 -11 718.695 129.829  19
   3  -4 -11 360.665 92.2113  23
   3  -4 -10 3121.16 338.754  23
   3   4 -10 3652.61 356.962  19
   3  -4 -10 4121.92 361.255  19
   3   4  -9 104.594 103.851  19
   3  -4  -9-17.1638 105.660  19
   3  -4  -9-120.268 309.323  27
   3  -4  -9 81.1957 90.8274  23
   3   4  -9-137.518 168.622  31
   3  -4  -9 67.0830 147.147  31
   3  -4  -9-233.012 338.046  25
   3  -4  -8 3446.37 653.522  27
   3  -4  -8 3431.79 319.654  23
   3   4  -8 3176.34 476.263  31
   3  -4  -8 2999.42 461.391  31
   3   4  -8 2171.13 522.374  25
   3  -4  -7 103.116 309.847  27
   3   4  -7 63.1804 176.921  31
   3  -4  -7 183.909 201.924  31
   3   4  -7 182.316 255.061  25
   3  -4  -6 3283.62 596.572  27
   3   4  -6 4542.76 625.635  25
   3  -4  -5 2228.67 437.911  27
   3   4  -5 2167.17 405.387  25
   3  -4  -4 2247.70 422.098  27
   3   4  -4 2637.27 417.614  25
   3   4  -3-50.2142 178.484  25
   3   4  -2 11009.9 1031.36  25
  -3   4   1-95.9688 131.338  26
  -3  -4   1 31.5703 134.163  26
  -3   4   1 83.0517 63.7520  30
  -3  -4   1 103.705 57.3235  30
   3   4  -1-31.4478 129.116  25
  -3   4   0 58020.3 4536.39  26
  -3  -4   0 62196.9 4544.88  26
  -3   4   0 56105.7 4442.04  30
  -3  -4   0 56589.9 4441.93  30
   3   4   0 54692.3 4498.04  25
  -3  -4  -1 3407.99 465.930   1
  -3   4  -1 4283.88 517.778   1
  -3   4  -1 3851.00 409.089  26
  -3  -4  -1 3064.40 382.783  26
  -3   4  -2 243.963 271.704   1
  -3  -4  -2 296.774 257.311   1
  -3   4  -2-68.4831 102.866  26
  -3  -4  -2-67.1907 116.531  26
  -3  -4  -3 13958.4 1164.58  26
  -3   4  -3 11891.6 1152.04  26
  -3  -4  -4 24083.0 1916.07  26
  -3   4  -4 19122.1 1884.32  26
  -3  -4  -4 22571.8 1808.18  13
  -3  -4  -4 21951.6 1793.42  11
  -3  -4  -4 25043.7 1791.89   3
  -3  -4  -4 22092.0 1798.46   4
  -3   4  -4 20743.0 1790.24   4
  -3  -4  -5 7273.12 625.094   4
  -3   4  -5 6390.76 613.130   4
  -3  -4  -5 7917.15 611.643   3
  -3   4  -5 6050.82 603.748  10
  -3  -4  -5 8037.95 639.411  19
  -3   4  -5 6790.09 596.050  17
  -3  -4  -5 7071.86 633.053  13
  -3   4  -5 6154.55 607.174  11
  -3   4  -5 6218.52 616.184   5
  -3   4  -5 7770.53 613.573   6
  -3  -4  -5 9009.76 614.403   2
  -3   4  -5 6954.54 603.124   2
  -3  -4  -5 7033.29 617.230  14
  -3  -4  -5 6966.84 614.776  16
  -3   4  -6 234.342 124.365  11
  -3   4  -6 140.159 122.944  10
  -3  -4  -6 285.275 155.396  14
  -3   4  -6 111.945 111.989   6
  -3   4  -6 100.173 131.980   5
  -3   4  -6 208.883 131.563  19
  -3  -4  -6 207.810 123.295  19
  -3  -4  -6 78.8868 147.295  13
  -3   4  -6 118.482 90.5702   2
  -3  -4  -6 317.516 129.497   3
  -3  -4  -6 140.671 88.5951   2
  -3   4  -6 212.778 150.039   4
  -3  -4  -6 220.330 160.429   4
  -3   4  -7 26.6847 153.954   4
  -3  -4  -7 136.706 170.797   5
  -3  -4  -7-14.2192 165.162   4
  -3   4  -7 81.5903 129.642  19
  -3  -4  -7 182.676 127.072  19
  -3  -4  -7 321.640 319.481   8
  -3   4  -7 28.1889 131.324   5
  -3   4  -7 58.3702 124.138   6
  -3  -4  -7 13.1593 146.968  14
  -3  -4  -7 294.106 162.225  13
  -3  -4  -7 16.9343 152.158  11
  -3   4  -7 148.287 126.054  10
  -3   4  -7 39.9536 121.940  11
  -3   4  -8 6181.38 546.378  10
  -3  -4  -8 7354.32 590.337   5
  -3   4  -8 6047.99 574.908  19
  -3  -4  -8 6328.73 578.035  19
  -3  -4  -8 6491.28 579.734  13
  -3   4  -8 5371.85 536.398  11
  -3  -4  -8 5861.99 559.468  11
  -3  -4  -8 6147.70 542.879   4
  -3  -4  -9 6136.00 522.978  13
  -3  -4  -9 5570.73 503.196  11
  -3  -4  -9 5668.76 508.973   5
  -3   4  -9 4655.72 474.525  10
  -3  -4 -10 5216.30 461.585  11
  -3  -4 -10 5243.64 476.521  13
  -3  -4 -10 4847.58 460.460  10
  -3  -4 -10 4524.87 483.556   9
  -3  -4 -11 54.1800 125.343  13
  -3  -4 -11 239.121 149.376   9
  -3  -4 -11 91.9746 118.593  10
  -3  -4 -11 260.105 105.852  11
  -3  -4 -12 579.766 109.497  10
  -3  -4 -12 812.388 135.034   9
   3   5 -13 6.43267 57.1284   7
   3  -5 -13 133.822 65.6627   7
   3   5 -13-19.6454 57.2620  19
   3  -5 -13 13.2685 54.4818  19
   3   5 -12 45.0196 83.3305   7
   3  -5 -12 234.904 95.8736   7
   3   5 -12 45.0672 66.6304  29
   3   5 -12-56.7970 86.8265  19
   3  -5 -12 22.3535 79.0386  19
   3  -5 -11 322.529 93.4168  23
   3   5 -11 283.185 111.991  19
   3  -5 -11 262.970 105.700  19
   3  -5 -10 427.993 111.763  23
   3   5 -10 424.395 124.666  19
   3  -5 -10 465.009 128.774  19
   3   5  -9-17.2479 103.603  19
   3  -5  -9 16.8937 103.152  19
   3  -5  -9 50.5534 91.4713  23
   3  -5  -9 233.992 286.899  25
   3  -5  -9-121.230 338.954  27
   3   5  -9 68.2015 158.662  31
   3  -5  -9-131.359 183.637  31
   3  -5  -8 2450.59 258.757  23
   3  -5  -8 2345.99 554.837  27
   3   5  -8 1750.46 465.605  25
   3   5  -8 2601.32 417.041  31
   3  -5  -8 2486.37 405.393  31
   3  -5  -7 15499.4 1606.32  27
   3   5  -7 18184.6 1586.90  25
   3  -5  -7 14489.1 1390.14  31
   3   5  -7 13486.2 1385.64  31
   3  -5  -6-277.159 312.368  27
   3   5  -6 80.6237 234.049  25
   3  -5  -5 312.621 303.208  27
   3   5  -5 69.8906 223.701  25
   3   5  -4 1257.99 309.660  25
   3   5  -3 555.862 235.825  25
   3   5  -2 538.246 183.599  25
  -3   5   1 224.425 140.847  26
  -3  -5   1 94.3508 119.723  26
   3   5  -1 193.912 154.680  25
  -3   5   1 53.2766 54.9489  30
  -3  -5   1 118.136 57.4806  30
  -3   5   0 50781.3 3884.92  26
  -3  -5   0 50079.7 3881.71  26
  -3   5   0 47549.0 3785.50  30
  -3  -5   0 48066.6 3784.77  30
  -3   5  -1 35513.9 3120.76  26
  -3  -5  -1 36530.0 3122.84  26
  -3   5  -1 41124.1 3150.54   1
  -3  -5  -1 42572.0 3148.44   1
  -3   5  -2 6997.67 720.519  26
  -3  -5  -2 7486.44 724.931  26
  -3   5  -2 7702.43 756.061   1
  -3  -5  -2 8468.90 754.524   1
  -3  -5  -3 1741.22 267.522  26
  -3   5  -3 1663.40 272.289  26
  -3  -5  -4 2057.61 267.841   9
  -3  -5  -4 1892.27 245.107  11
  -3   5  -4 2055.80 232.501   2
  -3  -5  -4 2647.84 242.767   2
  -3  -5  -4 2237.14 319.647  26
  -3   5  -4 1737.54 244.981   5
  -3  -5  -4 2534.31 278.235   4
  -3  -5  -4 2551.82 249.885   3
  -3   5  -4 1866.20 251.267   4
  -3  -5  -4 2268.48 265.391  13
  -3  -5  -4 2587.69 263.576  14
  -3  -5  -5-13.8663 143.081  14
  -3  -5  -5 49.3659 119.052  15
  -3   5  -5 107.769 74.3349  17
  -3  -5  -5-25.7578 139.488  16
  -3   5  -5 13.4177 122.702   5
  -3   5  -5-40.6767 112.787   6
  -3  -5  -5 170.021 145.047  13
  -3   5  -5 130.608 114.293  11
  -3  -5  -5 162.891 131.459  11
  -3  -5  -5-38.6478 150.621   9
  -3   5  -5-12.4792 81.0105   2
  -3  -5  -5 95.0811 118.059   3
  -3  -5  -5-12.1569 76.0532   2
  -3  -5  -5 14.8695 162.274   4
  -3   5  -5-51.4256 142.421   4
  -3  -5  -6 4089.37 379.796   3
  -3   5  -6 3606.40 396.360   4
  -3  -5  -6 4623.47 408.033   4
  -3   5  -6 3738.02 376.989  10
  -3  -5  -6 3785.73 408.324  19
  -3  -5  -6 4590.33 426.782  13
  -3   5  -6 3531.83 381.863  11
  -3   5  -6 3865.26 385.944   6
  -3   5  -6 3834.26 394.703   5
  -3  -5  -6 4295.18 378.526   2
  -3   5  -6 4212.99 380.805   2
  -3  -5  -6 4134.72 397.384  14
  -3  -5  -6 4501.77 405.978  15
  -3   5  -7 498.235 176.758   4
  -3  -5  -7 797.448 182.977   4
  -3  -5  -7 720.121 167.679  19
  -3   5  -7 657.715 154.259   6
  -3  -5  -7 532.937 163.498  14
  -3  -5  -7 733.516 186.001  13
  -3   5  -7 556.122 143.101  10
  -3   5  -7 409.649 140.486  11
  -3  -5  -8 18807.2 1270.31   5
  -3  -5  -8 15428.2 1260.11  13
  -3  -5  -8 15278.3 1244.49  11
  -3  -5  -8 15074.5 1221.38   4
  -3   5  -8 13170.9 1215.14  10
  -3  -5  -8 13961.3 1259.66   9
  -3  -5  -9 36237.6 2853.40  13
  -3  -5  -9 32863.4 2832.22  11
  -3  -5  -9 33195.1 2856.26   9
  -3  -5  -9 40585.8 2850.65   5
  -3  -5 -10 4606.84 438.296  11
  -3  -5 -10 4773.28 456.268  13
  -3  -5 -10 4788.92 466.916   9
  -3  -5 -11 13.5435 118.583  13
  -3  -5 -11 311.542 114.465  11
  -3  -5 -12 894.656 113.883  10
  -3  -5 -12 930.585 134.740   9
   3  -6 -13 1303.47 131.583  19
   3  -6 -13 1319.58 132.387   7
   3   6 -12 907.487 135.665   7
   3  -6 -12 959.470 134.596   7
   3   6 -12 1414.37 142.789  29
   3   6 -12 978.977 138.677  19
   3  -6 -12 1026.08 138.968  19
   3  -6 -11 79.3061 79.8588  23
   3   6 -11 98.4414 93.5711  19
   3  -6 -11 164.597 95.5238  19
   3  -6 -10 65.0874 89.4627  23
   3   6 -10 98.3305 109.518  19
   3  -6 -10 95.6964 99.1603  19
   3  -6  -9 3651.16 328.698  23
   3  -6  -9 1635.93 514.920  25
   3  -6  -9 3177.66 674.604  27
   3   6  -9 3063.34 474.566  31
   3  -6  -9 2871.98 452.088  31
   3  -6  -9 3068.25 321.555  19
   3   6  -9 3201.61 324.428  19
   3  -6  -8 1322.96 172.952  23
   3  -6  -8 834.362 401.876  27
   3   6  -8 476.231 325.449  25
   3   6  -8 968.988 274.732  31
   3  -6  -8 1302.00 285.819  31
   3  -6  -7 15307.0 1482.94  27
   3   6  -7 14375.6 1385.33  25
   3  -6  -7 11461.9 1210.71  31
   3   6  -7 12465.8 1236.75  31
   3  -6  -6-96.2880 299.283  27
   3   6  -6 240.558 264.506  25
  -3  -6   6 376.969 186.942  24
   3   6  -5 14985.3 1354.82  25
  -3  -6   5 13118.0 1113.69  24
   3   6  -4 5565.86 671.947  25
   3   6  -3 357.817 196.174  25
   3   6  -2 1313.92 273.073  25
  -3   6   2 1222.22 143.021  30
  -3  -6   2 1465.77 145.272  30
  -3   6   1 738.947 172.889  26
  -3  -6   1 657.081 175.608  26
   3   6  -1 544.290 187.845  25
  -3   6   1 558.053 92.8636  30
  -3  -6   1 759.672 96.6978  30
  -3   6   0 840.039 175.454  26
  -3  -6   0 854.098 174.149  26
  -3   6   0 423.868 324.956   1
  -3   6   0 899.788 110.899  30
  -3  -6   0 934.530 105.873  30
  -3   6  -1 4786.14 458.637  26
  -3  -6  -1 4306.08 445.803  26
  -3   6  -1 4175.10 522.324   1
  -3  -6  -1 4663.83 506.755   1
   3   6   1 3392.66 420.465  28
  -3  -6  -2 29674.1 2288.23   1
  -3   6  -2 28743.9 2288.67   1
  -3  -6  -2 25709.2 2278.34  26
  -3   6  -2 26534.6 2286.82  26
  -3  -6  -3 9104.47 862.972  26
  -3   6  -3 9103.98 866.019  26
  -3  -6  -4 326.000 143.336  13
  -3  -6  -4 262.535 132.845  11
  -3  -6  -4 91.7353 151.309   9
  -3   6  -4 246.278 105.920  20
  -3   6  -4 331.279 97.3589   2
  -3  -6  -4 286.192 127.792   3
  -3  -6  -4 235.765 91.4583   2
  -3   6  -4 188.191 124.402   5
  -3  -6  -4 304.068 148.010  14
  -3  -6  -4 245.597 124.170  15
  -3   6  -4 298.879 98.3185  17
  -3   6  -4 269.856 144.477   4
  -3  -6  -4 341.145 172.613   4
  -3  -6  -5 2834.01 317.127   9
  -3  -6  -5 2768.80 311.655   4
  -3   6  -5 2127.39 293.999   4
  -3  -6  -5 2852.78 279.144   3
  -3   6  -5 2266.27 259.103  17
  -3   6  -5 2272.86 261.627   2
  -3  -6  -5 3345.98 275.168   2
  -3   6  -5 2616.40 279.045   6
  -3   6  -5 2402.83 291.003   5
  -3  -6  -5 3129.53 303.932  15
  -3  -6  -5 2989.42 303.352  14
  -3  -6  -5 2812.79 292.936  11
  -3  -6  -5 3297.21 321.926  13
  -3   6  -5 2062.19 272.300  11
  -3   6  -6-41.3061 150.286   4
  -3  -6  -6 170.516 166.172   4
  -3  -6  -6 179.273 126.792   3
  -3  -6  -6 50.0041 82.9102   2
  -3   6  -6-26.0368 86.3346   2
  -3   6  -6-30.9067 128.562   6
  -3  -6  -6 226.109 170.238  14
  -3  -6  -6-72.8957 131.107  15
  -3  -6  -6 189.539 154.112  13
  -3  -6  -6-196.560 161.603   9
  -3  -6  -6 346.896 147.220  11
  -3  -6  -7 10253.1 898.673   9
  -3   6  -7 9054.56 856.861   6
  -3  -6  -7 11344.3 898.966  13
  -3  -6  -7 9934.41 864.340  14
  -3  -6  -7 10948.6 869.247   4
  -3  -6  -8 212.418 182.332   9
  -3  -6  -8 44.3201 160.540  13
  -3  -6  -8 233.249 134.371  14
  -3  -6  -8-59.3136 173.018   5
  -3  -6  -8 97.8908 146.359   4
  -3  -6  -9 994.636 193.535   5
  -3  -6  -9 860.401 183.998  11
  -3  -6  -9 436.924 178.977  13
  -3  -6 -10-13.8671 129.532  11
  -3  -6 -10 17.7847 135.168  13
  -3  -6 -10 105.255 112.228   5
  -3  -6 -11 39.9490 119.358  13
  -3  -6 -11 164.241 109.378  11
  -3   7  13 207.753 90.8361  21
   3  -7 -12-8.86427 70.1116  19
   3   7 -12-51.5612 65.4683  29
   3  -7 -12 35.7707 70.7316   7
   3  -7 -11 5050.62 423.736  23
   3   7 -11 5121.00 424.553  19
   3  -7 -11 3974.02 411.759  19
   3  -7 -10 3639.78 338.936  23
   3   7 -10 3430.96 332.997  19
   3  -7 -10 3053.21 326.957  19
   3  -7  -9 25926.1 2414.69  27
   3  -7  -9 19291.6 2324.70  25
   3   7  -9 24937.7 2164.16  31
   3  -7  -9 24819.0 1973.66  23
   3   7  -9 25578.0 1969.72  19
   3  -7  -9 23485.4 1962.48  19
   3  -7  -8 16318.3 1873.20  27
   3   7  -8 18060.6 1691.40  31
   3  -7  -8 18767.8 1685.97  31
   3   7  -8 18131.7 1817.29  25
   3  -7  -8 18924.1 1522.92  23
   3   7  -8 19058.5 1517.48  19
   3  -7  -8 18526.9 1513.21  19
   3  -7  -7 7316.41 918.924  27
   3   7  -7 6696.26 699.706  31
   3  -7  -7 4376.80 619.017  31
   3  -7  -7 6013.73 517.882  23
   3   7  -7 4684.33 728.245  25
   3   7  -6 19780.0 1850.99  31
   3  -7  -6 19751.7 1840.09  31
   3  -7  -6 21701.2 2064.86  27
   3   7  -6 23233.7 1990.89  25
  -3  -7   6 21542.3 1714.89  24
   3   7  -5 7342.01 780.991  25
  -3  -7   5 5876.60 568.146  24
   3   7  -4 4521.15 586.199  25
   3   7  -3 15795.5 1438.69  25
  -3   7   2 7244.01 597.716  30
  -3  -7   2 7282.92 595.839  30
  -3   7   2 7265.77 693.814  26
  -3  -7   2 7779.69 701.526  26
   3   7  -2 6204.17 729.418  25
  -3   7   1 76.7058 57.5184  30
  -3  -7   1 146.489 60.0160  30
  -3   7   1-32.0108 133.875  26
  -3  -7   1 92.7866 120.142  26
  -3   7   0 5059.65 410.230  30
  -3  -7   0 4568.35 405.463  30
  -3  -7   0 4622.12 573.434   1
  -3   7   0 3791.43 565.082   1
  -3   7   0 5455.49 514.153  26
  -3  -7   0 5548.55 510.328  26
   3   7   1 7879.23 752.652  28
  -3   7  -1 8164.73 801.455   1
  -3  -7  -1 8670.98 808.074   1
  -3   7  -1 8269.75 766.071  26
  -3  -7  -1 8133.01 759.814  26
  -3  -7  -2 70.3264 119.767  26
  -3   7  -2 362.268 143.999  26
  -3  -7  -3 1846.49 258.554   9
  -3  -7  -3 2640.82 249.518  10
  -3  -7  -3 2070.43 241.260  11
  -3   7  -3 2251.40 246.663  20
  -3  -7  -3 2135.55 302.587  26
  -3   7  -3 1475.60 275.714  26
  -3   7  -3 2117.04 229.916   6
  -3  -7  -3 2552.08 254.138   3
  -3   7  -3 1713.39 221.524  17
  -3  -7  -4 4426.28 431.918  11
  -3  -7  -4 4835.17 461.558   9
  -3   7  -4 4605.16 443.322  20
  -3   7  -4 4686.07 423.890  17
  -3   7  -4 4365.27 422.848   6
  -3   7  -4 4450.92 414.629   2
  -3  -7  -4 5247.82 418.679   2
  -3  -7  -4 4971.31 428.389   3
  -3  -7  -4 4862.18 459.353   4
  -3   7  -4 3692.97 434.089   4
  -3  -7  -4 4934.88 450.415  15
  -3  -7  -5 17076.9 1367.77  15
  -3  -7  -5 18120.4 1360.08  14
  -3   7  -5 15882.5 1347.49   6
  -3  -7  -5 17514.6 1341.31   3
  -3  -7  -5 17887.1 1367.81   4
  -3   7  -5 13951.6 1348.95   4
  -3  -7  -5 16368.3 1375.22   9
  -3  -7  -5 17356.0 1338.19   2
  -3   7  -5 15578.0 1335.72   2
  -3  -7  -5 16044.0 1351.59  11
  -3  -7  -6 3615.10 332.889  15
  -3  -7  -6 2745.60 310.279  14
  -3  -7  -6 2599.06 302.761  16
  -3   7  -6 2844.34 306.038   6
  -3  -7  -6 3031.98 346.574   9
  -3   7  -6 2778.45 281.514   2
  -3  -7  -6 2876.73 278.175   2
  -3  -7  -6 3095.86 328.808   4
  -3   7  -6 1996.31 305.167   4
  -3  -7  -6 2571.79 284.630   3
  -3  -7  -6 2983.55 316.736  11
  -3  -7  -7 56516.0 4515.26  11
  -3  -7  -7 58043.1 4509.16   4
  -3  -7  -7 56240.4 4507.26  14
  -3  -7  -7 57836.1 4523.87  15
  -3  -7  -8 822.991 195.175  13
  -3  -7  -8 477.709 156.890  14
  -3  -7  -8 457.387 188.272   5
  -3  -7  -8 219.725 143.687   4
  -3  -7  -9 3565.22 413.139  13
  -3  -7  -9 3781.91 400.765  11
  -3  -7 -10 2924.49 315.914  13
  -3  -7 -10 2726.74 299.695  11
  -3  -7 -10 2897.83 304.324  10
  -3  -7 -10 3003.36 298.803   5
  -3  -7 -11 9336.88 747.376  10
  -3  -7 -11 9126.82 757.452  13
  -3  -7 -11 8533.78 739.981  11
  -3   8  13 1666.45 170.272  21
   3   8 -12 38.4803 57.8553  29
   3  -8 -12-21.8747 63.2817   7
   3  -8 -12 107.574 67.2577  19
   3   8 -11 137.360 92.1368  19
   3  -8 -11 123.388 89.4948  19
   3   8 -11 256.886 91.7720  29
   3  -8 -11 172.148 88.9594  23
   3   8 -11 180.525 84.7485   7
   3  -8 -11 270.466 92.0003   7
   3  -8 -10 1464.93 185.689  23
   3   8 -10 1235.09 174.983  19
   3  -8 -10 1304.97 173.554  19
   3  -8  -9 3134.36 301.625  23
   3   8  -9 3028.67 291.027  19
   3  -8  -9 2284.62 277.772  19
   3   8  -8 1333.46 178.417  19
   3  -8  -8 1163.20 172.999  19
   3   8  -8 1725.04 325.369  31
   3  -8  -8 924.682 245.385  31
   3  -8  -8 1342.24 492.740  27
   3   8  -8 1378.80 390.214  25
   3  -8  -8 1427.28 184.835  23
   3   8  -7 85596.7 6753.45  25
   3  -8  -7 88948.6 6887.50  27
   3   8  -7 82567.6 6628.02  31
   3  -8  -7 77107.7 6601.07  31
   3   8  -6 167.789 163.798  31
   3  -8  -6 209.944 164.317  31
   3   8  -6 401.129 241.970  25
  -3  -8   6 510.217 205.869  24
   3   8  -5 23503.8 2040.61  25
  -3  -8   5 22098.0 1811.57  24
  -3  -8   4 1177.37 226.386  24
   3   8  -4 374.904 230.377  25
  -3  -8   3 20859.9 1627.91  30
   3   8  -3 21085.6 1818.03  25
  -3  -8   3 20646.0 1663.77  24
  -3   8   3 19122.2 1681.51  21
  -3  -8   2 1454.35 144.188  30
  -3   8   2 1275.87 143.200  30
  -3   8   2 1315.55 229.775  26
  -3  -8   2 1292.33 217.863  26
  -3   8   1 92.1876 56.8600  30
  -3  -8   1 136.772 54.4803  30
  -3   8   1-63.2369 164.595  26
  -3  -8   1-30.3170 131.045  26
   3   8   0 40975.3 3847.49  28
  -3  -8   0 50911.1 3845.94   1
  -3   8   0 46667.9 3842.36   1
  -3   8   0 48834.1 3837.01  26
  -3  -8   0 50601.3 3836.16  26
   3   8   1 5189.03 526.548  28
  -3  -8  -1 4427.72 546.306   1
  -3   8  -1 4894.61 563.218   1
  -3   8  -1 5389.63 527.703  26
  -3  -8  -1 5047.66 516.722  26
  -3   8  -2 3682.27 357.440  17
  -3  -8  -2 4237.79 436.898  26
  -3   8  -2 3526.15 420.304  26
  -3  -8  -2 4000.75 381.653  13
  -3   8  -2 3405.36 359.581   4
  -3  -8  -2 3640.52 381.164   9
  -3  -8  -3 940.175 174.789  11
  -3  -8  -3 1191.14 178.890  10
  -3  -8  -3 1164.18 212.343   9
  -3   8  -3 1112.52 175.427  20
  -3  -8  -3 1263.01 224.203  26
  -3   8  -3 1450.41 250.011  26
  -3   8  -3 1234.42 168.055   6
  -3  -8  -3 1201.91 200.152  13
  -3  -8  -3 1086.60 185.065   3
  -3   8  -3 1095.46 164.147  17
  -3  -8  -4 1953.34 244.212  13
  -3   8  -4 1678.62 225.089  20
  -3  -8  -4 1822.75 258.947   4
  -3   8  -4 1573.77 241.711   4
  -3  -8  -4 1603.27 245.266   9
  -3  -8  -4 1733.99 227.424  10
  -3  -8  -4 1742.52 220.906  11
  -3   8  -4 1592.93 210.473   6
  -3   8  -4 1632.36 202.641  17
  -3  -8  -4 1825.82 240.125  15
  -3   8  -4 1321.02 182.358   2
  -3  -8  -4 1888.70 218.870   3
  -3  -8  -4 1641.90 184.155   2
  -3  -8  -5 301.494 187.305   4
  -3  -8  -5 48.1098 140.717  11
  -3  -8  -5 166.643 121.718   3
  -3   8  -5 236.428 90.2458   2
  -3  -8  -5 112.819 79.7541   2
  -3  -8  -5 173.455 136.748  15
  -3   8  -6 2707.73 363.223   6
  -3  -8  -6 4003.76 392.446  15
  -3  -8  -6 3800.91 385.823  14
  -3  -8  -6 4237.88 396.728   4
  -3  -8  -6 3728.95 353.701   3
  -3  -8  -6 4064.56 386.153  11
  -3  -8  -7 7544.22 664.161  15
  -3  -8  -7 6634.16 644.920  14
  -3  -8  -7 7051.24 648.365   4
  -3  -8  -7 8137.34 659.161  11
  -3  -8  -8 1950.20 228.065   4
  -3  -8  -8 1640.74 239.635  14
  -3  -8  -9 1848.22 240.753  10
  -3  -8  -9 1836.11 252.963   5
  -3  -8 -10 2600.97 259.035  11
  -3  -8 -10 2065.88 250.862  10
  -3  -8 -10 2007.67 247.671   5
  -3  -8 -11 1528.00 186.438  10
  -3  -8 -11 1484.93 181.796  11
  -3  -8 -11 1786.10 201.063  13
  -3  -8 -12 832.857 114.057   9
  -3  -8 -12 888.282 102.277  10
  -3   9  12 3784.27 366.374  21
   3  -9 -11-9.45078 74.7715  19
   3   9 -11-13.4732 82.2970  29
   3  -9 -11-25.8866 83.4033  23
   3  -9 -11-66.9676 75.3241   7
   3   9 -10 537.901 116.415  19
   3  -9 -10 708.320 120.760  19
   3  -9 -10 761.711 136.374  23
   3  -9  -9 3914.31 373.478  23
   3   9  -9 3876.01 357.846  19
   3  -9  -9 3421.50 348.794  19
   3   9  -8 8236.88 667.320  19
   3  -9  -8 7430.81 657.752  19
   3   9  -8 7355.32 937.824  25
   3  -9  -8 9434.70 1119.21  27
   3  -9  -8 6746.40 786.607  31
   3  -9  -7 48147.4 3653.51  23
   3   9  -7 51238.5 3972.50  25
  -3  -9   7 40387.1 3638.75  24
   3  -9  -7 50572.5 4108.07  27
   3   9  -7 53769.7 3841.90  31
   3  -9  -7 49642.9 3800.80  31
   3   9  -6 9709.13 1046.05  25
  -3  -9   6 7829.11 800.027  24
   3   9  -6 9405.14 929.914  31
   3  -9  -6 9203.79 907.221  31
   3  -9  -6 10269.3 791.599  23
   3  -9  -5-45.9888 123.568  31
  -3  -9   5-170.248 197.609  24
   3   9  -5 218.766 239.928  25
   3   9  -4 4128.78 403.032  22
  -3  -9   4 3875.38 425.235  24
   3   9  -4 4730.06 593.110  25
  -3  -9   3 31.5352 179.751  24
  -3   9   3 108.941 109.145  26
  -3  -9   3 171.081 118.737  26
   3   9  -3-16.6935 96.9659  22
  -3   9   3 34.2580 54.1231  30
  -3  -9   3 62.9219 48.9790  30
  -3  -9   2-60.1276 168.580  24
  -3   9   2-32.8566 95.4429  26
  -3  -9   2 31.1900 99.8284  26
  -3   9   2 118.512 54.6473  30
  -3   9   2 21.7055 147.768  21
  -3   9   1 20563.0 1577.93  30
  -3   9   1 20748.2 1675.30  26
  -3  -9   1 21681.1 1674.94  26
  -3   9   1 16198.0 1687.84   1
  -3  -9   1 17455.1 1684.35   1
   3   9   0 2220.82 316.893  28
  -3   9   0 2269.76 280.273  26
  -3  -9   0 2180.95 267.058  26
  -3  -9   0 972.804 383.415   1
  -3   9   0 328.845 411.988   1
  -3  -9  -1 4285.83 449.173   9
  -3   9  -1 4829.38 457.113  21
  -3   9  -1 4569.29 530.845   1
  -3  -9  -1 5350.27 448.790  14
  -3  -9  -1 4892.31 495.271  26
  -3   9  -1 4615.70 492.553  26
   3   9   1 3963.54 492.432  28
  -3   9  -2-19.9565 102.652  20
  -3   9  -2-35.8790 114.716  26
  -3  -9  -2-35.0700 112.129  26
  -3  -9  -2-48.8914 121.382  10
  -3  -9  -2 18.6609 151.770   9
  -3  -9  -2 55.1053 129.769  13
  -3   9  -2 133.661 105.768   6
  -3  -9  -3 390.552 141.967  10
  -3  -9  -3 366.513 130.916  11
  -3   9  -3 616.506 137.408  20
  -3   9  -3 350.860 111.002  17
  -3   9  -3 135.625 114.095   6
  -3  -9  -3 524.088 166.769  13
  -3  -9  -3 425.145 144.608   3
  -3  -9  -4 19333.8 1547.16  11
  -3  -9  -4 19889.3 1573.33  13
  -3  -9  -4 18027.1 1540.92  10
  -3   9  -4 19461.9 1567.40  20
  -3   9  -4 18559.9 1543.03  17
  -3  -9  -4 19346.6 1523.15   2
  -3   9  -4 17925.1 1539.73   6
  -3  -9  -4 19883.4 1537.62   3
  -3  -9  -5 20447.5 1703.57  10
  -3  -9  -5 19026.3 1682.42   3
  -3  -9  -5 20917.8 1721.83   4
  -3  -9  -5 21857.4 1727.06  15
  -3  -9  -5 21709.2 1683.25   2
  -3  -9  -5 23274.5 1738.13  13
  -3  -9  -5 21664.6 1708.81  11
  -3  -9  -6-34.5293 146.205  11
  -3  -9  -6 111.063 116.707   3
  -3  -9  -6 84.0204 190.747   4
  -3  -9  -6 179.949 156.163  13
  -3  -9  -6-41.0355 149.411  15
  -3  -9  -6 289.958 173.093  14
  -3  -9  -7 26764.1 1973.38   4
  -3  -9  -7 26771.2 2003.94  13
  -3  -9  -7 25160.8 1977.91  11
  -3   9  -7 20199.4 1960.83  18
  -3  -9  -7 24594.2 1973.40  14
  -3  -9  -7 24945.4 1988.45  15
  -3  -9  -8 2240.74 287.410  14
  -3  -9  -8 2682.77 294.864  10
  -3  -9  -8 2266.70 271.626   4
  -3  -9  -8 3007.25 306.270  11
  -3  -9  -9 14093.3 1193.26   9
  -3  -9  -9 13912.1 1165.76  10
  -3  -9  -9 14535.1 1181.78   5
  -3  -9 -10 284.457 132.043   5
  -3  -9 -10 317.355 156.627   9
  -3  -9 -10 301.256 127.168  10
  -3  -9 -11 587.868 123.300  10
  -3  -9 -11 749.211 124.997  11
  -3  -9 -11 804.184 143.638   9
  -3  10  12 48.9733 94.0647  21
   3  10 -11 2540.16 234.915  29
   3 -10 -11 1903.20 225.147  23
   3 -10 -10 1298.31 159.249  19
   3 -10 -10 1355.53 180.797  23
   3  10  -9 323.085 99.0349  19
   3 -10  -9 362.702 105.493  19
   3  10  -9 500.283 125.835  29
   3 -10  -9 497.177 129.112  23
   3  10  -8 137.090 93.2952  19
   3  10  -8 89.8480 220.587  28
   3 -10  -8 244.236 314.259  27
   3 -10  -7 91.9459 101.158  23
  -3 -10   7 309.894 204.884  24
   3 -10  -7-120.162 309.150  27
   3  10  -7 92.6783 91.6125  19
  -3 -10   6 89.0037 215.685  24
   3  10  -6 329.595 287.133  25
   3 -10  -6 392.162 109.445  23
   3 -10  -6 460.590 169.868  31
  -3 -10   5 3099.32 362.633  24
   3 -10  -5 3082.44 297.609  23
   3 -10  -5 2379.07 355.588  31
  -3 -10   4 16412.1 1437.96  24
   3  10  -4 17341.6 1437.77  22
  -3  10   4 18000.4 1396.30  30
  -3 -10   3 16.7918 187.353  24
  -3  10   3-34.2900 95.8898  26
   3  10  -3-89.4374 99.0746  22
  -3  10   3-8.18228 51.5780  30
  -3  10   2 5247.13 464.578  26
   3  10  -2 4050.64 394.471  22
   3  10  -2 3800.60 364.554  29
   3  10  -2 4304.44 550.223  28
   3  10  -1 19193.0 1730.77  28
  -3 -10   1 15095.2 1635.42   1
  -3  10   1 20576.7 1644.95  26
  -3 -10   1 19302.2 1632.51  26
  -3 -10   1 22224.5 1600.33  24
  -3 -10   0 2017.77 256.734  14
  -3 -10   0 2335.00 283.355  24
   3  10   0 2173.44 335.898  28
  -3  10   0 2523.42 292.025  26
  -3 -10   0 2266.20 275.514  26
  -3 -10  -1 6600.38 562.321  14
  -3  10  -1 6021.03 548.648  17
  -3 -10  -1 6819.84 572.283  24
  -3  10  -1 6356.30 575.493  21
  -3 -10  -1 5935.96 598.942  26
  -3  10  -1 6435.95 609.357  26
  -3  10  -1 5432.10 527.264   6
  -3 -10  -2-49.4991 115.950  11
  -3 -10  -2-86.8902 117.101  10
  -3  10  -2 42.8978 111.576  20
  -3  10  -2 64.8902 105.551   6
  -3 -10  -2 14.1150 172.718  24
  -3 -10  -2 33.3522 109.728  26
  -3  10  -2 67.2444 113.648  26
  -3 -10  -2-135.380 143.066  13
  -3 -10  -3 40.7066 122.713  10
  -3 -10  -3-235.199 132.711  11
  -3  10  -3 87.7937 116.690  20
  -3 -10  -3-13.5750 145.489   3
  -3  10  -3-100.965 114.617   6
  -3  10  -3 83.9687 97.4611  17
  -3 -10  -3 81.3210 147.053  13
  -3  10  -4 1949.50 261.738  20
  -3  10  -4 2524.85 250.498  17
  -3 -10  -4 1947.51 242.426   3
  -3  10  -4 2196.24 255.670   6
  -3 -10  -4 1739.07 248.584  10
  -3 -10  -4 2338.85 262.515  11
  -3 -10  -4 2342.36 288.688  13
  -3 -10  -5 1742.94 282.337   4
  -3 -10  -5 1667.88 217.139   3
  -3 -10  -5 2023.96 249.112  10
  -3 -10  -5 1851.91 244.821  11
  -3 -10  -5 1797.68 264.714  13
  -3 -10  -6 11718.4 1041.93   3
  -3 -10  -6 13673.2 1096.79   4
  -3 -10  -6 13523.2 1074.92  10
  -3  10  -6 10420.5 1058.46  18
  -3 -10  -6 13794.3 1079.96  11
  -3 -10  -6 13566.7 1103.95  13
  -3 -10  -6 15264.6 1105.19  15
  -3 -10  -6 13361.4 1082.05  14
  -3 -10  -7 11595.7 968.363   4
  -3 -10  -7 11489.4 1002.43   9
  -3 -10  -7 12287.8 973.012  10
  -3  10  -7 10043.4 960.299  18
  -3 -10  -7 11900.4 997.987  13
  -3 -10  -7 12022.6 976.755  11
  -3 -10  -7 11627.0 975.900  14
  -3 -10  -8 473.784 149.019   4
  -3 -10  -8 174.592 200.355  14
  -3 -10  -8 666.113 176.346  11
  -3 -10  -8 840.426 172.922  10
  -3 -10  -8 645.246 194.435   9
  -3 -10  -8 871.181 191.920  13
  -3 -10  -9 7012.12 671.316   9
  -3 -10  -9 7278.44 642.561  10
  -3 -10  -9 7271.92 663.000  13
  -3 -10  -9 7813.70 649.191  11
  -3 -10  -9 7540.13 658.252   5
  -3 -10 -10 1076.12 163.467  10
  -3 -10 -10 1355.05 202.064   9
  -3 -10 -10 1290.94 173.592   5
  -3 -10 -10 865.071 178.784  13
  -3 -10 -11 1330.87 172.321   9
  -3 -10 -11 1293.34 149.703  10
  -3 -10 -11 1170.96 148.276  11
  -3  11  12 2091.02 215.531  21
  -3  11  11 9886.64 870.192  21
   3 -11 -11 9527.01 844.569  23
   3  11 -11 11336.6 850.620  29
   3 -11 -10 1875.86 219.847  23
   3  11  -9 3866.91 377.858  29
   3 -11  -8 9478.58 841.396  23
   3  11  -8 10252.1 847.999  29
   3 -11  -7 5335.45 817.725  27
   3 -11  -7 5383.65 449.081  23
  -3 -11   7 3689.53 457.926  24
   3 -11  -6 28363.5 2213.47  23
  -3 -11   6 25911.2 2220.33  24
   3  11  -6 31222.1 2534.31  28
  -3  11   5 2813.36 332.731  21
  -3 -11   5 2123.82 315.374  24
   3 -11  -5 1825.37 224.487  23
   3  11  -5 2054.60 438.464  28
   3 -11  -4 3567.98 349.871  23
   3  11  -4 3697.93 380.977  22
  -3  11   4 4208.76 432.734  21
   3  11  -4 3482.85 545.197  28
  -3 -11   4 3754.88 417.507  24
   3  11  -3 344.016 122.966  22
   3  11  -3 103.389 77.5224  29
  -3  11   3 77.8217 168.848  21
  -3 -11   3 250.523 202.975  24
   3  11  -3 276.520 201.040  28
   3  11  -2 6685.88 579.362  22
   3  11  -2 6378.34 545.924  29
   3  11  -2 6971.87 751.792  28
  -3 -11   2 6070.97 562.500  14
  -3 -11   1 41806.5 3107.76  24
  -3 -11   1 38964.0 3090.86  14
   3  11  -1 35944.1 3096.62  22
   3  11  -1 41701.3 3272.54  28
  -3  11   0 4741.86 463.556   6
  -3 -11   0 6115.40 519.039  24
  -3 -11   0 5721.55 501.265  14
   3  11   0 5386.02 486.408  22
   3  11   0 5279.75 606.363  28
  -3 -11  -1 9057.46 712.454  24
  -3  11  -1 7557.98 695.882  17
  -3  11  -1 7593.69 674.097   6
  -3  11  -2 1897.48 232.888  17
  -3  11  -2 1982.13 229.144   6
  -3 -11  -2 2015.25 265.680  24
  -3 -11  -2 1738.98 224.337  11
  -3 -11  -2 2094.62 232.519  10
  -3 -11  -3 10548.2 844.862  13
  -3 -11  -3 9847.84 805.474  10
  -3 -11  -3 9540.96 804.698  11
  -3 -11  -3 9067.21 804.536   3
  -3  11  -3 8791.12 800.887   6
  -3  11  -4 14197.7 1125.14  17
  -3  11  -4 13476.2 1146.92  20
  -3 -11  -4 15088.0 1162.26   9
  -3 -11  -4 13099.6 1113.95  10
  -3 -11  -4 14402.1 1155.71  13
  -3 -11  -4 13227.7 1117.46  11
  -3 -11  -4 12267.7 1101.90   3
  -3 -11  -5 147.503 191.315   4
  -3  11  -5 210.613 111.531  18
  -3 -11  -5 216.646 144.739  10
  -3 -11  -5 343.217 150.669  11
  -3 -11  -5 118.210 188.429   9
  -3 -11  -5 90.2468 155.207  13
  -3 -11  -5 146.111 118.805   3
  -3 -11  -6 206.402 188.793   4
  -3  11  -6 589.856 144.015  18
  -3 -11  -6 222.410 151.517  10
  -3 -11  -6 492.347 159.344  11
  -3 -11  -6 333.980 181.989   9
  -3 -11  -6 383.799 116.572   3
  -3 -11  -6 376.190 189.927  14
  -3 -11  -6 500.030 186.579  13
  -3  11  -7 4891.29 490.232  18
  -3 -11  -7 6048.33 514.065   4
  -3 -11  -7 5509.23 517.483  14
  -3 -11  -7 4462.63 479.592  16
  -3 -11  -7 5707.29 532.757  13
  -3 -11  -7 5819.38 511.356  11
  -3 -11  -7 6051.81 545.017   9
  -3 -11  -7 5713.06 503.754  10
  -3 -11  -8 8563.34 811.239   4
  -3 -11  -8 9145.83 830.792  14
  -3 -11  -8 10317.2 867.057   9
  -3 -11  -8 11129.6 838.048  10
  -3 -11  -8 10752.6 864.369  13
  -3 -11  -8 10172.5 838.795  11
  -3 -11  -9 872.813 159.438  10
  -3 -11  -9 867.605 168.080  11
  -3 -11  -9 800.346 190.684   9
  -3 -11  -9 491.812 164.642  13
  -3 -11  -9 918.912 179.965   5
  -3 -11 -10 9.52699 101.312  10
  -3 -11 -10 169.229 109.441  11
  -3 -11 -10-153.288 136.273   9
  -3 -11 -10 177.097 125.453  13
  -3 -11 -10-90.0014 113.456   5
  -3 -11 -11 188.752 94.9800   9
  -3 -11 -11 73.5513 75.6290  10
  -3  12  12 60.0240 63.6412  21
  -3  12  11 1168.20 174.953  21
   3 -12 -10 164.769 93.0887  23
   3  12 -10 28.1918 77.4896  29
  -3  12  10 20.8326 142.783  21
   3  12  -9 4172.45 384.249  29
  -3  12   9 3615.78 420.567  21
   3 -12  -8 18.9873 94.3770  23
   3  12  -8 91.9528 94.6954  29
  -3  12   7 1029.83 246.021  21
   3 -12  -7 815.034 149.995  23
   3 -12  -7 1090.70 464.394  27
  -3 -12   7 720.179 234.849  24
   3  12  -7 670.673 145.721  29
   3 -12  -6 2337.21 260.788  23
  -3 -12   6 2205.27 327.357  24
   3  12  -6 3295.98 535.814  28
   3  12  -6 2347.11 265.483  29
  -3  12   6 2433.81 336.485  21
   3 -12  -5 4110.06 375.640  23
  -3 -12   5 3383.82 433.109  24
   3  12  -5 3731.89 374.550  29
  -3  12   5 3980.98 454.818  21
  -3  12   4 3420.20 407.640  21
   3 -12  -4 3399.89 340.510  23
   3  12  -4 3358.08 369.215  22
   3  12  -4 3951.36 347.373  29
   3  12  -4 3159.38 538.628  28
  -3 -12   4 3677.88 412.536  24
  -3  12   3 1918.42 279.251  21
   3 -12  -3 1582.54 193.717  23
   3  12  -3 1707.37 231.413  22
   3  12  -3 2015.56 203.695  29
   3  12  -3 1748.93 369.360  28
  -3 -12   3 1383.14 277.863  24
   3  12  -2 213.583 76.9655  29
   3 -12  -2 143.429 67.4365  23
   3  12  -2 232.631 124.635  22
   3  12  -2 66.7116 186.968  28
  -3  12   2 51.3391 162.228  21
   3  12  -1 8111.23 817.800  28
  -3 -12   1 6860.69 634.013  14
  -3  12   1 6970.31 668.828  21
  -3 -12   1 7483.35 659.802  24
   3  12  -1 7189.20 640.425  22
  -3  12   0 163.988 108.557  17
  -3 -12   0 291.984 169.557  14
  -3  12   0 286.819 164.319  21
  -3 -12   0 285.589 212.151  24
   3  12   0 104.345 106.298  22
   3  12   0 161.757 167.860  28
  -3 -12  -1 11964.3 991.419  24
  -3  12  -1 11084.7 977.591  17
   3  12   1 11812.7 974.499  22
  -3  12  -2 2396.27 293.363  17
  -3 -12  -2 2638.57 348.362   9
  -3 -12  -3 1365.92 233.762   3
  -3 -12  -3 1784.44 274.184   9
  -3 -12  -3 1971.88 228.813  11
  -3 -12  -3 1777.41 222.684  10
  -3 -12  -4 1511.07 207.709   3
  -3 -12  -4 1525.51 253.115  13
  -3 -12  -4 1959.73 226.637  10
  -3 -12  -4 1800.72 282.152   9
  -3 -12  -4 1689.71 229.544  11
  -3 -12  -5 42.5331 113.992   3
  -3 -12  -5 45.4435 160.548  13
  -3 -12  -5-18.7388 192.249   4
  -3 -12  -5 89.8574 136.950  10
  -3 -12  -5 119.862 182.162   9
  -3 -12  -5-48.3602 134.082  11
  -3  12  -6 3417.42 368.156  18
  -3 -12  -6 3868.22 412.781  13
  -3 -12  -6 3618.53 378.582  11
  -3 -12  -6 3746.97 394.715  14
  -3 -12  -6 3837.28 407.851   4
  -3 -12  -6 3857.88 419.165   9
  -3 -12  -6 3831.52 374.281  10
  -3  12  -7 2065.84 259.598  18
  -3 -12  -7 2272.28 308.013  13
  -3 -12  -7 3173.32 298.289  11
  -3 -12  -7 2667.10 302.193  14
  -3 -12  -7 2162.57 261.593  16
  -3 -12  -7 2315.22 315.457   9
  -3 -12  -7 2572.68 281.399  10
  -3 -12  -7 2690.22 296.491   4
  -3 -12  -8 370.644 136.901  10
  -3 -12  -8 477.244 147.579  11
  -3 -12  -8 161.336 169.229   9
  -3 -12  -8 58.0489 150.257  13
  -3 -12  -8 335.009 148.960  14
  -3 -12  -9 986.313 210.260   9
  -3 -12  -9 1474.73 188.547  11
  -3 -12  -9 1326.69 179.095  10
  -3 -12  -9 1037.35 193.512   5
  -3 -12  -9 1214.54 199.591  13
  -3 -12 -10-61.4683 118.846   9
  -3 -12 -10 55.9895 97.5468  11
  -3 -12 -10-165.941 99.9391  10
  -3 -12 -10-123.710 104.326   5
  -3  13  11 413.926 113.142  21
  -3  13  10 5196.40 525.428  21
   3  13 -10 6028.28 501.739  29
  -3  13   9 8492.33 747.893  21
   3  13  -9 8877.12 709.577  29
   3 -13  -9 7408.48 704.552  23
  -3  13   8 3406.22 383.184  21
   3  13  -8 3507.42 325.330  29
   3 -13  -8 3625.51 332.289  23
   3 -13  -7 75.6392 97.5962  23
   3  13  -7 90.9082 93.8637  29
  -3 -13   7 222.714 202.073  24
  -3  13   7 147.110 189.689  21
   3  13  -6 6100.23 528.996  29
  -3 -13   6 4603.85 554.977  24
   3 -13  -6 6018.67 529.410  23
  -3  13   6 5651.71 589.191  21
  -3  13   5 2459.65 325.609  21
   3 -13  -5 1663.45 223.092  23
  -3 -13   5 1938.53 319.613  24
   3  13  -5 2092.38 232.935  29
   3  13  -5 2689.62 476.948  28
   3  13  -4 6375.34 580.389  22
   3  13  -4 5750.10 543.375  29
   3  13  -4 6791.56 803.596  28
  -3 -13   4 5767.34 598.275  24
   3 -13  -4 6442.48 550.008  23
  -3  13   4 6640.81 622.637  21
  -3  13   3 1318.06 225.780  21
   3 -13  -3 851.937 139.762  23
   3  13  -3 857.547 179.188  22
  -3 -13   3 616.173 246.359  24
   3  13  -3 1524.57 347.685  28
   3  13  -3 1040.51 145.431  29
   3  13  -2 517.620 98.5632  29
  -3  13   2 267.399 168.851  21
   3  13  -2 422.715 233.920  28
   3 -13  -2 322.474 90.0863  23
   3  13  -2 474.327 143.825  22
   3  13  -1 59.1624 117.574  22
  -3  13   1 146.258 115.287  17
  -3 -13   1 58.3153 147.056  14
  -3  13   1-51.6840 167.738  21
   3  13  -1-64.2804 165.400  28
  -3 -13   1 274.967 214.702  24
  -3  13   0 7437.01 722.798  17
  -3 -13   0 8341.07 732.127  14
  -3  13   0 9731.62 776.852  21
  -3 -13   0 8547.85 749.982  24
   3  13   0 8397.55 731.600  22
  -3 -13  -1 16445.1 1256.63  24
  -3  13  -1 14109.0 1238.37  17
  -3 -13  -1 15998.4 1248.86  14
   3  13   1 13819.4 1233.42  22
  -3  13  -2 282.879 143.980  20
  -3 -13  -2 144.346 197.954  24
  -3  13  -2 56.8017 106.117  17
  -3 -13  -2-141.683 176.734   9
  -3 -13  -3 2340.20 276.869  11
  -3 -13  -3 2740.29 340.704   9
  -3  13  -3 2908.49 313.820  20
  -3 -13  -3 2106.83 278.155   3
  -3  13  -3 2842.36 290.096  17
  -3 -13  -4 203.460 177.085  13
  -3 -13  -4 197.779 125.887   3
  -3 -13  -4 370.339 140.925  10
  -3 -13  -4 358.214 139.699  11
  -3 -13  -4 630.346 200.533   9
  -3 -13  -5-56.4324 205.417   4
  -3 -13  -5-67.7065 160.606  13
  -3 -13  -5 212.382 142.543  10
  -3 -13  -5 336.647 190.334   9
  -3 -13  -5 125.225 138.636  11
  -3  13  -6 53.2997 102.468  18
  -3 -13  -6 134.307 174.836   4
  -3 -13  -6-53.5750 182.837  14
  -3 -13  -6 197.169 166.633  13
  -3 -13  -6 185.681 176.519   9
  -3 -13  -6-15.8046 129.355  11
  -3 -13  -6 281.296 141.998  10
  -3  13  -7 31.7906 94.0375  18
  -3 -13  -7 183.690 152.409  13
  -3 -13  -7 113.505 166.413  14
  -3 -13  -7 192.177 127.405  16
  -3 -13  -7 427.221 164.902   4
  -3 -13  -7 159.102 129.533  10
  -3 -13  -7 300.948 168.895   9
  -3 -13  -7 273.443 141.518  11
  -3 -13  -8 89.7419 143.592  13
  -3 -13  -8 39.8284 148.049  14
  -3 -13  -8 104.795 120.818  10
  -3 -13  -8 123.179 125.468  11
  -3 -13  -8 262.772 159.706   9
  -3 -13  -9 1145.01 160.704  10
  -3 -13  -9 1450.43 182.098  11
  -3 -13  -9 1400.33 207.752   9
  -3 -13  -9 1238.34 194.754   5
  -3 -13  -9 1017.59 185.060  13
  -3 -13 -10 152.226 94.2521   5
  -3 -13 -10 125.906 89.0201  11
  -3 -13 -10 65.7917 83.2462  10
  -3 -13 -10 93.7067 111.887   9
  -3  14  11 377.923 96.9351  21
  -3  14  10 594.564 145.179  21
   3  14 -10 393.829 91.1211  29
  -3  14   9 378.897 154.649  21
   3  14  -9 87.2564 81.0011  29
   3 -14  -9 254.946 102.880  23
  -3  14   8-75.5506 168.035  21
  -3 -14   8 36.7901 161.988  24
   3  14  -8 66.0249 88.7598  29
   3 -14  -8 89.4774 106.659  23
  -3  14   7-195.855 175.036  21
   3  14  -7-17.4765 89.0865  29
  -3 -14   7 16.7709 199.462  24
   3 -14  -7-111.898 110.316  23
  -3 -14   6 720.877 240.095  24
  -3  14   6 1091.21 231.509  21
   3  14  -6 533.961 281.180  28
   3  14  -6 542.963 132.742  29
   3 -14  -6 749.466 145.422  23
  -3 -14   5 1200.15 302.722  24
   3 -14  -5 1502.75 199.689  23
  -3  14   5 2112.84 301.797  21
   3  14  -5 2540.49 446.085  28
   3  14  -5 1384.28 193.295  29
  -3 -14   4 188.039 239.722  24
   3 -14  -4 159.428 91.3379  23
   3  14  -4 205.256 130.887  22
  -3  14   4 217.382 101.934  17
  -3  14   4 29.3436 181.278  21
   3  14  -4 83.9254 206.390  28
   3  14  -4 300.759 96.3461  29
   3  14  -3 16178.7 1266.92  22
  -3  14   3 14365.5 1235.23  17
  -3  14   3 16575.6 1300.80  21
  -3 -14   3 14900.4 1268.99  24
   3 -14  -3 14076.5 1222.83  23
   3  14  -3 16845.5 1513.95  28
   3  14  -3 14988.8 1227.95  29
  -3  14   2 7232.80 673.876  17
  -3  14   2 8431.90 731.335  21
   3  14  -2 9057.71 915.251  28
   3  14  -2 7694.43 658.178  29
   3  14  -2 7628.16 693.166  22
   3  14  -1 1624.75 240.669  22
  -3  14   1 2146.05 240.259  17
  -3 -14   1 1985.96 255.159  14
  -3  14   1 1855.15 218.122  22
  -3  14   1 1809.62 282.525  21
   3  14  -1 2241.18 397.266  28
  -3 -14   1 1907.50 298.473  24
  -3  14   0 8721.45 802.758  21
  -3  14   0 8829.24 766.210  17
  -3 -14   0 8826.77 769.532  14
   3  14   0 8734.86 770.013  22
  -3 -14   0 8850.34 784.846  24
  -3  14  -1 2730.78 290.355  17
  -3 -14  -1 2242.64 305.909  14
   3  14   1 2355.24 280.373  22
  -3 -14  -1 2904.63 332.884  24
  -3 -14  -2 13015.6 1084.48  24
  -3  14  -2 12558.7 1078.67  17
  -3  14  -2 12930.9 1109.55  20
  -3 -14  -3 117.536 135.064   3
  -3 -14  -3 246.141 186.829   9
  -3  14  -3 314.741 136.001  20
  -3 -14  -4 1147.55 167.059   3
  -3  14  -4 1310.31 219.510  20
  -3 -14  -4 1332.03 190.781  11
  -3 -14  -4 1026.03 251.866   9
  -3 -14  -5 8487.48 730.583   9
  -3 -14  -5 7218.91 662.175  10
  -3 -14  -5 8028.74 707.550   4
  -3 -14  -5 7668.73 673.960  11
  -3 -14  -6 1316.91 244.817  13
  -3 -14  -6 1701.77 211.023  10
  -3 -14  -6 1884.07 275.597   9
  -3 -14  -6 1757.86 226.612  11
  -3 -14  -6 1646.80 254.873   4
  -3  14  -6 1460.60 204.454  18
  -3 -14  -6 1774.92 255.022  14
  -3 -14  -7 777.944 189.178   4
  -3 -14  -7 930.645 190.411  13
  -3 -14  -7 1005.67 198.026  14
  -3 -14  -7 1097.45 171.024  10
  -3 -14  -7 1099.15 177.012  11
  -3 -14  -7 1476.39 236.595   9
  -3 -14  -8 332.415 147.862  14
  -3 -14  -8 136.874 150.387   9
  -3 -14  -8 207.379 122.580  11
  -3 -14  -8 175.458 112.515  10
  -3 -14  -9 1681.72 208.557   5
  -3 -14  -9 1817.46 194.002  11
  -3 -14  -9 1595.13 176.164  10
  -3 -14  -9 1434.19 212.034   9
  -3 -14 -10 2053.93 193.270   5
  -3 -14 -10 1997.86 196.170  11
  -3  15  11 571.880 74.2762  22
  -3  15  10-37.6498 105.756  21
  -3  15   9-126.839 139.839  21
   3  15  -9-52.7144 70.8646  29
   3 -15  -9 29.1099 87.4770  23
   3 -15  -8 6933.67 557.623  23
  -3  15   8 7224.14 597.022  21
   3  15  -8 7084.87 553.091  29
  -3  15   7-51.9122 171.146  21
  -3 -15   7 160.390 206.173  24
   3  15  -7 216.570 103.934  29
   3 -15  -7 143.768 102.997  23
  -3  15   6 223.703 183.826  21
   3  15  -6 239.049 104.533  29
  -3 -15   6 114.387 216.704  24
   3 -15  -6 342.490 117.024  23
  -3  15   5 3995.83 456.738  21
   3  15  -5 4330.63 392.987  29
   3  15  -5 4288.45 616.581  28
  -3 -15   5 3789.66 449.733  24
   3 -15  -5 3893.17 390.047  23
  -3 -15   4 3097.06 365.295  24
   3 -15  -4 1825.70 254.072  23
   3  15  -4 3010.15 310.493  22
  -3  15   4 3665.00 371.925  21
   3  15  -4 2557.70 474.376  28
   3  15  -4 2360.25 263.007  29
   3  15  -3 15185.3 1162.80  22
  -3  15   3 12994.8 1122.59  17
  -3  15   3 15246.0 1193.44  21
   3  15  -3 15143.5 1400.90  28
   3  15  -3 13856.0 1121.98  29
  -3 -15   3 14491.3 1169.26  24
   3 -15  -3 11866.8 1111.59  23
  -3  15   2 3777.63 398.203  17
  -3  15   2 4766.13 467.600  21
   3  15  -2 4961.53 627.721  28
   3  15  -2 4239.43 425.278  22
  -3  15   1 91.8495 94.5122  22
  -3  15   1 138.991 176.602  21
  -3  15   1 17.9868 106.482  17
  -3 -15   1 73.9032 149.186  14
   3  15  -1 129.808 124.639  22
  -3 -15   1 333.090 228.029  24
  -3 -15   0 691.520 187.654  14
  -3  15   0 614.503 144.776  17
  -3 -15   0 716.044 230.218  24
   3  15   0 658.568 157.382  22
  -3  15  -1 37701.9 3200.94  20
  -3 -15  -1 37888.0 3164.71  14
  -3  15  -1 40998.3 3173.63  17
  -3 -15  -1 43313.8 3178.82  24
   3  15   1 38900.6 3170.08  22
   3  15   2 532.038 128.716  22
  -3  15  -2 483.416 134.712  17
  -3  15  -2 356.185 162.292  20
  -3 -15  -2 65.8457 230.657  24
  -3 -15  -3 1615.58 217.908   3
  -3  15  -3 1911.82 262.325  20
  -3 -15  -4 880.397 156.039  11
  -3 -15  -4 700.734 219.078   9
  -3  15  -4 514.422 166.494  20
  -3 -15  -5 1880.04 237.532  11
  -3 -15  -5 2006.91 298.883   9
  -3 -15  -5 2250.32 291.185   4
  -3 -15  -6 684.142 154.838  11
  -3 -15  -6 829.743 144.881  10
  -3 -15  -6 700.740 192.876   9
  -3  15  -6 518.405 129.049  18
  -3 -15  -6 743.527 195.476   4
  -3 -15  -7 2284.36 242.352  11
  -3 -15  -7 2034.33 263.225  14
  -3 -15  -7 1958.66 223.219  10
  -3 -15  -7 2046.07 281.646   9
  -3 -15  -7 2292.79 249.438   4
  -3 -15  -8 20.9978 110.041  11
  -3 -15  -8 15.1715 139.367   9
  -3 -15  -8 142.564 91.6939  10
  -3 -15  -8 133.196 132.679  14
  -3 -15  -9 3001.22 280.326  11
  -3 -15  -9 3086.21 297.462   5
  -3  16  10 111.175 80.7868  21
  -3  16   9 3138.84 337.640  21
   3  16  -9 3666.06 323.968  29
   3 -16  -8-61.6680 94.1524  23
  -3  16   8 19.6337 137.037  21
   3  16  -8-41.9756 75.1928  29
  -3 -16   8 140.067 147.623  24
   3 -16  -7 253.796 109.825  23
  -3  16   7 349.625 168.215  21
   3  16  -7 358.339 101.525  29
  -3 -16   7 119.287 192.772  24
   3 -16  -6 243.636 117.221  23
  -3  16   6 517.009 192.390  21
   3  16  -6 196.146 103.580  29
  -3 -16   6 400.479 215.584  24
   3 -16  -5 1001.78 154.201  23
   3  16  -5 803.592 144.023  29
  -3 -16   5 822.761 250.858  24
  -3  16   5 1096.85 226.218  21
  -3  16   4 140.570 172.391  21
  -3 -16   4 125.000 229.019  24
   3 -16  -4 224.454 100.712  23
   3  16  -4 299.385 142.628  22
   3  16  -4 507.726 262.957  28
   3  16  -4 143.318 89.5963  29
  -3  16   3 28.3667 173.207  21
  -3  16   3-29.5358 87.9659  17
   3 -16  -3 137.799 244.842  12
  -3 -16   3-20.8284 232.381  24
   3 -16  -3 14.7300 77.4735  23
   3  16  -3-69.3630 126.781  22
  -3  16   2 1944.50 227.139  17
   3  16  -2 2231.58 266.199  22
  -3  16   2 1696.29 226.545  22
  -3  16   2 2177.31 295.463  21
  -3  16   1 4919.30 462.309  21
  -3 -16   1 3727.13 397.638  14
  -3  16   1 4135.49 397.150  17
  -3  16   1 3932.00 385.680  22
   3  16  -1 3796.59 410.673  22
  -3 -16   1 4328.04 451.101  24
  -3 -16   0 4853.91 501.265  14
  -3  16   0 5797.31 501.184  17
   3  16   0 5126.68 503.570  22
  -3 -16   0 5602.62 532.829  24
  -3  16  -1 7857.50 711.516  20
  -3  16  -1 7830.47 671.816  17
  -3 -16  -1 6961.67 677.656  14
   3  16   1 7495.71 673.525  22
  -3 -16  -1 7819.92 694.874  24
  -3  16  -2-27.3558 143.995  20
  -3 -16  -2 467.427 187.132  14
  -3 -16  -2 214.266 140.986   3
   3  16   2-17.9250 101.364  22
  -3 -16  -2-16.1384 210.239  24
  -3 -16  -3 41514.3 3417.99  14
  -3  16  -3 45236.0 3455.56  20
  -3 -16  -4 4987.74 541.686  14
  -3  16  -4 6841.50 570.898  20
  -3 -16  -5 1532.95 245.117  14
  -3 -16  -5 1839.60 270.500   4
  -3  16  -5 1324.81 197.075  18
  -3 -16  -5 1775.68 205.215  11
  -3 -16  -6 720.669 184.637   4
  -3 -16  -6 677.935 141.981  11
  -3 -16  -7 170.488 144.435  14
  -3 -16  -7 73.3547 113.509  11
  -3 -16  -8 11145.2 887.879  11
  -3 -16  -8 10627.9 894.322  14
  -3 -16  -9 45.9529 70.9153  11
  -3 -16  -9 108.661 91.6349   5
  -3  17  10 359.670 66.2657  22
  -3  17   9 1739.29 198.400  21
  -3  17   8 2803.37 277.352  21
  -3 -17   8 1921.77 246.919  24
   3 -17  -8 2508.37 252.854  23
  -3  17   7 304.203 150.693  21
  -3 -17   7 214.885 175.864  24
   3 -17  -7 277.765 104.417  23
  -3  17   6 2147.25 268.908  21
  -3 -17   6 1947.04 290.194  24
   3 -17  -6 1590.44 213.787  23
   3  17  -6 1777.25 209.415  29
  -3  17   5 4705.57 448.261  21
   3 -17  -5 3754.25 391.296  23
  -3 -17   5 4426.36 455.341  24
  -3  17   4 106.865 164.454  21
  -3 -17   4 40.2039 216.570  24
   3 -17  -4-46.5715 89.3060  23
   3  17  -4 156.771 124.047  22
  -3  17   3 1376.78 200.202  22
  -3  17   3 2029.67 272.951  21
   3  17  -3 1501.98 231.768  22
  -3 -17   3 1648.05 287.226  24
  -3  17   2 44.7534 89.7138  17
   3  17  -2 90.4204 127.691  22
  -3  17   2 50.7527 100.863  22
  -3  17   2 55.4580 166.617  21
  -3 -17   1 31772.0 2706.87  14
  -3  17   1 34826.6 2718.90  17
  -3  17   1 32770.0 2713.00  22
   3  17  -1 36480.1 2745.64  22
  -3 -17   1 36577.4 2743.19  24
  -3  17   0-112.755 153.014  20
   3  17   0 62.8731 124.833  22
  -3 -17   0-18.7289 212.955  24
  -3  17   0 51.9815 102.329  17
  -3 -17   0-31.1070 157.719  14
  -3  17  -1 443.955 167.465  20
  -3 -17  -1 351.413 180.662  14
   3  17   1 604.493 143.643  22
  -3 -17  -1 733.886 228.354  24
  -3  17  -2-107.096 148.319  20
  -3 -17  -2 259.696 179.158  14
  -3 -17  -2 177.983 117.533   3
   3  17   2 17.6411 102.440  22
  -3 -17  -2-30.7263 185.368  24
  -3  17  -3 9939.21 848.184  20
  -3 -17  -3 9072.50 819.410  14
  -3 -17  -4 3541.92 376.041  14
  -3 -17  -5 15.8105 153.676  14
  -3  17  -5 93.6762 95.4185  18
  -3 -17  -5-30.3200 104.349  11
  -3 -17  -5 235.016 176.113   4
  -3 -17  -6 2548.32 250.699  11
  -3 -17  -6 2398.66 283.191   4
  -3 -17  -7 2946.82 276.417  11
  -3 -17  -7 2897.64 303.892  14
  -3 -17  -8 939.862 150.905  14
  -3 -17  -8 1133.75 130.068  11
  -3 -17  -9 3538.15 305.443   5
  -3  18   9 1860.74 173.559  21
   3 -18  -9 1487.35 155.246  15
  -3 -18   8 1543.52 211.918  24
  -3  18   8 3162.29 251.077  21
  -3 -18   7 396.026 170.788  24
  -3  18   7 638.217 119.926  22
  -3  18   7 577.930 154.607  21
   3 -18  -7 524.491 113.715  23
  -3 -18   6 274.655 192.317  24
  -3  18   6 75.7582 92.6458  22
  -3  18   6 40.6697 137.557  21
   3 -18  -6 29.1122 85.3614  23
  -3 -18   5 1039.92 243.281  24
  -3  18   5 1096.75 162.402  22
  -3  18   5 1028.20 206.558  21
   3 -18  -5 1066.15 157.509  23
  -3 -18   4 18.9141 212.052  24
  -3  18   4-16.9565 98.4254  22
  -3  18   4-49.1968 153.805  21
   3 -18  -4 57.0447 82.0477  23
   3  18  -4 84.7219 113.816  22
  -3  18   3-101.758 105.256  22
  -3  18   3 77.2845 156.055  21
   3  18  -3 21.8240 118.504  22
  -3 -18   2 154.462 221.442  24
  -3  18   2 212.799 109.956  22
   3  18  -2 109.183 123.952  22
  -3 -18   1 8150.17 717.022  24
  -3  18   1 7246.25 664.365  22
   3  18  -1 8290.15 700.419  22
   3  18   0 284.224 125.969  22
  -3 -18   0 323.197 220.411  24
  -3  18   0 352.675 153.346  20
  -3 -18   0 215.081 151.668  14
   3  18   1 3048.06 315.236  22
  -3 -18  -1 3780.02 360.724  24
  -3  18  -1 3021.52 346.890  20
   3  18   2 2659.94 304.828  22
  -3 -18  -2 3198.65 338.928  14
  -3  18  -2 3424.39 353.014  20
  -3 -18  -2 2831.80 321.901  24
  -3 -18  -3 9010.26 814.858  14
  -3  18  -3 10178.7 845.613  20
  -3 -18  -4 1390.72 220.132  14
  -3 -18  -5 42.6696 151.233  14
  -3 -18  -5-13.9342 159.909   4
  -3 -18  -6 3402.54 335.099   4
  -3 -18  -7 145.993 121.769  14
  -3 -18  -7 22.4379 72.3844  11
  -3 -18  -8 30.6819 85.0229  14
  -3  19   8 1546.77 179.337  21
  -3  19   8 1773.66 177.705  22
  -3  19   7 544.858 103.935  22
  -3  19   7 388.857 128.160  21
  -3 -19   7 554.623 156.138  24
  -3  19   6 400.535 105.734  22
  -3  19   6 237.225 133.698  21
  -3 -19   6 464.129 181.462  24
  -3  19   5 1681.56 242.532  21
  -3 -19   5 1624.67 268.031  24
  -3  19   5 1860.00 211.007  22
  -3  19   4 233.490 106.432  22
  -3  19   4 218.950 149.361  21
  -3 -19   4 276.215 206.192  24
   3  19  -4 310.914 125.860  22
  -3  19   3 2123.46 248.760  22
   3  19  -3 2476.20 274.640  22
  -3 -19   2 3693.32 410.229  24
  -3  19   2 3435.56 358.970  22
   3  19  -2 4397.08 396.358  22
  -3  19   1 707.371 180.856  20
  -3 -19   1 773.469 232.612  24
  -3  19   1 1000.52 137.197  22
   3  19  -1 741.215 159.071  22
  -3 -19   0 202.233 142.921  14
  -3 -19   0-49.9506 201.721  24
   3  19   0 171.391 115.899  22
  -3  19  -1 21329.9 1668.31  20
  -3 -19  -1 18977.1 1622.35  14
  -3 -19  -1 21122.6 1637.31  24
   3  19   1 19564.9 1632.84  22
  -3 -19  -2 4365.71 465.377  14
   3  19   2 5156.72 458.911  22
  -3  19  -2 5639.37 497.918  20
   3  19   3 1634.60 190.503  22
  -3 -19  -3 1542.36 224.413  14
  -3 -19  -4 1094.38 191.939  14
  -3 -19  -5 463.882 166.831   4
  -3 -19  -5 432.686 145.735  14
  -3 -19  -6 188.450 119.679   4
  -3 -19  -6 83.2888 120.489  14
  -3 -19  -7 2051.42 217.845   5
  -3 -19  -8 881.689 107.746   5
  -3  20   8-38.3078 51.5386  22
  -3  20   7 118.922 68.6221  22
  -3 -20   7 101.031 121.002  24
  -3  20   6 3033.67 274.960  22
  -3 -20   6 2479.13 300.030  24
  -3  20   5 280.813 96.9819  22
  -3 -20   5 163.060 177.742  24
  -3  20   4 82.0720 94.4454  22
  -3 -20   4 30.4438 190.781  24
   3  20  -3 1240.76 187.444  22
  -3  20   3 1262.75 166.048  22
  -3  20   2 700.143 156.133  20
  -3  20   2 656.194 118.181  22
   3  20  -2 518.941 136.881  22
  -3 -20   2 454.123 209.315  24
  -3  20   1 1749.73 228.922  20
  -3 -20   1 1440.68 252.413  24
   3  20  -1 1398.92 203.873  22
  -3 -20   0 166.874 128.496  14
  -3  20   0-111.558 137.428  20
  -3 -20   0 326.179 190.037  24
   3  20   0 120.577 106.988  22
  -3 -20  -1 475.641 163.857  14
  -3  20  -1 928.172 167.698  20
  -3 -20  -1 919.658 199.721  24
   3  20   1 769.216 142.690  22
   3  20   2 13.5883 82.3019  22
  -3 -20  -2 74.9566 134.935  14
  -3  20  -2-41.1129 111.587  20
  -3 -20  -3 111.259 142.450  14
  -3 -20  -4 34.7883 130.728  14
  -3 -20  -4 111.927 149.184   4
  -3 -20  -5 30.7125 119.082  14
  -3 -20  -5-19.2367 127.017   4
  -3 -20  -6-74.3996 100.096  14
  -3 -20  -7 30.5757 74.4139   5
  -3  21   7 13.0487 53.3133  22
  -3  21   6 548.628 103.235  20
  -3  21   6 989.442 115.222  22
  -3 -21   6 844.992 160.746  24
  -3  21   5 1475.67 188.801  20
  -3  21   5 1695.76 185.804  22
  -3  21   4 180.208 104.410  20
  -3  21   4 395.508 98.6543  22
  -3 -21   4 437.322 177.301  24
  -3  21   3 150.477 86.1842  22
   3  21  -3 62.9258 103.975  22
  -3  21   3 152.311 104.623  20
  -3  21   2 691.121 147.578  20
   3  21  -2 806.137 145.405  22
  -3 -21   2 799.423 211.286  24
  -3  21   1 4382.08 415.567  20
   3  21  -1 4276.91 403.843  22
  -3 -21   1 4091.03 420.926  24
  -3  21   0 1069.26 179.805  20
  -3 -21   0 1127.27 215.117  24
   3  21   0 1045.17 159.908  22
   3  21   1 1382.76 173.802  22
  -3 -21  -1 1189.88 175.204  14
  -3  21  -1 1369.91 191.980  20
  -3 -21  -2-171.018 123.430  14
   3  21   2-11.2665 78.2781  22
  -3 -21  -3 129.596 121.174  14
  -3 -21  -4 1856.03 217.878  14
  -3 -21  -4 2126.95 237.746   4
  -3 -21  -5 332.004 106.930  14
  -3 -21  -5 192.399 111.466   4
  -3 -21  -6 425.377 97.5924  14
  -3 -21  -6 542.299 96.4331   5
  -3  22   6 319.661 61.4461  22
  -3 -22   6 329.755 105.416  24
  -3  22   5 187.502 67.4672  20
  -3  22   5 263.613 69.7178  22
  -3 -22   5 291.261 132.748  24
  -3  22   4 2556.69 243.647  20
  -3 -22   4 2296.31 269.344  24
  -3  22   3 5901.41 514.027  20
  -3  22   2 948.236 148.356  20
   3  22  -2 1189.93 153.776  22
  -3 -22   2 874.679 194.633  24
  -3  22   1 14.6744 92.4485  20
   3  22  -1 26.3048 87.7381  22
  -3 -22   1-66.5438 156.706  24
  -3  22   0 370.285 107.617  20
  -3 -22   0 176.797 144.237  24
   3  22   0 270.475 95.5767  22
   3  22   1-43.1481 74.4243  22
  -3 -22  -2 343.187 109.031  14
   3  22   2 529.546 93.0423  22
  -3 -22  -3 865.509 136.872  14
  -3 -22  -4 306.660 100.070  14
  -3 -22  -4 305.004 113.811   4
  -3 -22  -4 329.992 85.6811   5
  -3 -22  -5 63.9127 75.7666  14
  -3 -22  -5 134.324 74.6124  16
  -3 -23   5 364.970 100.667  24
  -3 -23   4 1968.53 215.712  24
  -3  23   3-7.47619 55.0027  20
  -3 -23   2 463.472 143.239  24
  -3  23   2 567.425 95.1788  20
  -3 -23   1 2119.30 245.105  24
  -3  23   1 2643.88 229.608  20
   3  23  -1 2057.51 222.914  22
   3  23   0 449.044 93.7984  22
   3  23   1 833.546 108.934  22
  -3 -23  -2 798.068 146.277   4
  -3 -23  -4 1415.23 156.044  16
  -3 -23  -4 1632.26 158.013   4
  -3 -24   3 196.783 91.8008  24
  -3 -24   2 1014.77 138.449  24
  -3 -24   1 2247.98 215.050   4
  -3 -24   0 702.919 112.616  16
  -3 -24   0 922.022 125.078   4
  -3 -24  -1 1643.70 177.024   4
  -3 -24  -2 1022.08 127.969  16
  -3 -24  -2 1091.24 131.190   4
   4   0 -13 126.632 48.4723  19
   4   0 -12 13275.8 1071.94  19
   4   0 -11 153.099 93.0455  19
   4   0 -10 5988.03 534.461  19
   4   0  -9 168.878 89.3668  23
   4   0  -8 2592.92 558.868  25
   4   0  -8 2153.85 388.063  31
   4   0  -7-105.101 336.139  25
   4   0  -6-289.361 351.544  25
   4   0  -5 259.417 251.709  25
   4   0  -4 14141.0 1416.85  25
   4   0  -3-63.4809 236.125  25
  -4   0   3 83.9405 76.2453  30
  -4   0   2 2845.66 388.130  26
  -4   0   2 2804.72 256.154  30
  -4   0   1 47.4117 172.557  26
  -4   0   1 89.4343 72.2743  30
  -4   0   0 33175.8 2618.47  11
  -4   0   0 33994.4 2758.25  26
  -4   0   0 31231.6 2611.17  30
  -4   0  -1 140.913 118.379  11
  -4   0  -1-37.8027 135.400  16
  -4   0  -1-390.498 176.101   4
  -4   0  -1 48.1214 129.270  26
  -4   0  -1-77.9008 137.683   3
  -4   0  -1-46.5895 353.984   1
  -4   0  -1 178.259 133.238   5
  -4   0  -2 15390.5 1263.05  11
  -4   0  -2 15869.9 1266.24  10
  -4   0  -2 14442.0 1264.77   4
  -4   0  -2 16603.8 1267.07   3
  -4   0  -2 15249.1 1269.34   5
  -4   0  -2 14145.6 1389.73  26
  -4   0  -2 15240.0 1280.40   2
  -4   0  -2 17176.5 1418.18   1
  -4   0  -3 118.794 145.258  10
  -4   0  -3 49.5050 142.554   5
  -4   0  -3-295.498 204.355   4
  -4   0  -3 163.594 152.523  26
  -4   0  -3 55.6157 128.095   3
  -4   0  -3 194.928 123.744   2
  -4   0  -4 9698.74 856.515  11
  -4   0  -4 9677.93 856.877  10
  -4   0  -4 8614.62 856.523  13
  -4   0  -4 11043.5 861.241   3
  -4   0  -4 8733.85 984.128  26
  -4   0  -5 132.194 161.577  10
  -4   0  -5-164.991 156.698  11
  -4   0  -5-53.3199 154.093   9
  -4   0  -5-110.761 171.184   5
  -4   0  -5 30.0696 148.393   3
  -4   0  -5 47.4360 111.708   2
  -4   0  -5-193.235 213.015   4
  -4   0  -5 267.925 153.615  13
  -4   0  -6 9039.87 868.619   9
  -4   0  -6 9348.73 863.521  10
  -4   0  -6 10551.7 878.115   5
  -4   0  -6 12778.1 869.772   2
  -4   0  -6 10515.7 873.020   4
  -4   0  -6 9321.41 867.469  13
  -4   0  -6 9812.54 863.890  11
  -4   0  -7 16.5653 149.267  10
  -4   0  -7 16.4078 144.526  11
  -4   0  -7-114.904 149.997   9
  -4   0  -7-88.2239 152.992   5
  -4   0  -7 151.741 118.655   6
  -4   0  -7-89.2704 97.2384   2
  -4   0  -7-133.049 177.237   4
  -4   0  -7 34.8392 128.876  13
  -4   0  -8 1365.31 209.213   4
  -4   0  -8 1366.49 194.393  13
  -4   0  -8 1403.39 177.212   6
  -4   0  -8 1228.76 201.815   5
  -4   0  -8 1248.16 207.077  10
  -4   0  -8 1577.07 205.916  11
  -4   0  -8 1338.65 217.406   9
  -4   0  -9 10.9956 100.175   5
  -4   0  -9 71.8212 115.946  11
  -4   0  -9-31.0013 134.396   9
  -4   0  -9 12.7779 125.345  10
  -4   0 -10 730.971 137.790  10
   4  -1 -13 481.255 66.9218  19
   4  -1 -13 396.897 66.2004   7
   4  -1 -12 343.273 86.2646  19
   4  -1 -11 645.565 122.665  19
   4  -1 -10 8542.77 727.036  23
   4  -1 -10 9075.71 747.042  19
   4  -1  -9 2748.98 265.701  23
   4   1  -9 2508.06 256.119  23
   4   1  -8 557.244 230.129  31
   4  -1  -8-110.889 365.431  25
   4   1  -8 105.253 306.115  25
   4  -1  -7 4118.75 687.362  25
   4   1  -7 2436.48 533.828  25
   4  -1  -6 2409.09 548.299  25
   4   1  -6 2340.63 510.583  25
   4  -1  -5-179.128 269.055  25
   4   1  -5 83.2610 258.329  25
  -4  -1   4 2625.08 316.711  24
   4  -1  -4 3586.03 561.133  25
   4   1  -4 3024.47 516.111  25
  -4  -1   3 2322.81 218.438  30
  -4  -1   3 1911.07 262.723  24
   4  -1  -3 1922.41 393.535  25
   4   1  -3 1282.67 349.076  25
  -4  -1   2 19133.9 1560.56  24
   4  -1  -2 14865.1 1691.63  25
   4   1  -2 18191.0 1702.52  25
  -4  -1   2 21321.6 1712.25  26
  -4  -1   2 20270.2 1547.72  30
  -4  -1   1 9781.07 808.693  16
  -4  -1   1 8835.22 814.089  24
  -4  -1   1 9934.83 794.184  30
  -4  -1   1 9898.64 932.224  26
  -4  -1   0 972.087 132.692  30
  -4  -1   0 1598.77 280.131  26
  -4  -1   0 1138.80 164.522  11
  -4   1   0 1267.63 420.442   1
  -4  -1   0 905.678 175.347  16
  -4  -1  -1 7708.83 653.826  16
  -4   1  -1 7645.03 649.351   5
  -4  -1  -1 7921.42 656.463   5
  -4  -1  -1 6917.98 751.948  26
  -4  -1  -1 7970.94 657.024   3
  -4   1  -1 7863.11 651.609   3
  -4  -1  -1 7650.12 651.285   4
  -4   1  -1 6601.95 644.098   4
  -4   1  -1 8496.98 843.561   1
  -4   1  -1 7417.74 645.953  11
  -4  -1  -1 7134.68 644.579  11
  -4  -1  -2 8673.79 791.123  11
  -4   1  -2 9288.12 794.078  10
  -4  -1  -2 9374.49 798.022  10
  -4  -1  -2 9140.16 917.025  26
  -4   1  -2 9826.15 796.652   3
  -4   1  -2 8849.24 797.619   4
  -4  -1  -2 10335.9 802.806   3
  -4  -1  -2 9042.96 798.908   4
  -4   1  -2 9133.60 800.104   5
  -4  -1  -2 9729.82 806.062   5
  -4   1  -2 10496.5 820.489   2
  -4   1  -2 10509.6 959.971   1
  -4  -1  -2 9029.86 795.344  16
  -4   1  -3 27823.6 2393.54  11
  -4   1  -3 29105.5 2393.60  10
  -4  -1  -3 30157.2 2399.79  10
  -4  -1  -3 25295.1 2517.72  26
  -4  -1  -3 32534.7 2399.07   3
  -4  -1  -3 28703.7 2396.79   4
  -4   1  -3 31801.0 2397.82   3
  -4   1  -3 29492.6 2396.69   4
  -4   1  -3 29961.1 2403.24   5
  -4  -1  -3 31346.9 2409.49   5
  -4   1  -3 34081.1 2418.98   2
  -4  -1  -3 28578.2 2390.58  16
  -4   1  -4 5853.84 527.794  11
  -4  -1  -4 5236.28 532.747   9
  -4   1  -4 5964.18 531.523  10
  -4  -1  -4 5775.55 533.151  10
  -4  -1  -4 5652.52 663.954  26
  -4   1  -4 6693.24 535.232   2
  -4   1  -4 5718.27 525.109   3
  -4  -1  -4 6505.02 533.094   3
  -4  -1  -4 4956.93 531.062  13
  -4   1  -5 1396.38 250.918   4
  -4  -1  -5 1299.34 257.376   4
  -4  -1  -5 1793.41 257.943   5
  -4   1  -5 2115.79 250.335  10
  -4  -1  -5 1904.62 246.926  10
  -4   1  -5 1686.01 232.899  11
  -4  -1  -5 1723.63 229.488  11
  -4  -1  -5 1851.24 240.501   9
  -4   1  -5 1381.60 233.609   5
  -4   1  -5 1790.50 211.447   2
  -4  -1  -5 1274.34 234.340  13
  -4  -1  -6 4428.90 452.978   4
  -4   1  -6 4038.25 445.661   4
  -4   1  -6 4140.68 429.764  13
  -4  -1  -6 5134.61 456.231  13
  -4   1  -6 4907.78 441.392  11
  -4  -1  -6 4876.05 442.868  11
  -4  -1  -6 3911.86 445.520   9
  -4   1  -6 3684.77 430.178   9
  -4   1  -6 4346.50 439.245  10
  -4  -1  -6 4077.59 438.186  10
  -4   1  -6 5723.06 437.755   2
  -4   1  -6 4627.41 446.197   5
  -4   1  -6 5053.04 436.879   6
  -4  -1  -6 5031.32 461.104   5
  -4  -1  -7 13510.3 1072.91   4
  -4   1  -7 12839.5 1073.58   4
  -4  -1  -7 12562.8 1082.48  13
  -4   1  -7 12751.1 1073.93  11
  -4  -1  -7 13109.0 1076.68  11
  -4   1  -7 12824.7 1079.87   5
  -4   1  -7 13612.6 1067.01   6
  -4  -1  -7 13002.9 1059.73   6
  -4  -1  -7 14400.0 1091.62   5
  -4  -1  -7 12021.7 1084.84   9
  -4   1  -7 11597.2 1077.46   9
  -4   1  -7 12599.9 1072.77  10
  -4  -1  -7 12872.4 1077.97  10
  -4   1  -7 13835.3 1070.73   2
  -4   1  -7 11692.2 1066.71  13
  -4   1  -8 2419.12 285.646  10
  -4  -1  -8 2677.23 299.015  10
  -4   1  -8 2339.20 281.359  11
  -4  -1  -8 2407.82 304.869   9
  -4   1  -8 2558.05 297.294   9
  -4  -1  -8 2661.04 293.134  13
  -4  -1  -8 3093.80 299.132  11
  -4  -1  -8 2588.58 263.165   6
  -4  -1  -8 3157.96 306.726   5
  -4   1  -8 2423.79 267.829   6
  -4   1  -8 2907.44 296.440   5
  -4   1  -8 2621.16 292.567   4
  -4  -1  -8 2389.47 287.179   4
  -4  -1  -9 825.288 171.792  10
  -4   1  -9 987.109 161.132  11
  -4  -1  -9 1293.43 177.570  11
  -4  -1  -9 972.143 188.700   9
  -4   1  -9 1436.22 182.901  10
  -4  -1  -9 1157.03 169.600   5
  -4  -1 -10 8046.91 674.005  10
   4  -2 -13 226.200 49.2037  19
   4  -2 -13 233.574 50.5165   7
   4   2 -12 273.071 84.0780  19
   4  -2 -12 207.610 78.8833  19
   4  -2 -11 1812.19 207.430  19
   4  -2 -10 191.644 77.5042  23
   4  -2 -10 398.462 110.983  19
   4  -2  -9 1003.89 138.022  23
   4   2  -9 632.165 111.176  23
   4   2  -8 10573.1 1089.60  25
   4  -2  -8 10470.1 1161.14  25
   4   2  -8 6550.65 838.888  31
   4  -2  -8 7417.81 858.540  31
   4  -2  -7 782.668 381.552  25
   4   2  -7 593.616 329.694  25
   4  -2  -6 3324.67 651.617  25
   4   2  -6 3357.74 599.821  25
  -4  -2   5 2045.59 267.115  24
   4  -2  -5 2041.16 487.240  25
   4   2  -5 2018.62 431.178  25
  -4  -2   4 2522.11 303.010  24
   4  -2  -4 2263.57 472.180  25
   4   2  -4 2727.91 463.430  25
   4   2  -3 7855.50 931.811  25
   4  -2  -3 7385.94 955.208  25
  -4  -2   3 9243.99 778.934  24
  -4  -2   3 9499.18 757.256  30
  -4  -2   2 2593.03 365.676  26
  -4  -2   2 2869.23 298.565  24
   4   2  -2 2062.01 379.150  25
   4  -2  -2 2069.44 398.110  25
  -4  -2   2 2312.85 239.784  30
  -4  -2   2 2758.58 278.556  16
  -4  -2   1 7039.81 610.759  16
  -4  -2   1 7105.69 722.142  26
  -4  -2   1 6940.78 590.733  30
  -4  -2   0 9560.76 802.125  30
  -4   2   0 11067.2 1024.94   1
  -4  -2   0 10507.0 823.128  16
  -4  -2   0 10091.5 833.588  24
  -4  -2   0 9434.15 810.558  11
  -4  -2   0 10560.6 948.903  26
  -4   2   0 8926.49 816.350   5
  -4   2  -1 4835.10 457.538   5
  -4  -2  -1 5266.31 468.444   5
  -4  -2  -1 4963.92 561.374  26
  -4  -2  -1 4782.11 463.393   3
  -4  -2  -1 4942.46 462.619   4
  -4   2  -1 4602.70 455.077   4
  -4   2  -1 6127.52 664.150   1
  -4  -2  -1 5288.40 454.986  11
  -4   2  -2 313.091 133.010  11
  -4  -2  -2 380.351 128.103  11
  -4  -2  -2 202.565 148.357  26
  -4  -2  -2 227.458 146.735   5
  -4  -2  -2 408.914 166.730   4
  -4   2  -2 198.265 161.086   4
  -4   2  -2 219.118 130.772   5
  -4   2  -2 252.201 130.971   3
  -4   2  -2 18.4743 118.175   2
  -4  -2  -2 402.535 136.893   2
  -4   2  -2 266.969 311.210   1
  -4  -2  -2 285.255 146.075   3
  -4  -2  -2 397.393 153.519  16
  -4   2  -3 521.482 148.990  11
  -4  -2  -3 760.001 167.415  11
  -4  -2  -3 537.053 159.252   9
  -4   2  -3 532.223 149.638  10
  -4  -2  -3 493.236 212.078  26
  -4   2  -3 221.009 165.322  26
  -4   2  -3 514.220 176.632   4
  -4  -2  -3 776.647 182.246   5
  -4  -2  -3 685.306 180.144   4
  -4   2  -3 382.724 105.648  17
  -4  -2  -3 429.547 157.964  16
  -4   2  -3 702.242 165.538   3
  -4   2  -3 515.718 139.666   2
  -4  -2  -3 457.267 144.182   2
  -4  -2  -3 589.958 157.049   3
  -4  -2  -4 1709.18 226.800  10
  -4  -2  -4 1432.44 221.961   9
  -4   2  -4 1564.10 217.564  11
  -4   2  -4 1441.74 209.230  10
  -4  -2  -4 1436.09 306.669  26
  -4   2  -4 1216.76 292.177  26
  -4   2  -4 1039.78 209.312   5
  -4  -2  -4 1607.60 234.258  13
  -4  -2  -4 1728.76 214.939  16
  -4   2  -4 1242.65 208.529   3
  -4   2  -4 1484.95 198.071   2
  -4  -2  -5 21904.3 1943.41   9
  -4   2  -5 23914.4 1933.31  10
  -4  -2  -5 24110.3 1941.16  10
  -4   2  -5 24011.2 1942.17   5
  -4  -2  -5 24261.8 1943.47   4
  -4   2  -5 22568.4 1934.07   4
  -4  -2  -5 24521.3 1953.97  13
  -4   2  -5 23140.3 1933.49  11
  -4   2  -5 27922.5 1941.92   2
  -4  -2  -6 19006.7 1711.91   9
  -4   2  -6 20371.1 1697.49  10
  -4  -2  -6 21367.2 1708.76  10
  -4   2  -6 21243.3 1707.69   5
  -4   2  -6 22183.3 1700.77   6
  -4  -2  -6 22541.0 1722.95   5
  -4  -2  -6 19899.5 1701.85   4
  -4   2  -6 19792.5 1701.14   4
  -4  -2  -6 20289.7 1714.38  13
  -4   2  -6 20555.5 1699.96  11
  -4  -2  -6 21106.1 1705.28  11
  -4   2  -6 23388.7 1701.20   2
  -4  -2  -7 104.744 160.208  10
  -4   2  -7 15.3646 136.406  11
  -4   2  -7-85.8893 133.909   9
  -4  -2  -7 221.473 150.082  11
  -4  -2  -7-82.3216 166.650   9
  -4   2  -7 45.7129 144.269  10
  -4   2  -7-14.7276 119.278   6
  -4   2  -7 65.8206 149.389   5
  -4  -2  -7-25.3551 105.013   6
  -4  -2  -7-56.6566 159.789   5
  -4   2  -7-372.169 209.732   4
  -4  -2  -7-282.581 179.071   4
  -4  -2  -7-98.8111 143.794  13
  -4   2  -7-29.6314 95.4871   2
  -4  -2  -8 225.190 154.581  10
  -4   2  -8 405.999 145.597  11
  -4  -2  -8 358.931 148.150  11
  -4  -2  -8 310.195 167.517   9
  -4   2  -8 353.264 136.177   9
  -4   2  -8 316.401 136.309  10
  -4  -2  -8 600.242 165.230   5
  -4   2  -8 371.906 134.976   6
  -4  -2  -8 408.935 102.251   6
  -4   2  -8 484.668 146.131   5
  -4   2  -8-12.3879 174.965   4
  -4  -2  -8 343.270 153.557   4
  -4  -2  -8 232.208 146.405  13
  -4  -2  -9 14.5610 116.442  13
  -4  -2  -9 40.8938 127.458  10
  -4  -2  -9 38.7731 126.152  11
  -4  -2  -9 117.018 146.238   9
  -4   2  -9 155.457 113.123  10
  -4  -2  -9 144.254 121.007   5
  -4  -2 -10 864.459 136.428  11
  -4  -2 -10 1043.49 167.058   9
  -4  -2 -10 737.544 145.106  10
   4   3 -12 43.4855 69.1840  19
   4  -3 -12 154.838 72.8463  19
   4   3 -11 4702.79 420.978  19
   4  -3 -11 4735.93 419.996  19
   4  -3 -10 149.461 80.5145  23
   4   3 -10 161.838 98.1899  19
   4  -3 -10 144.658 100.400  19
   4  -3  -9 6079.65 519.637  23
   4   3  -9 5722.13 499.945  23
   4  -3  -8 116.754 286.329  25
   4   3  -8-99.8653 299.952  25
   4   3  -8 69.0059 169.258  31
   4  -3  -8 67.4983 173.639  31
   4  -3  -7 5625.06 764.004  27
   4  -3  -7 3672.95 764.594  25
   4   3  -7 5126.55 731.295  25
   4  -3  -6 7024.28 792.109  27
   4  -3  -6 5351.54 860.053  25
   4   3  -6 7109.57 830.589  25
  -4  -3   6 4997.54 507.629  24
  -4  -3   5 99.2385 170.257  24
   4  -3  -5 288.121 288.618  25
   4   3  -5 78.8309 252.248  25
  -4  -3   4 1158.09 217.035  24
   4   3  -4 1575.79 341.964  25
   4   3  -3 27349.5 2495.51  25
  -4   3   3 28703.0 2321.42  30
  -4  -3   3 29596.0 2322.61  30
  -4  -3   3 30492.2 2327.27  16
  -4  -3   3 28471.7 2336.04  24
  -4   3   2 4468.78 543.617  26
  -4  -3   2 5226.90 565.413  26
  -4   3   2 5212.78 422.352  30
  -4  -3   2 4679.00 419.561  30
  -4  -3   2 5152.41 448.925  16
   4   3  -2 3326.44 516.535  25
  -4  -3   2 4484.80 455.879  24
  -4  -3   1 1447.73 212.214  16
  -4   3   1 1473.18 281.601  26
  -4  -3   1 2266.86 318.288  26
  -4   3   1 1635.64 178.457  30
  -4  -3   1 1557.33 175.701  30
  -4  -3   0 620.488 133.779  11
  -4   3   0 878.553 406.443   1
  -4  -3   0 289.123 357.145   1
  -4   3   0 531.799 133.408   5
  -4   3   0 524.875 182.691  26
  -4  -3   0 568.059 192.151  26
  -4  -3   0 539.975 155.695  16
  -4   3   0 555.684 100.280  30
  -4  -3   0 581.135 101.709  30
  -4  -3   0 480.203 181.388  24
  -4  -3  -1 930.318 159.324  11
  -4   3  -1 794.106 161.430   4
  -4  -3  -1 725.213 171.795   5
  -4  -3  -1 750.089 177.905   4
  -4   3  -1 1349.92 391.718   1
  -4  -3  -1 587.452 168.826   3
  -4  -3  -1 366.685 340.643   1
  -4  -3  -1 710.519 191.776  24
  -4   3  -1 804.975 157.526   5
  -4   3  -1 727.632 197.421  26
  -4  -3  -1 912.612 228.378  26
  -4   3  -2-81.1689 115.435  11
  -4  -3  -2-72.8273 119.838   2
  -4   3  -2-133.647 333.161   1
  -4  -3  -2 262.630 307.383   1
  -4  -3  -2-14.8256 138.947   3
  -4   3  -2-221.810 134.495   2
  -4   3  -2 73.8753 125.981   3
  -4  -3  -2-28.4364 152.007  16
  -4   3  -2 43.5553 128.893   5
  -4  -3  -2-128.660 129.314  11
  -4  -3  -2-72.1907 153.135   4
  -4   3  -2-39.3458 139.851   4
  -4  -3  -2 33.3979 153.248   5
  -4   3  -2 103.185 144.282  26
  -4  -3  -2 153.006 153.205  26
  -4   3  -3 2567.37 324.514  11
  -4  -3  -3 2945.27 325.865  11
  -4  -3  -3 3398.00 333.484   2
  -4   3  -3 3721.16 343.788   2
  -4   3  -3 2980.13 310.119  17
  -4  -3  -3 3212.69 337.366  16
  -4  -3  -3 2866.85 335.006  14
  -4  -3  -3 3378.54 350.299   5
  -4   3  -3 3826.42 333.948  10
  -4  -3  -3 2737.05 329.555   9
  -4  -3  -3 3410.57 343.638   4
  -4   3  -3 2938.66 336.180   4
  -4  -3  -3 3840.07 342.284   3
  -4   3  -3 3285.64 334.222   3
  -4  -3  -3 2999.46 433.735  26
  -4   3  -3 2926.98 428.983  26
  -4  -3  -4 40.7717 149.996  13
  -4  -3  -4 165.514 108.942   2
  -4   3  -4-84.2868 113.993   2
  -4   3  -4 38.4965 77.7662  17
  -4  -3  -4 71.1616 154.930  16
  -4   3  -4 215.163 154.573   5
  -4  -3  -4 76.0771 151.153   9
  -4   3  -4-90.3184 133.121  11
  -4  -3  -4 98.6712 142.033  11
  -4   3  -4 143.042 139.013  10
  -4  -3  -4-57.8777 160.457   5
  -4  -3  -4-114.291 165.830  26
  -4   3  -4 57.8988 168.015  26
  -4  -3  -5 59142.4 5264.41   9
  -4   3  -5 65286.7 5250.05  10
  -4  -3  -5 65696.0 5275.25  13
  -4   3  -5 62116.5 5251.21  11
  -4   3  -5 65377.1 5260.33   5
  -4   3  -5 74302.2 5262.96   6
  -4  -3  -5 67603.4 5245.96  16
  -4  -3  -5 64106.2 5258.91   4
  -4   3  -5 63288.4 5254.86   4
  -4   3  -5 70843.9 5257.91   2
  -4  -3  -5 77227.6 5261.53   2
  -4  -3  -6 3393.70 354.622  13
  -4   3  -6 2719.85 325.864  11
  -4  -3  -6 3732.44 318.822   2
  -4   3  -6 3104.66 313.382   2
  -4   3  -6 2342.82 333.181   4
  -4  -3  -6 2592.42 340.012   4
  -4   3  -6 3436.38 329.877   6
  -4   3  -6 2832.21 330.312   5
  -4  -3  -6 3710.41 370.530   5
  -4  -3  -6 2591.49 344.376   9
  -4   3  -6 3395.39 332.298  10
  -4  -3  -6 3355.32 349.151  10
  -4  -3  -7 12420.6 1100.21  13
  -4   3  -7 13170.1 1082.52  11
  -4  -3  -7 13189.6 1090.54  11
  -4   3  -7 13062.8 1078.00   2
  -4  -3  -7 14301.6 1081.90   2
  -4  -3  -7 12028.5 1100.89   9
  -4   3  -7 11992.4 1075.78  10
  -4  -3  -7 13010.8 1092.99  10
  -4   3  -7 12635.9 1083.40   4
  -4  -3  -7 13332.1 1083.33   4
  -4   3  -7 13173.0 1080.31   6
  -4  -3  -7 13663.9 1069.19   6
  -4  -3  -7 13997.6 1104.03   5
  -4   3  -7 12164.6 1086.24   5
  -4  -3  -8 1188.33 206.432  10
  -4  -3  -8 1530.53 205.425  11
  -4  -3  -8 1288.34 218.471   9
  -4   3  -8 1183.19 181.775  10
  -4  -3  -8 933.148 198.778  13
  -4   3  -8 1056.60 175.436  11
  -4  -3  -8 1362.57 197.999   4
  -4   3  -8 972.504 194.569   4
  -4   3  -8 993.533 174.236   6
  -4  -3  -8 1623.55 212.881   5
  -4  -3  -9-122.656 130.283  13
  -4  -3  -9 13.8138 133.405  10
  -4  -3  -9-186.598 154.005   9
  -4  -3  -9-78.8834 127.380  11
  -4  -3  -9 197.583 128.876   5
  -4  -3 -10 92.4328 101.402  11
  -4  -3 -10 75.9087 125.103   9
  -4  -3 -10 124.833 115.471  10
  -4   4  12 339.078 117.349  21
   4   4 -12 202.132 73.9412  19
   4  -4 -12 215.939 76.0176  19
   4   4 -12 222.713 69.8696   7
   4  -4 -12 167.391 74.5043   7
   4   4 -11 904.830 131.491  19
   4  -4 -11 805.948 130.132  19
   4   4 -10 14.3555 93.8044  19
   4  -4 -10 70.1991 91.7415  19
   4  -4 -10-64.3133 74.6464  23
   4   4  -9 1602.13 216.290  19
   4  -4  -9 1892.13 219.301  23
   4   4  -8 274.238 193.715  31
   4  -4  -8 330.333 186.821  31
   4  -4  -8 355.634 345.090  25
   4   4  -8 776.293 361.956  25
   4  -4  -7 470.829 353.560  25
   4   4  -7-187.650 281.846  25
   4   4  -7-68.4301 167.901  31
   4  -4  -7-66.4138 185.777  31
   4  -4  -7-195.116 302.662  27
   4  -4  -6 6759.72 802.336  27
   4  -4  -6 6287.21 891.536  25
   4   4  -6 6071.36 779.934  25
  -4  -4   6 5167.56 518.249  24
  -4  -4   5 2497.00 311.223  24
   4   4  -5 3037.36 499.102  25
  -4  -4   4 2506.56 307.561  24
   4   4  -4 2430.51 449.309  25
  -4   4   3 19619.6 1621.83  30
  -4  -4   3 20256.5 1623.23  30
  -4  -4   3 21336.8 1631.42  16
   4   4  -3 18288.9 1793.77  25
  -4  -4   3 20768.5 1645.36  24
  -4   4   3 18558.7 1652.05  21
  -4   4   3 22692.5 1797.60  26
  -4  -4   3 21558.3 1790.61  26
  -4  -4   2 340.845 88.6099  30
  -4   4   2 321.860 85.4609  30
  -4  -4   2 558.050 155.512  16
  -4   4   2 392.146 154.616  26
  -4  -4   2 291.397 138.660  26
  -4  -4   2 428.361 173.338  24
   4   4  -2 369.553 194.937  25
  -4  -4   1 2651.30 279.287  16
  -4   4   1 2209.97 232.823  30
  -4  -4   1 2559.68 238.264  30
  -4   4   1 2378.67 344.358  26
  -4  -4   1 1930.35 327.896  26
  -4  -4   0 397.652 178.514  24
  -4  -4   0 526.985 127.710  11
  -4   4   0 432.997 137.321   4
  -4  -4   0 347.908 158.928   4
  -4   4   0 277.849 86.7777  30
  -4  -4   0 305.288 80.9860  30
  -4   4   0 429.128 171.483  26
  -4  -4   0 188.379 139.172  26
  -4  -4   0 522.230 369.097   1
  -4   4   0 387.102 346.947   1
  -4  -4   0 295.056 153.262  16
  -4  -4  -1 5471.06 466.365   5
  -4   4  -1 4047.22 443.365   5
  -4   4  -1 4817.77 444.913   4
  -4   4  -1 3782.18 428.057   3
  -4  -4  -1 4760.62 455.369   4
  -4  -4  -1 4751.58 464.933   3
  -4  -4  -1 6278.98 665.601   1
  -4   4  -1 6004.24 668.223   1
  -4  -4  -1 5580.28 573.759  26
  -4   4  -1 4588.21 549.394  26
  -4  -4  -1 5386.82 448.139  11
  -4  -4  -1 5581.60 468.003  24
  -4  -4  -2 43.4016 125.339  11
  -4  -4  -2 285.389 146.480   9
  -4  -4  -2 227.494 135.503  10
  -4   4  -2 49.9861 89.1610  20
  -4   4  -2 266.170 333.681   1
  -4   4  -2 146.660 120.217   2
  -4   4  -2 155.460 130.882   3
  -4  -4  -2 71.7869 115.211   2
  -4  -4  -2 168.723 155.870   3
  -4  -4  -2 43.2778 294.664   1
  -4  -4  -2 297.597 164.310   4
  -4   4  -2 251.016 147.748   4
  -4  -4  -2 334.826 156.117   5
  -4   4  -2 218.006 139.776   5
  -4  -4  -2-14.9953 151.954  14
  -4  -4  -2 88.6359 154.454  16
  -4   4  -2 257.586 155.057  26
  -4  -4  -2-50.6841 142.074  26
  -4  -4  -3 5096.74 589.056  26
  -4   4  -3 4405.20 577.543  26
  -4  -4  -3 4417.51 466.955   9
  -4  -4  -3 5037.45 465.272  10
  -4   4  -3 4531.58 449.491  20
  -4   4  -3 5332.02 466.038   2
  -4  -4  -3 6297.21 474.164   2
  -4   4  -3 4947.20 460.465   3
  -4   4  -3 4864.39 465.128   4
  -4  -4  -3 5076.77 470.255   4
  -4  -4  -3 5355.56 481.370   5
  -4   4  -3 4334.42 453.604  11
  -4  -4  -3 4685.70 456.299  11
  -4  -4  -3 4941.35 465.474  14
  -4   4  -3 4251.64 444.413  17
  -4  -4  -3 5243.92 468.785  16
  -4  -4  -4 170.524 155.984  13
  -4   4  -4 179.740 91.9211  17
  -4  -4  -4 156.325 167.516  14
  -4  -4  -4 370.825 164.357  16
  -4   4  -4 65.3998 148.287   5
  -4   4  -4 215.543 111.896   2
  -4  -4  -4 404.304 124.040   2
  -4   4  -4 192.247 143.318  11
  -4  -4  -4 183.736 141.721  11
  -4   4  -4 273.803 135.768  10
  -4  -4  -4 218.759 164.810   9
  -4  -4  -4 213.647 175.817   5
  -4  -4  -4 339.845 206.712  26
  -4   4  -4 115.308 149.248  26
  -4  -4  -5 951.282 212.058   9
  -4   4  -5 681.159 175.549  11
  -4  -4  -5 1086.83 200.049  11
  -4   4  -5 1072.83 182.717  10
  -4  -4  -5 1272.29 206.917  14
  -4  -4  -5 1006.34 194.951  16
  -4  -4  -5 943.865 216.559  13
  -4  -4  -5 815.770 188.832   3
  -4   4  -5 856.372 155.327   2
  -4  -4  -5 1123.10 162.849   2
  -4  -4  -5 724.991 214.800   4
  -4   4  -5 780.141 215.568   4
  -4   4  -5 908.724 191.387   5
  -4   4  -5 1078.06 186.618   6
  -4  -4  -6 12877.8 1213.92   9
  -4   4  -6 14462.0 1191.27  10
  -4  -4  -6 14535.4 1223.09  13
  -4   4  -6 13920.6 1195.09  11
  -4   4  -6 15866.5 1196.12   2
  -4  -4  -6 15769.8 1193.69   2
  -4   4  -6 13640.4 1202.20   4
  -4  -4  -6 14572.8 1205.06   4
  -4  -4  -6 13473.6 1188.46   3
  -4   4  -6 14908.9 1200.02   6
  -4  -4  -6 15573.3 1227.69   5
  -4   4  -6 14304.5 1203.52   5
  -4  -4  -7 224.915 166.199   4
  -4   4  -7 14.7508 169.785   4
  -4  -4  -7 40.2901 176.165   5
  -4   4  -7-15.8066 130.457   6
  -4  -4  -7 173.202 103.465   6
  -4  -4  -7 194.498 181.384   9
  -4   4  -7 53.0322 127.748  10
  -4   4  -7 41.3651 128.024  11
  -4  -4  -7 21.2243 150.984  13
  -4  -4  -8 391.874 157.129   4
  -4  -4  -8 475.612 174.487   5
  -4  -4  -8 306.707 147.542  13
  -4  -4  -8 281.028 164.151   9
  -4  -4  -8 411.740 152.469  11
  -4   4  -8 330.913 113.979  10
  -4  -4  -9 4315.09 414.846  13
  -4  -4  -9 3959.50 401.014  11
  -4  -4  -9 4135.42 416.920   9
  -4  -4  -9 4174.85 404.167  10
  -4  -4  -9 4852.86 408.110   5
  -4  -4 -10 28.1762 101.122  11
  -4  -4 -10 278.516 132.959   9
  -4  -4 -10 10.3678 113.027  10
   4   5 -12 230.502 71.8048  19
   4  -5 -12 193.626 66.5798  19
   4   5 -12 169.281 64.8764   7
   4  -5 -12 236.615 70.1866   7
   4  -5 -11-9.59939 61.3930  23
   4   5 -11 44.2551 80.4894  19
   4  -5 -11 21.6226 79.5416  19
   4  -5 -10 26.2863 72.8549  23
   4   5 -10 13.8393 90.4835  19
   4  -5 -10 94.3238 93.5144  19
   4  -5  -9 4753.05 423.754  23
   4   5  -9 4692.97 427.607  19
   4  -5  -9 4372.52 421.816  19
   4  -5  -8 1582.16 430.413  27
   4  -5  -8 723.749 413.358  25
   4   5  -8 842.039 331.508  25
   4   5  -8 807.369 253.983  31
   4  -5  -8 962.589 257.937  31
   4  -5  -8 826.059 139.851  23
   4  -5  -7 1202.25 459.392  25
   4   5  -7 366.721 270.560  25
   4   5  -7 816.042 252.230  31
   4  -5  -7 458.319 196.293  31
   4  -5  -7 1102.40 399.338  27
  -4  -5   6 950.903 211.792  24
   4   5  -6 938.757 319.032  25
  -4  -5   5 1245.03 238.284  24
   4   5  -5 1837.20 403.791  25
  -4  -5   4 367.919 188.575  24
   4   5  -4 400.729 235.930  25
  -4  -5   4 749.237 151.968  16
  -4   5   4 613.524 184.382  21
  -4   5   3 3441.76 332.576  30
  -4  -5   3 3927.11 336.119  30
  -4  -5   3 3688.31 362.858  16
  -4  -5   3 3550.75 386.407  24
   4   5  -3 3009.61 477.585  25
  -4   5   3 4478.05 493.175  26
  -4  -5   3 4156.89 486.622  26
  -4   5   3 3364.53 383.000  21
  -4   5   2 1451.48 173.260  30
  -4  -5   2 1490.21 170.989  30
  -4  -5   2 1736.74 218.110  16
  -4  -5   2 1421.24 240.344  24
   4   5  -2 1749.22 303.093  25
  -4   5   2 1908.60 298.376  26
  -4  -5   2 1594.42 295.186  26
  -4   5   2 1370.84 212.773  21
  -4   5   1 124.895 68.6221  30
  -4  -5   1 44.2372 66.3104  30
  -4  -5   1 56.7949 145.853  16
  -4   5   1 167.307 127.922   4
  -4  -5   1 62.1636 139.586   4
  -4   5   1 95.0560 152.151  26
  -4  -5   1 280.614 174.098  26
  -4  -5   0 1612.58 205.393  11
  -4   5   0 1424.13 213.066   4
  -4  -5   0 1820.95 225.659   5
  -4  -5   0 1856.44 234.517   4
  -4   5   0 1443.13 179.858  30
  -4  -5   0 1791.29 185.093  30
  -4   5   0 1780.12 434.350   1
  -4  -5   0 1826.87 431.679   1
  -4   5   0 2438.07 328.869  26
  -4  -5   0 1653.47 288.470  26
  -4  -5   0 1802.39 237.046  16
  -4  -5   0 1981.88 259.019  24
  -4  -5  -1 619.367 347.812   1
  -4   5  -1 482.129 139.511   3
  -4   5  -1 1094.25 376.874   1
  -4  -5  -1 882.556 156.402  11
  -4  -5  -1 767.363 171.418   9
  -4   5  -1 638.340 202.425  26
  -4  -5  -1 721.862 202.189  26
  -4  -5  -1 729.690 194.601  24
  -4   5  -1 695.343 167.708   4
  -4  -5  -1 1077.42 180.968   5
  -4  -5  -1 721.215 185.222   4
  -4  -5  -2 517.856 181.930  24
  -4  -5  -2 430.757 164.421   9
  -4  -5  -2 615.987 147.772  11
  -4  -5  -2 479.056 156.634  10
  -4   5  -2 346.285 125.108  20
  -4   5  -2 382.772 142.701   3
  -4   5  -2 442.096 344.675   1
  -4  -5  -2 556.217 297.045   1
  -4   5  -2 506.465 151.367   2
  -4  -5  -2 509.989 142.917   2
  -4  -5  -2 446.862 165.958   4
  -4  -5  -2 540.565 170.497   5
  -4   5  -2 768.743 166.224   4
  -4  -5  -2 50.8118 146.470  26
  -4   5  -2 577.925 198.613  26
  -4  -5  -2 606.427 169.985  14
  -4  -5  -2 291.883 168.452  16
  -4  -5  -3 317.533 143.519  11
  -4  -5  -3 444.799 168.316   9
  -4  -5  -3 462.664 157.682  10
  -4   5  -3 295.237 115.681  20
  -4  -5  -3 466.504 122.804   2
  -4   5  -3 549.602 135.189   2
  -4  -5  -3 218.279 166.592  26
  -4   5  -3 446.391 200.524  26
  -4   5  -3 588.636 162.580   5
  -4  -5  -3 244.817 171.946   4
  -4   5  -3 393.530 169.532   4
  -4  -5  -3 310.283 165.939   5
  -4   5  -3 381.753 112.284  17
  -4  -5  -3 159.669 160.877  14
  -4  -5  -3 467.079 175.011  16
  -4  -5  -4 11053.0 971.398   9
  -4  -5  -4 11884.3 961.920  10
  -4  -5  -4 11570.4 955.990  14
  -4   5  -4 9601.43 933.123  17
  -4  -5  -4 11326.2 981.943  13
  -4  -5  -4 12021.6 957.342  16
  -4   5  -4 12065.3 953.162   6
  -4  -5  -4 12465.5 976.183   5
  -4   5  -4 10011.6 950.313   5
  -4   5  -4 10191.3 943.045  11
  -4  -5  -4 11440.4 955.186  11
  -4   5  -4 10148.2 941.472   2
  -4  -5  -4 13302.9 954.169   2
  -4  -5  -4 12553.1 955.085   3
  -4  -5  -5 763.077 195.586   9
  -4  -5  -5 471.946 175.033  10
  -4  -5  -5 636.836 175.916  11
  -4  -5  -5 658.360 192.490  14
  -4  -5  -5 625.949 173.890  16
  -4  -5  -5 793.566 196.587  13
  -4   5  -5 874.131 170.685  11
  -4   5  -5 796.865 143.058   2
  -4  -5  -5 1021.72 186.353   3
  -4  -5  -5 786.379 141.098   2
  -4   5  -5 386.540 190.580   4
  -4  -5  -5 644.525 205.736   4
  -4  -5  -6 66.9241 170.423   9
  -4  -5  -6 238.612 168.145  10
  -4  -5  -6 538.158 171.294  11
  -4   5  -6 272.171 132.240  10
  -4  -5  -6 319.673 160.673  14
  -4   5  -6 219.611 132.846   6
  -4  -5  -6 249.038 159.968  13
  -4   5  -6 197.583 142.120  11
  -4  -5  -6 157.200 140.864   3
  -4   5  -6 117.700 97.0940   2
  -4  -5  -6 314.655 106.708   2
  -4   5  -6 143.145 168.694   4
  -4  -5  -6 254.946 187.702   4
  -4   5  -7 18348.3 1670.12   4
  -4  -5  -7 22064.2 1676.31   4
  -4  -5  -7 24716.6 1713.69   5
  -4   5  -7 18670.9 1669.80   6
  -4  -5  -7 19794.8 1696.21   9
  -4  -5  -7 22688.5 1708.64  13
  -4  -5  -8 805.979 189.897   5
  -4  -5  -8 522.163 156.946   4
  -4  -5  -8 460.701 182.120   9
  -4  -5  -8 663.187 166.654  11
  -4  -5  -8 661.159 175.887  13
  -4  -5  -9 176.611 122.704   5
  -4  -5  -9 64.0393 127.944  13
  -4  -5  -9 39.2105 123.014  11
  -4  -5  -9-16.8795 145.866   9
  -4  -5 -10-18.6468 106.551  11
  -4  -5 -10 12.4648 119.212   9
  -4  -5 -10-101.409 114.274  10
  -4  -5 -11 4203.17 363.253   9
   4  -6 -12 176.138 61.7703   7
  -4   6  12 220.646 102.174  21
   4  -6 -12 241.543 63.5431  19
   4  -6 -11 631.646 102.130  23
   4   6 -11 769.165 113.783  19
   4  -6 -11 564.070 105.802  19
   4  -6 -10 1049.63 142.070  23
   4   6 -10 969.996 148.585  19
   4  -6 -10 953.620 144.338  19
   4  -6  -9 546.406 117.176  23
   4   6  -9 726.578 134.232  19
   4  -6  -9 545.661 123.172  19
   4  -6  -8-33.5601 93.9584  23
   4  -6  -8-363.562 311.720  25
   4  -6  -7 5258.96 834.507  25
   4   6  -7 5076.08 718.354  25
   4  -6  -7 5029.46 607.124  31
   4   6  -7 3825.60 579.319  31
  -4  -6   6 422.811 208.311  24
   4   6  -6 417.965 253.183  25
  -4  -6   5 266.066 190.283  24
   4   6  -5 151.191 227.677  25
  -4  -6   4 82.0814 127.665  16
  -4  -6   4-50.5094 199.095  24
   4   6  -4 66.4958 206.483  25
  -4   6   4 215.691 151.286  21
  -4   6   4 150.151 78.8175  30
  -4  -6   4 132.580 75.9649  30
  -4   6   3 2636.22 265.568  30
  -4  -6   3 2907.22 266.162  30
  -4  -6   3 2244.09 294.638  16
  -4  -6   3 2452.14 325.139  24
   4   6  -3 2904.99 443.861  25
  -4   6   3 3258.29 337.923  21
  -4   6   3 3457.57 417.453  26
  -4  -6   3 3727.65 430.038  26
  -4   6   2 4491.76 387.652  30
  -4  -6   2 4515.62 384.441  30
  -4  -6   2 4004.46 415.662  16
   4   6  -2 4050.69 523.386  25
  -4  -6   2 4335.21 436.707  24
  -4   6   2 3804.64 495.547  26
  -4  -6   2 4149.00 508.768  26
  -4   6   2 4389.20 436.799  21
  -4  -6   1-91.7923 152.531   4
  -4   6   1-54.1244 126.193   4
  -4   6   1-19.7584 125.415  21
  -4   6   1-33.9974 63.9766  30
  -4  -6   1 32.7854 68.3242  30
  -4   6   1-47.5698 138.024  26
  -4  -6   1 46.4692 134.830  26
  -4  -6   1 74.4029 94.3379  11
  -4  -6   1 89.0950 153.628  16
  -4  -6   1 240.879 358.328   1
  -4  -6   0 1882.47 274.909  24
  -4  -6   0 1831.17 242.703   5
  -4  -6   0 1973.15 256.908   4
  -4   6   0 2295.53 249.052   4
  -4   6   0 2387.30 261.516  21
  -4  -6   0 2019.29 256.066  14
  -4  -6   0 2050.67 271.026  16
  -4   6   0 1539.36 291.524  26
  -4  -6   0 1782.85 310.850  26
  -4  -6   0 2190.76 451.969   1
  -4   6   0 2048.64 472.298   1
  -4  -6   0 2242.23 234.785  11
  -4  -6  -1 39978.1 2759.32  24
  -4  -6  -1 31108.9 2754.53   9
  -4   6  -1 31510.5 2742.93   4
  -4  -6  -1 35036.8 2754.01   4
  -4  -6  -1 38515.0 2759.33  14
  -4  -6  -1 37997.0 2760.71   5
  -4   6  -1 34876.9 2883.83  26
  -4  -6  -1 34875.8 2876.81  26
  -4   6  -1 28273.1 2748.15   2
  -4  -6  -1 31748.4 2754.10   2
  -4  -6  -1 41247.7 2912.07   1
  -4   6  -1 33745.2 2882.51   1
  -4  -6  -1 36637.5 2745.95  11
  -4  -6  -2 12147.8 1012.23   2
  -4   6  -2 10570.8 1007.12   2
  -4  -6  -2 13963.6 1017.93  24
  -4  -6  -2 10343.6 1017.76   9
  -4  -6  -2 13709.2 1017.94  10
  -4   6  -2 10694.9 1011.91  20
  -4  -6  -2 11733.2 1130.18  26
  -4   6  -2 11636.3 1134.84  26
  -4  -6  -2 12300.1 1022.38   5
  -4  -6  -2 11835.1 1004.80  11
  -4   6  -2 12293.9 1008.22   4
  -4  -6  -2 12312.6 1016.62   4
  -4  -6  -2 13423.9 1024.78  16
  -4  -6  -3 15911.6 1299.08  14
  -4   6  -3 13103.6 1284.75  17
  -4  -6  -3 17006.7 1304.81  16
  -4   6  -3 15882.5 1291.35   6
  -4  -6  -3 16321.6 1313.37   5
  -4  -6  -3 14630.7 1309.43   9
  -4  -6  -3 17397.6 1303.86  10
  -4   6  -3 14198.1 1298.77  20
  -4  -6  -3 16140.8 1444.05  26
  -4   6  -3 12813.2 1409.49  26
  -4  -6  -3 18807.0 1306.70   3
  -4   6  -3 13673.4 1292.65   4
  -4  -6  -3 15180.2 1299.58   4
  -4   6  -3 15613.3 1294.79   2
  -4  -6  -3 17945.0 1299.80   2
  -4  -6  -3 17022.6 1300.04  11
  -4  -6  -4 3351.28 308.018   3
  -4  -6  -4 2668.71 329.149   5
  -4   6  -4 2514.54 288.629   6
  -4  -6  -4 2768.21 305.887  10
  -4  -6  -4 2384.03 294.069  11
  -4  -6  -4 2409.14 317.426   9
  -4   6  -4 2611.93 281.196   2
  -4  -6  -4 2952.23 283.958   2
  -4   6  -4 2066.51 262.622  17
  -4  -6  -4 2751.95 335.808  13
  -4  -6  -4 2593.85 306.344  16
  -4  -6  -4 2486.70 309.845  14
  -4  -6  -5 1593.38 256.000  14
  -4  -6  -5 1948.79 257.735  16
  -4  -6  -5 1860.04 274.003   5
  -4  -6  -5 1588.76 268.183   4
  -4   6  -5 1520.01 270.236   4
  -4  -6  -5 2238.51 270.412  10
  -4  -6  -5 1701.27 247.101  11
  -4  -6  -5 1567.85 264.023   9
  -4   6  -5 1788.33 221.921   2
  -4  -6  -5 2254.47 250.119   3
  -4  -6  -5 2238.24 226.865   2
  -4  -6  -5 1959.33 277.052  13
  -4  -6  -6 13839.4 1198.54  16
  -4  -6  -6 14226.5 1211.05  14
  -4  -6  -6 12570.3 1229.25   9
  -4  -6  -6 15974.1 1228.02  10
  -4   6  -6 14132.0 1213.04   6
  -4  -6  -6 15332.8 1246.83  13
  -4  -6  -6 14838.2 1220.19  11
  -4   6  -6 13736.9 1199.04   2
  -4  -6  -6 15567.3 1203.24   2
  -4   6  -6 13067.0 1213.92   4
  -4  -6  -6 16023.7 1225.22   4
  -4  -6  -6 16986.4 1210.27   3
  -4  -6  -7 2361.74 295.742  13
  -4   6  -7 1720.76 261.316   6
  -4  -6  -7 2753.24 318.877   5
  -4  -6  -7 2776.01 295.151   4
  -4  -6  -7 2520.02 290.224  10
  -4  -6  -7 2386.53 307.901   9
  -4  -6  -8 7577.96 744.998  13
  -4  -6  -8 9974.02 756.760   5
  -4  -6  -8 8564.38 719.979   4
  -4  -6  -8 8321.78 753.385   9
  -4  -6  -8 8235.81 734.559  10
  -4  -6  -9 239.615 135.463  13
  -4  -6  -9 179.351 124.264  11
  -4  -6  -9 214.824 143.545   9
  -4  -6  -9 175.329 132.653   5
  -4  -6 -10 236.256 106.291  11
  -4  -6 -10 265.537 122.492   9
  -4   7  12 272.922 94.4966  21
   4   7 -11 103.065 70.9392  29
  -4   7  11 455.390 146.087  21
   4  -7 -11 231.428 74.9182  23
   4   7 -11 248.144 81.4217  19
   4  -7 -11 279.510 81.1553  19
   4  -7 -10 477.772 103.200  23
   4   7 -10 230.046 96.0594  19
   4  -7 -10 258.584 91.1833  19
   4   7  -9 2384.16 262.423  19
   4  -7  -9 2436.88 262.239  19
   4  -7  -9 2966.51 275.773  23
   4  -7  -8 84.7678 95.9366  23
   4  -7  -7 14559.4 1334.77  31
   4   7  -7 14926.3 1356.63  31
   4   7  -7 18017.0 1514.60  25
  -4  -7   7 13097.4 1157.23  24
  -4  -7   6 1182.47 242.923  24
   4   7  -6 1966.46 420.338  25
  -4   7   5 985.414 218.700  21
  -4  -7   5 1067.14 242.207  24
   4   7  -5 897.895 327.156  25
  -4   7   4 209.364 85.0014  30
  -4  -7   4 363.189 85.5457  30
  -4  -7   4 290.833 142.624  16
  -4  -7   4 300.332 210.035  24
   4   7  -4 265.809 225.473  25
  -4   7   4 226.719 156.287  21
  -4   7   4 106.172 137.934  26
  -4  -7   4 153.901 155.316  26
  -4   7   3 9287.96 795.431  30
  -4  -7   3 10430.2 797.497  30
  -4  -7   3 9529.10 819.123  16
   4   7  -3 6914.36 933.215  25
  -4  -7   3 9738.99 839.267  24
  -4   7   3 9601.27 854.962  21
  -4   7   3 9539.41 937.703  26
  -4  -7   3 10641.5 954.756  26
  -4   7   2 4190.55 392.251  30
  -4  -7   2 4485.93 392.501  30
  -4  -7   2 4498.16 437.125  16
  -4  -7   2 4872.69 453.454  24
  -4   7   2 4774.57 532.001  26
  -4  -7   2 4073.44 510.328  26
  -4   7   2 4511.67 451.968  21
  -4   7   1 9252.52 798.323  21
  -4   7   1 9842.06 751.919  30
  -4  -7   1 9200.75 746.707  30
  -4   7   1 10932.9 919.574  26
  -4  -7   1 9624.96 888.572  26
  -4   7   1 8593.24 949.523   1
  -4  -7   1 9923.30 958.983   1
  -4  -7   1 9781.66 790.240  16
  -4   7   1 7198.42 761.403   4
  -4  -7   1 8140.48 775.924   4
  -4  -7   0 255.578 191.122  24
  -4  -7   0-12.0406 108.532  11
  -4   7   0-20.7250 146.452  21
  -4  -7   0 46.9132 151.492  14
  -4   7   0-190.939 188.773  26
  -4  -7   0-185.762 187.154  26
  -4  -7   0 206.812 176.008   4
  -4  -7   0 72.8534 134.205   5
  -4   7   0 12.2790 136.701   4
  -4  -7   0-221.930 399.930   1
  -4   7   0-372.021 404.794   1
  -4  -7  -1 475.282 138.617  11
  -4  -7  -1 229.923 166.216   9
  -4  -7  -1 345.275 179.776   4
  -4  -7  -1 565.514 165.760   5
  -4   7  -1 145.082 144.475   4
  -4  -7  -1 293.091 166.066  14
  -4   7  -1 331.568 118.826   6
  -4   7  -1 99.3534 155.621  26
  -4  -7  -1 336.386 163.887  26
  -4   7  -1 234.606 130.848   2
  -4  -7  -1 311.729 127.143   2
  -4   7  -1 351.052 328.878   1
  -4  -7  -1-41.4709 302.463   1
  -4  -7  -1 107.468 180.689  24
  -4   7  -2 2017.81 292.309   2
  -4  -7  -2 3061.74 307.607   2
  -4  -7  -2 3041.46 334.110  24
  -4  -7  -2 3181.15 345.803   9
  -4  -7  -2 3380.24 324.463  10
  -4   7  -2 2405.87 305.367  20
  -4  -7  -2 2430.20 384.138  26
  -4   7  -2 2877.12 406.990  26
  -4   7  -2 3522.87 313.008   6
  -4  -7  -2 3113.21 338.301   5
  -4  -7  -2 3089.00 314.419  11
  -4  -7  -2 3118.31 340.297  16
  -4  -7  -2 3129.70 340.220   4
  -4   7  -2 2559.17 316.495   4
  -4  -7  -3 1077.03 226.774   5
  -4   7  -3 1182.10 220.109   4
  -4  -7  -3 850.833 218.472   4
  -4  -7  -3 1203.84 195.141  11
  -4  -7  -3 938.200 220.408   9
  -4  -7  -3 1079.02 200.370  10
  -4   7  -3 1298.09 190.166  20
  -4  -7  -3 1215.30 261.311  26
  -4   7  -3 926.935 255.053  26
  -4   7  -3 1249.73 187.842   6
  -4   7  -3 1022.20 173.453   2
  -4  -7  -3 1494.16 212.407   3
  -4  -7  -3 1176.25 171.607   2
  -4  -7  -3 1222.76 218.618  14
  -4   7  -3 1126.26 175.352  17
  -4  -7  -3 1038.47 213.222  16
  -4  -7  -4 5881.40 541.525   9
  -4  -7  -4 5647.89 517.424  10
  -4  -7  -4 5439.44 521.504  14
  -4  -7  -4 5173.85 540.865  13
  -4  -7  -4 5738.36 518.882  16
  -4   7  -4 5668.33 507.664   6
  -4  -7  -4 5906.23 540.852   5
  -4  -7  -4 6677.54 518.377   3
  -4   7  -4 4661.82 483.777   2
  -4  -7  -4 5644.20 491.369   2
  -4  -7  -4 5512.10 512.510  11
  -4   7  -4 4584.00 488.748  17
  -4  -7  -5 435.848 173.685  16
  -4  -7  -5 615.389 184.241  14
  -4  -7  -5 228.719 175.761   5
  -4   7  -5 65.4002 179.111   4
  -4  -7  -5 107.010 196.972   4
  -4  -7  -5 469.784 183.619  10
  -4  -7  -5 323.437 155.651  11
  -4  -7  -5 594.638 203.248   9
  -4  -7  -5 440.838 157.340   3
  -4  -7  -5 353.741 112.448   2
  -4   7  -5 284.720 105.901   2
  -4  -7  -5 405.072 187.663  13
  -4  -7  -6 1269.14 226.160  14
  -4  -7  -6 1111.76 199.551  16
  -4   7  -6 1096.47 207.342   6
  -4  -7  -6 1613.07 248.918   4
  -4   7  -6 1210.45 177.377   2
  -4  -7  -6 1810.68 207.971   3
  -4  -7  -6 1288.39 175.515   2
  -4  -7  -6 1354.26 238.470  13
  -4  -7  -6 1527.79 223.349  10
  -4  -7  -6 1060.18 216.682  11
  -4  -7  -6 1574.80 253.387   9
  -4  -7  -7 942.620 208.544  13
  -4  -7  -7 1023.56 194.806  10
  -4  -7  -7 631.237 177.913  11
  -4  -7  -7 1153.51 223.775   9
  -4  -7  -7 1202.93 223.959   5
  -4  -7  -7 1210.11 214.472   4
  -4  -7  -8 3211.00 331.045   5
  -4  -7  -8 2827.30 327.673  13
  -4  -7  -8 2706.64 294.300   4
  -4  -7  -8 2824.24 333.855   9
  -4  -7  -8 2919.83 310.710  10
  -4  -7  -9 172.432 132.147  13
  -4  -7  -9 75.0054 128.186  10
  -4  -7  -9 272.165 146.964   9
  -4  -7  -9 184.183 128.428   5
  -4  -7 -10 2712.12 258.385  11
  -4  -7 -10 2684.13 277.412   9
  -4  -7 -10 2605.69 260.618  10
  -4   8  12 88.3549 72.8348  21
   4  -8 -11 742.432 95.8170  19
  -4   8  11 866.496 159.972  21
   4  -8 -11 421.445 88.3183   7
   4  -8 -11 618.768 98.5244  23
   4   8 -11 672.221 100.899  29
  -4  -8  10 3817.17 317.985  30
   4   8 -10 3192.33 323.575  19
   4  -8 -10 3263.99 324.585  19
  -4   8  10 4191.62 394.167  21
   4  -8 -10 3880.30 341.092  23
   4   8  -9 4596.40 404.077  19
   4  -8  -9 4091.62 396.395  19
   4  -8  -9 4642.29 413.452  23
   4   8  -8 5828.69 515.981  19
   4  -8  -8 5835.56 513.163  19
   4   8  -7 1745.55 342.010  31
   4  -8  -7 1566.92 303.375  31
  -4  -8   7 1626.77 261.828  24
   4   8  -7 1864.79 420.344  25
   4  -8  -7 2227.56 230.559  23
  -4  -8   6 2696.24 356.723  24
   4   8  -6 3796.00 560.796  25
  -4   8   6 3429.11 386.510  21
   4   8  -6 3056.49 447.958  31
   4  -8  -6 2689.25 432.594  31
  -4  -8   5 2158.72 319.831  24
   4   8  -5 2610.83 456.140  25
  -4   8   5 2436.25 242.133  30
  -4  -8   5 2236.88 238.910  30
  -4   8   5 2786.74 338.582  21
  -4   8   4 144.263 72.2118  30
  -4  -8   4 124.017 69.4688  30
  -4  -8   4 213.697 137.480  16
  -4  -8   4 166.493 204.602  24
   4   8  -4 67.2495 202.188  25
  -4   8   4 205.889 149.637  26
  -4  -8   4-49.1506 126.754  26
  -4   8   4 26.3718 170.128  21
  -4   8   3 1046.79 128.650  30
  -4  -8   3 840.087 123.418  30
  -4  -8   3 934.361 195.254  16
  -4  -8   3 1019.99 237.990  24
  -4   8   3 836.516 215.261  26
  -4  -8   3 1271.50 239.956  26
  -4   8   3 1000.04 213.098  21
  -4   8   2 7616.03 693.496  21
  -4   8   2 8323.97 640.209  30
  -4  -8   2 7874.93 634.618  30
  -4  -8   2 6959.77 670.276  16
  -4  -8   2 5977.44 658.208   4
  -4   8   2 8331.77 784.791  26
  -4  -8   2 8485.38 779.503  26
  -4  -8   2 7641.88 685.434  24
  -4  -8   1 4543.38 500.132   4
  -4   8   1 5001.08 517.134  21
  -4   8   1 5636.04 467.711  30
  -4  -8   1 5910.45 466.151  30
  -4   8   1 6492.19 631.863  26
  -4  -8   1 5190.16 596.419  26
  -4  -8   1 5059.99 505.092  14
  -4   8   1 4554.75 688.087   1
  -4  -8   1 5566.99 688.347   1
  -4  -8   0 9620.91 744.428  24
  -4  -8   0 7634.58 731.454   4
  -4   8   0 8554.48 747.625  21
  -4  -8   0 9205.27 738.260  14
  -4   8   0 6917.08 697.085   6
  -4  -8   0 8637.42 727.847   5
  -4   8   0 9948.71 858.993  26
  -4  -8   0 8374.74 823.635  26
  -4  -8   0 7948.60 860.720   1
  -4   8   0 6855.79 865.555   1
  -4  -8   0 8793.81 708.944  11
  -4  -8  -1 2158.55 240.289  11
  -4  -8  -1 1982.02 263.506   5
  -4  -8  -1 2012.76 281.476   4
  -4   8  -1 1765.29 258.528   4
  -4  -8  -1 2422.27 275.537  14
  -4   8  -1 2004.60 231.165   6
  -4  -8  -1 2085.38 284.334  24
  -4   8  -1 1658.85 235.373   2
  -4   8  -1 1989.22 411.798   1
  -4  -8  -1 1742.77 235.304   2
  -4  -8  -1 1872.79 387.541   1
  -4  -8  -1 2664.04 343.598  26
  -4   8  -1 2374.91 335.384  26
  -4  -8  -2 300.119 159.770  26
  -4   8  -2 311.412 179.532  26
  -4  -8  -2 427.624 181.846   9
  -4  -8  -2 421.310 141.796  11
  -4  -8  -2 559.210 164.590  10
  -4   8  -2 703.741 155.166  20
  -4  -8  -2 262.145 171.914  14
  -4   8  -2 366.310 126.422  17
  -4   8  -2 471.486 135.256   6
  -4  -8  -2 552.918 191.058  24
  -4  -8  -2 997.439 200.558   3
  -4   8  -2 504.915 143.517   2
  -4  -8  -2 665.654 136.391   2
  -4  -8  -2 326.402 183.719   4
  -4   8  -2 616.338 180.728   4
  -4  -8  -3 101.888 142.439  26
  -4   8  -3 210.869 168.554  26
  -4  -8  -3 132.800 163.479  24
  -4  -8  -3 44.5334 176.934   9
  -4  -8  -3-97.9807 144.940  11
  -4  -8  -3-33.7408 153.126  10
  -4   8  -3 112.704 109.161  20
  -4  -8  -3 89.3992 188.076   4
  -4   8  -3-15.5479 171.784   4
  -4   8  -3-48.1033 125.579   6
  -4  -8  -3 49.3546 175.387   3
  -4   8  -3-121.942 103.723   2
  -4  -8  -3 43.4484 95.9583   2
  -4   8  -3-55.0346 108.341  17
  -4  -8  -4 23169.0 1820.08  11
  -4  -8  -4 22303.5 1840.33   9
  -4  -8  -4 23697.0 1821.11  10
  -4   8  -4 22560.9 1836.63  20
  -4   8  -4 20280.6 1807.77  17
  -4   8  -4 19169.6 1793.69   2
  -4  -8  -4 23155.6 1799.28   2
  -4  -8  -4 26040.0 1818.70   3
  -4   8  -4 22314.8 1814.89   6
  -4  -8  -4 22985.7 1823.37  14
  -4  -8  -4 22619.3 1818.99  16
  -4  -8  -5 52.5288 169.848  14
  -4  -8  -5 335.384 172.308  16
  -4  -8  -5 313.888 192.089  13
  -4   8  -5 175.483 98.0856   2
  -4  -8  -5 153.907 90.0021   2
  -4  -8  -5 14.4060 142.057   3
  -4  -8  -5 232.239 161.233  10
  -4  -8  -5 143.201 150.436  11
  -4  -8  -5-232.652 176.094   9
  -4  -8  -5-41.6974 169.823   5
  -4  -8  -5 144.004 181.704   4
  -4  -8  -6 23384.1 1885.24  11
  -4  -8  -6 24367.7 1884.74  14
  -4  -8  -6 24028.6 1915.50  13
  -4  -8  -6 20120.9 1863.02  16
  -4  -8  -6 21436.1 1900.48   9
  -4  -8  -6 25218.0 1889.01  10
  -4  -8  -6 24081.0 1889.03   4
  -4  -8  -6 24494.8 1868.65   3
  -4  -8  -7 8851.63 786.028  11
  -4  -8  -7 9602.16 820.283  13
  -4  -8  -7 8535.71 779.270  14
  -4  -8  -7 9592.14 787.714   4
  -4  -8  -7 9164.78 811.033   9
  -4  -8  -7 9335.65 792.124  10
  -4  -8  -8 188.158 143.363  10
  -4  -8  -8-73.3131 136.986  11
  -4  -8  -8 56.8076 158.212   9
  -4  -8  -8 56.8672 139.520  13
  -4  -8  -8-34.3671 157.726   5
  -4  -8  -8 165.439 128.866   4
  -4  -8  -9 95.0262 127.686   5
  -4  -8  -9 321.400 141.773   9
  -4  -8  -9 23.4764 118.047  10
  -4  -8 -10 769.571 144.832   9
  -4  -8 -10 935.871 132.776  11
  -4  -8 -10 804.900 132.096  10
  -4   9  12 6509.28 539.143  21
   4  -9 -11 928.130 122.393  23
   4   9 -11 1040.69 126.550  29
  -4   9  10 322.401 158.108  21
   4  -9 -10 268.821 92.8197  23
   4   9 -10 239.300 81.9462  29
   4  -9 -10 194.995 75.9671  19
  -4   9   9 418.752 188.902  21
   4  -9  -9 263.077 101.516  23
  -4   9   9 277.486 79.1679  30
   4   9  -9 338.445 95.7855  19
   4  -9  -9 441.398 97.5460  19
  -4   9   8 7411.42 645.281  21
  -4  -9   8 6868.08 554.706  30
   4   9  -8 6361.75 563.991  19
   4  -9  -8 6050.95 559.372  19
  -4   9   7-57.8089 176.667  21
   4  -9  -7 246.387 101.520  23
  -4  -9   7 55.0171 71.3180  30
  -4  -9   7 211.404 181.199  24
  -4   9   6 987.217 235.553  21
  -4  -9   6 923.089 242.221  24
   4   9  -6 963.437 314.372  25
   4  -9  -6 440.820 201.227  31
  -4   9   6 1027.69 135.326  30
  -4  -9   6 1136.71 132.953  30
  -4   9   5 17626.4 1367.28  30
  -4  -9   5 17447.7 1362.72  30
  -4   9   5 17074.7 1525.75  26
  -4   9   5 16117.7 1432.92  21
  -4  -9   5 15259.3 1401.82  24
  -4  -9   4 53.5165 64.3562  30
  -4   9   4 34.7934 67.3641  30
  -4  -9   4 77.6377 144.046  16
  -4   9   4 49.4779 138.368  26
  -4  -9   4-46.6532 149.192  26
  -4   9   4 246.043 184.836  21
  -4  -9   4 77.0821 215.537  24
  -4   9   3 2976.37 272.715  30
  -4  -9   3 3089.16 269.541  30
  -4  -9   3 2403.37 308.678  16
  -4   9   3 2467.90 380.547  26
  -4  -9   3 3097.32 390.967  26
  -4  -9   3 2752.52 359.526  24
  -4   9   3 2526.40 345.283  21
  -4   9   2 299.041 166.865  21
  -4   9   2 120.756 68.0445  30
  -4  -9   2 263.274 76.6943  30
  -4  -9   2-48.5392 168.019  16
  -4  -9   2 225.200 346.059   1
  -4   9   2 144.203 371.158   1
  -4  -9   2 99.4820 162.614   4
  -4  -9   2 307.033 145.029  26
  -4   9   2 323.734 172.601  26
  -4   9   1 432.020 185.692  21
   4   9  -1 169.258 173.029  28
  -4   9   1 737.266 195.587  26
  -4  -9   1 438.176 163.178  26
  -4  -9   1 410.966 172.981  14
  -4  -9   1 591.149 332.544   1
  -4   9   1 451.793 362.401   1
  -4  -9   1 591.284 213.158  24
  -4  -9   0 2352.10 272.831   5
  -4   9   0 2266.34 297.250  21
  -4   9   0 2139.92 240.183   6
  -4   9   0 2054.62 321.103  26
  -4  -9   0 2182.69 327.289  26
  -4  -9   0 2668.77 293.492  14
  -4  -9   0 2938.05 314.572  24
  -4   9   0 1054.87 406.701   1
  -4  -9   0 2263.14 410.424   1
  -4  -9   0 1685.91 244.177   2
  -4  -9  -1 1732.54 216.871  11
  -4  -9  -1 1668.92 269.069   4
  -4   9  -1 1754.29 211.381   6
  -4  -9  -1 1621.38 284.379  26
  -4   9  -1 1741.16 294.218  26
  -4  -9  -1 1722.17 253.108  14
  -4  -9  -1 1438.38 205.617   2
  -4  -9  -1 2290.78 277.059  24
  -4  -9  -2 38821.2 2516.54   3
  -4  -9  -2 27272.1 2476.46   2
  -4  -9  -2 36276.0 2502.72  24
  -4  -9  -2 29562.5 2515.43   9
  -4  -9  -2 33673.8 2498.29  10
  -4   9  -2 26593.0 2507.69  20
  -4   9  -2 30797.4 2486.34   6
  -4  -9  -2 25263.6 2583.23  26
  -4   9  -2 30071.1 2617.98  26
  -4  -9  -2 32650.5 2491.20  11
  -4  -9  -2 30282.0 2504.80   4
  -4  -9  -2 33707.2 2508.17  14
  -4   9  -2 29191.6 2500.97  17
  -4   9  -3 5476.68 543.875  17
  -4  -9  -3 5180.75 571.832   9
  -4  -9  -3 6727.44 558.812  10
  -4   9  -3 6092.77 567.205  20
  -4   9  -3 5825.27 545.246   6
  -4  -9  -3 6644.82 549.001  24
  -4  -9  -3 6562.79 553.470  11
  -4  -9  -3 7351.25 566.553   3
  -4  -9  -3 5749.11 572.350   4
  -4   9  -3 5437.94 525.011   2
  -4  -9  -3 5585.11 522.673   2
  -4   9  -4 1298.30 215.717  20
  -4   9  -4 1683.43 226.206   6
  -4  -9  -4 2018.58 234.515   3
  -4  -9  -4 1220.95 173.316   2
  -4   9  -4 1186.58 176.418   2
  -4  -9  -4 1788.57 263.270   9
  -4  -9  -4 1593.07 228.855  11
  -4  -9  -4 1902.08 235.879  10
  -4   9  -4 1541.15 201.436  17
  -4  -9  -4 1301.61 241.864  14
  -4  -9  -4 1412.23 244.583  16
  -4   9  -5-145.940 149.083   6
  -4  -9  -5 162.650 192.697   4
  -4  -9  -5-41.6309 177.592   5
  -4   9  -5-62.8261 89.3742   2
  -4  -9  -5-27.9469 139.234   3
  -4  -9  -5-35.6543 81.9919   2
  -4  -9  -5-104.618 161.162  10
  -4  -9  -5-87.8577 152.385  11
  -4  -9  -5 23.5045 184.115   9
  -4  -9  -5 89.0134 177.903  14
  -4  -9  -5-64.9191 172.141  16
  -4  -9  -6 1715.35 292.117   5
  -4  -9  -6 2638.74 294.863   4
  -4  -9  -6 2374.55 246.127   3
  -4  -9  -6 2079.19 268.972  10
  -4  -9  -6 2257.25 274.844  11
  -4  -9  -6 1932.66 292.043   9
  -4  -9  -6 1869.26 254.058  16
  -4  -9  -6 2041.33 280.160  14
  -4  -9  -7 5354.65 561.984   9
  -4  -9  -7 6144.46 547.431  10
  -4  -9  -7 6544.31 551.605   4
  -4  -9  -7 6188.55 546.421  11
  -4  -9  -7 5645.78 544.636  14
  -4  -9  -8 207.962 131.660  11
  -4  -9  -8 109.165 145.645   9
  -4  -9  -8 189.597 134.495  10
  -4  -9  -8 28.9667 118.624   4
  -4  -9  -8 197.833 160.536   5
  -4  -9  -9 446.815 144.010   9
  -4  -9  -9 614.379 138.326  11
  -4  -9  -9 676.749 133.962  10
  -4  -9  -9 614.804 140.384   5
  -4  -9 -10 1131.91 154.067   9
  -4  -9 -10 815.052 127.776  10
   4 -10 -11 3043.63 275.184  23
   4 -10 -10 3820.98 371.907  23
   4  10 -10 4458.84 377.823  29
   4  10  -9 2386.49 255.387  29
   4  10  -8 81.1303 69.0886  19
   4 -10  -8 78.7176 79.0127  19
   4 -10  -8-16.8739 98.8272  23
  -4  10   8 9.89962 60.0190  30
  -4  10   7 1860.69 283.238  21
  -4 -10   7 1419.21 246.514  24
   4  10  -7 1746.46 189.819  19
   4 -10  -7 1650.28 202.330  23
  -4  10   7 1631.32 178.743  30
   4 -10  -6 594.620 130.557  23
  -4  10   6 643.676 215.872  21
  -4  10   6 673.062 104.317  30
  -4 -10   6 400.050 216.038  24
  -4  10   5 9653.99 840.601  21
  -4 -10   5 7804.45 801.685  24
  -4  10   5 9395.58 750.830  30
  -4 -10   4 16701.7 1550.81  16
  -4  10   4 19985.3 1617.68  21
  -4 -10   4 20225.7 1593.94  24
  -4  10   4 20664.1 1543.42  30
  -4  10   3 32.3363 61.4220  30
  -4 -10   3-30.8330 154.490  16
  -4  10   3 27.0992 164.127  21
  -4 -10   3-177.186 214.279  24
  -4  10   3-44.8481 130.127  26
  -4  10   2 4162.92 359.719  30
  -4  10   2 4323.19 489.166  26
   4  10  -2 4021.01 561.897  28
  -4 -10   2 3256.69 548.812   1
  -4  10   2 3873.15 428.692  21
  -4  10   1 4049.54 427.887  21
  -4 -10   1 3825.68 399.530  14
  -4  10   1 4058.41 467.451  26
   4  10  -1 3806.19 521.250  28
  -4 -10   1 2919.96 507.083   1
  -4 -10   1 4142.31 425.842  24
  -4  10   0-74.8655 180.532  21
  -4 -10   0-34.5654 173.743  14
  -4  10   0 51.8337 105.446   6
  -4  10   0 180.128 125.952  26
  -4 -10   0-178.650 308.551   1
  -4 -10   0 197.172 199.045  24
  -4 -10  -1 14923.8 1194.63  14
  -4  10  -1 13703.0 1167.39   6
  -4  10  -1 13226.2 1278.37  26
  -4 -10  -1 15026.1 1195.40  24
  -4 -10  -1 14047.8 1166.48  11
  -4 -10  -2 264.833 140.394  11
  -4 -10  -2 93.4046 177.016   9
  -4  10  -2 176.261 141.459  20
  -4 -10  -2 275.320 197.689   4
  -4 -10  -2 327.829 185.678  24
  -4  10  -2 62.8165 131.862   6
  -4 -10  -2 17.7233 187.931   3
  -4 -10  -2 152.344 91.2454   2
  -4  10  -2 204.882 123.814  17
  -4 -10  -2 297.904 183.704  14
  -4  10  -3 3295.29 349.964  17
  -4  10  -3 3100.73 347.362   6
  -4 -10  -3 3620.73 353.267  24
  -4 -10  -3 3933.88 402.283   9
  -4 -10  -3 3845.51 361.950  10
  -4  10  -3 3807.91 378.908  20
  -4 -10  -3 3549.05 353.124  11
  -4 -10  -3 2667.20 307.023   2
  -4 -10  -3 3632.13 364.109   3
  -4 -10  -3 3289.06 387.894   4
  -4 -10  -4 20014.2 1527.35   3
  -4 -10  -4 16684.4 1556.17   9
  -4 -10  -4 21000.7 1541.00  10
  -4  10  -4 17826.2 1553.27  20
  -4  10  -4 18216.9 1530.79  17
  -4  10  -4 17412.0 1529.38   6
  -4 -10  -4 17965.9 1502.77   2
  -4 -10  -4 19209.4 1545.05  14
  -4 -10  -4 19206.3 1540.12  16
  -4 -10  -4 20119.8 1537.92  11
  -4 -10  -5 2294.07 266.708   3
  -4 -10  -5 2411.40 313.624   4
  -4 -10  -5 2150.68 298.234  14
  -4 -10  -5 2153.89 287.616  16
  -4 -10  -5 2402.16 318.800   9
  -4 -10  -5 2674.91 289.051  11
  -4 -10  -5 2282.95 285.290  10
  -4 -10  -6 158.923 131.547   3
  -4 -10  -6-39.8862 168.777   5
  -4 -10  -6 64.8984 177.107   4
  -4 -10  -6 134.271 177.043   9
  -4 -10  -6 148.784 142.262  11
  -4 -10  -6 112.392 142.047  10
  -4 -10  -6-54.1571 150.040  16
  -4 -10  -6-81.8925 175.139  14
  -4 -10  -7 2820.65 343.807   9
  -4 -10  -7 2951.83 311.780  10
  -4 -10  -7 2754.17 314.084   4
  -4 -10  -7 3059.67 311.780  11
  -4 -10  -7 2882.89 312.485  14
  -4 -10  -8 1069.62 199.804   9
  -4 -10  -8 1150.97 181.185  11
  -4 -10  -8 1391.62 186.904  10
  -4 -10  -8 1435.72 215.903   5
  -4 -10  -9 474.080 129.772   5
  -4 -10  -9 160.000 129.128   9
  -4 -10  -9 520.065 118.228  11
  -4 -10  -9 248.789 113.395  10
  -4 -10 -10 917.433 138.228   9
   4 -11 -11 2022.85 193.301  23
   4 -11 -10 11774.8 1044.35  23
   4  11 -10 14018.6 1049.56  29
   4  11  -9 55.2605 77.3724  29
   4 -11  -8 131.938 98.2404  23
   4  11  -8-62.3773 79.3047  29
   4 -11  -7 1804.89 211.568  23
  -4 -11   7 1264.19 248.886  24
   4  11  -7 1711.91 204.308  29
   4  11  -6 1891.29 427.837  28
  -4 -11   6 1870.35 300.306  24
   4 -11  -6 2227.81 235.930  23
   4  11  -6 1773.42 222.420  29
  -4  11   5 20384.5 1651.80  21
  -4 -11   5 18835.8 1613.32  24
   4 -11  -5 20679.1 1594.51  23
   4  11  -5 18662.4 1583.04  29
   4  11  -5 20255.6 1870.13  28
  -4  11   4 4616.72 492.497  21
   4  11  -4 4211.00 623.917  28
   4  11  -4 4566.52 419.050  29
  -4 -11   4 4775.26 488.860  24
  -4  11   3 6763.58 633.077  21
   4  11  -3 5407.51 751.162  28
  -4 -11   3 6418.33 589.648  16
  -4 -11   3 6626.10 620.226  24
  -4  11   2 9479.27 802.675  21
   4  11  -2 7122.70 901.187  28
  -4 -11   1 2685.40 325.458  14
  -4  11   1 3074.53 352.709  21
  -4 -11   1 2608.93 348.846  24
  -4 -11   0 3072.65 344.049  14
  -4  11   0 2750.35 295.920   6
  -4  11   0 2960.98 359.286  21
  -4 -11   0 2985.61 351.217  24
  -4 -11  -1 944.783 220.065  14
  -4  11  -1 861.069 184.696  17
  -4  11  -1 1164.19 180.459   6
  -4 -11  -1 1392.91 252.372  24
  -4  11  -1 1326.96 223.917  20
  -4 -11  -2 7222.24 654.404  24
  -4 -11  -2 8121.02 665.122   3
  -4  11  -2 5930.12 656.048  20
  -4 -11  -2 7992.13 639.470  11
  -4  11  -2 6700.11 633.935   6
  -4 -11  -2 7943.98 669.301  14
  -4 -11  -2 6753.02 670.486   4
  -4 -11  -3 6900.00 606.698  24
  -4 -11  -3 6819.28 648.625   9
  -4 -11  -3 6807.77 609.148  10
  -4  11  -3 7126.52 643.987  20
  -4  11  -3 7012.71 617.419  17
  -4 -11  -3 6698.74 613.771   3
  -4 -11  -3 6149.65 637.008   4
  -4  11  -3 5926.90 604.720   6
  -4 -11  -3 7852.58 618.279  11
  -4 -11  -3 6923.25 633.654  14
  -4  11  -4 10578.6 926.911  17
  -4 -11  -4 10768.5 965.900   9
  -4 -11  -4 11327.7 928.964  10
  -4  11  -4 10265.7 947.113  20
  -4 -11  -4 10789.3 916.814   3
  -4 -11  -4 11604.4 930.357  11
  -4 -11  -5 2465.58 249.046   3
  -4 -11  -5 2078.27 294.086   4
  -4 -11  -5 1891.09 297.454   9
  -4 -11  -5 1960.92 264.501  11
  -4 -11  -5 1761.40 255.231  10
  -4 -11  -5 2300.88 289.031  14
  -4 -11  -5 2144.13 273.428  16
  -4 -11  -6 250.456 181.517   5
  -4 -11  -6 719.012 195.060   4
  -4 -11  -6 109.036 174.141   9
  -4 -11  -6 434.939 145.063  11
  -4 -11  -6 209.701 147.534  10
  -4 -11  -6 402.657 174.743  14
  -4 -11  -6 145.941 160.881  16
  -4 -11  -7 2459.21 284.368   4
  -4 -11  -7 2456.88 277.979  11
  -4 -11  -7 2429.74 273.695  10
  -4 -11  -7 2708.37 287.161  14
  -4 -11  -8 2237.71 240.576  11
  -4 -11  -8 2202.34 241.882  10
  -4 -11  -8 2140.24 266.141   5
  -4 -11  -9 1136.14 150.789  11
  -4 -11  -9 867.045 144.892  10
  -4 -11 -10-5.09188 57.7635  11
  -4  12  11 839.644 122.795  21
   4  12 -10 1130.81 135.710  29
  -4  12  10 1140.60 175.316  21
   4 -12  -9-13.7950 85.5949  23
   4  12  -9-25.1141 71.5738  29
  -4 -12   8 322.657 151.923  24
   4 -12  -8 269.993 103.669  23
   4  12  -8 536.223 108.397  29
  -4 -12   7 892.987 218.866  24
   4 -12  -7 867.560 156.761  23
   4  12  -7 1298.18 165.669  29
  -4 -12   6 36.5558 203.947  24
   4 -12  -6 103.404 88.7008  23
   4  12  -6-15.5428 82.6859  29
   4  12  -5 416.247 238.444  28
  -4 -12   5 965.481 258.191  24
   4 -12  -5 737.360 134.334  23
   4  12  -5 612.972 118.754  29
   4  12  -4 639.245 266.730  28
  -4 -12   4 728.578 248.932  24
   4 -12  -4 556.991 116.658  23
   4  12  -4 566.106 111.657  29
   4  12  -3 30606.3 2777.09  28
  -4 -12   3 30772.2 2542.68  16
  -4  12   3 33368.1 2596.95  21
   4 -12  -3 31203.3 2532.51  23
  -4 -12   3 33483.3 2570.42  24
   4  12  -2 20695.6 1785.98  28
  -4  12   2 21522.7 1616.08  21
   4 -12  -2 17905.6 1535.79  23
   4  12  -1 417.395 123.324  22
  -4  12   1 522.336 201.711  21
  -4 -12   1 364.313 176.521  14
  -4 -12   1 510.579 223.263  24
  -4 -12   0 4995.04 457.680  14
  -4  12   0 4104.76 436.609  17
  -4 -12   0 4198.77 460.492  24
  -4  12  -1 18034.1 1560.34  20
  -4 -12  -1 20244.7 1545.46  14
  -4  12  -1 16965.5 1536.05  17
  -4 -12  -1 19529.1 1540.94  24
  -4 -12  -2 2851.09 317.545   3
  -4  12  -2 2531.17 322.330  20
  -4 -12  -2 2580.06 316.520  24
  -4 -12  -2 2760.51 282.230  11
  -4 -12  -2 2330.72 338.903   4
  -4 -12  -2 2342.69 321.251  14
  -4  12  -3 4470.41 443.092  20
  -4  12  -3 4022.15 412.045  17
  -4 -12  -3 3672.26 402.279  24
  -4 -12  -3 4821.88 447.863  14
  -4 -12  -3 4136.67 403.290  11
  -4 -12  -3 4237.53 414.649   3
  -4 -12  -3 4201.93 451.292   4
  -4  12  -4 125.277 125.823  20
  -4 -12  -4 198.594 140.428  11
  -4 -12  -4 348.111 146.859  10
  -4 -12  -4 168.147 191.797   9
  -4 -12  -4 379.785 145.058   3
  -4 -12  -5 4075.52 391.755  11
  -4 -12  -5 3879.67 410.315  14
  -4 -12  -5 3359.94 393.813  16
  -4 -12  -5 3839.45 370.248   3
  -4 -12  -5 5028.80 433.030   4
  -4 -12  -5 3754.15 385.503  10
  -4 -12  -6 9882.60 798.833   5
  -4 -12  -6 10073.8 772.017  11
  -4 -12  -6 8929.78 776.833   4
  -4 -12  -6 9066.95 778.529  14
  -4 -12  -6 7806.18 756.388  16
  -4 -12  -6 8673.97 763.860  10
  -4 -12  -7-16.1928 147.559   5
  -4 -12  -7 22.9448 140.997   4
  -4 -12  -7 76.4585 120.683  11
  -4 -12  -7 106.824 120.773  10
  -4 -12  -7 25.3193 135.728  14
  -4 -12  -8 857.345 145.564  11
  -4 -12  -8 979.484 149.041  10
  -4 -12  -9-82.8771 86.5822  11
  -4 -12  -9-24.0621 91.5252   5
  -4  13  10 2812.73 283.337  21
   4 -13  -9 5676.62 530.658  23
  -4  13   9 6592.01 567.089  21
   4  13  -9 6423.72 530.737  29
  -4 -13   8 1480.89 235.290  24
   4 -13  -8 2252.54 237.619  23
  -4  13   8 1917.64 272.700  21
   4  13  -8 2751.08 236.347  29
   4 -13  -7 6164.96 545.479  23
  -4 -13   7 4841.12 551.153  24
  -4  13   7 6316.50 594.723  21
   4  13  -7 7152.12 545.997  29
   4 -13  -6 83.7861 99.0439  23
   4  13  -6 206.300 93.1245  29
   4 -13  -5 3070.77 321.849  23
  -4 -13   5 3406.11 393.512  24
   4  13  -5 3422.86 322.043  29
   4  13  -4 2237.69 226.442  29
   4  13  -4 2619.47 443.324  28
   4 -13  -4 1807.51 226.798  23
  -4 -13   4 2127.12 325.265  24
  -4 -13   3 7743.62 729.126  16
   4 -13  -3 8568.77 712.462  23
  -4 -13   3 8701.78 766.889  24
   4  13  -3 8899.63 956.647  28
   4  13  -2 5132.20 622.759  28
   4 -13  -2 4182.49 386.065  23
   4  13  -2 4099.56 418.411  22
  -4 -13   1 198.717 220.676  24
   4  13  -1-112.494 112.705  22
  -4  13   1 21.5969 122.003  17
  -4 -13   1-163.997 161.424  14
  -4 -13   0 18.9737 215.810  24
  -4  13   0 43.4841 122.867  17
  -4 -13   0 159.784 168.705  14
  -4 -13  -1 228.955 203.299  24
  -4 -13  -1 261.039 178.568  14
  -4  13  -1 21.4053 119.000  17
  -4  13  -1 168.547 143.226  20
  -4  13  -2 7304.51 659.078  20
  -4  13  -2 7105.80 628.937  17
  -4 -13  -2 7020.52 627.494   3
  -4 -13  -2 6930.55 640.979  14
  -4 -13  -2 6383.41 624.098  24
  -4  13  -3 5050.65 506.288  20
  -4 -13  -3 4896.79 468.942  24
  -4 -13  -3 5367.20 476.374   3
  -4 -13  -3 4838.43 508.594   4
  -4 -13  -3 5005.89 465.354  11
  -4 -13  -3 5214.10 501.809  14
  -4 -13  -4 375.966 152.604   3
  -4 -13  -4 1013.45 164.328  11
  -4 -13  -5 338.167 167.438  16
  -4 -13  -5 346.118 116.054   3
  -4 -13  -5 359.687 134.234  11
  -4 -13  -5 380.535 186.185   4
  -4 -13  -6 51.3857 157.228   5
  -4 -13  -6 55.4330 153.935   4
  -4 -13  -6 25.7942 119.266  11
  -4 -13  -6 143.469 121.324  10
  -4 -13  -6 107.849 147.293  16
  -4 -13  -6-58.8420 151.406  14
  -4 -13  -7 251.946 148.331   5
  -4 -13  -7 184.753 137.929   4
  -4 -13  -7 348.552 120.103  11
  -4 -13  -7-70.5052 138.650  14
  -4 -13  -8 152.250 101.810  11
  -4 -13  -9 221.125 85.7262   5
  -4 -13  -9 347.394 79.2997  11
  -4  14  10 689.450 119.761  21
   4 -14  -9 115.100 79.9664  23
   4  14  -9 216.983 70.1348  29
  -4  14   9 167.758 125.321  21
   4  14  -8 119.170 78.8951  29
   4 -14  -8 83.8200 85.0562  23
  -4 -14   8 57.8791 125.128  24
  -4  14   8 236.225 140.179  21
   4  14  -7 819.961 127.401  29
   4 -14  -7 711.830 136.471  23
  -4  14   7 768.761 185.761  21
  -4 -14   7 703.753 194.295  24
  -4  14   6 7087.33 629.640  21
   4 -14  -6 6117.61 572.377  23
  -4 -14   6 5975.33 600.451  24
   4  14  -6 6901.04 567.964  29
  -4  14   5 2962.48 336.654  17
  -4  14   5 4432.82 426.431  21
   4 -14  -5 3858.25 350.336  23
  -4 -14   5 3285.09 403.655  24
   4  14  -5 3690.76 338.581  29
  -4  14   4 438.883 137.699  17
   4 -14  -4 754.499 131.672  23
  -4  14   3 191.764 120.869  17
  -4 -14   3 108.603 166.750  16
  -4 -14   3-228.333 232.180  24
   4 -14  -3 42.9622 76.2296  23
   4  14  -3-74.9168 201.283  28
   4  14  -2 1103.70 189.450  22
  -4  14   2 869.428 173.447  17
   4  14  -1 455.630 142.842  22
  -4  14   1 271.795 137.011  17
  -4 -14   1 413.450 178.231  14
  -4 -14   1 474.340 227.234  24
  -4  14   0 20.9911 130.343  17
  -4 -14   0 121.406 169.684  14
  -4 -14   0 131.639 211.905  24
  -4 -14  -1 1951.17 284.991  14
  -4  14  -1 2149.95 261.440  17
  -4 -14  -1 2160.95 300.083  24
  -4  14  -2 1113.47 180.018  17
  -4 -14  -2 907.043 222.605  14
  -4 -14  -2 884.646 222.583  24
  -4 -14  -2 1090.61 199.619   3
  -4 -14  -3 2136.09 320.071  14
  -4  14  -3 2995.96 329.695  20
  -4 -14  -3 2531.24 288.535   3
  -4 -14  -3 2991.74 342.178   4
  -4 -14  -4 3390.83 332.651  11
  -4 -14  -4 3234.52 325.131   3
  -4 -14  -4 3582.99 372.796  14
  -4 -14  -5 6294.30 514.979  11
  -4 -14  -5 5399.38 528.079  16
  -4 -14  -5 5452.13 539.581   4
  -4 -14  -6 1519.72 208.227  16
  -4 -14  -6 1405.81 223.040  14
  -4 -14  -6 1760.56 201.616  11
  -4 -14  -6 1787.65 234.096   5
  -4 -14  -6 1502.68 225.925   4
  -4 -14  -7 148.963 129.764  14
  -4 -14  -7 186.094 122.336   4
  -4 -14  -7 66.1862 134.178   5
  -4 -14  -7 95.3990 100.802  11
  -4 -14  -8 86.7246 81.8778  11
  -4 -14  -9 1040.52 114.575   5
  -4  15  10 1124.53 116.388  22
  -4  15  10 1276.06 133.602  21
   4 -15  -9 3599.25 336.253  23
  -4  15   9 4031.61 359.683  21
   4 -15  -8 12.5758 78.0309  23
  -4 -15   8-27.8580 114.193  24
   4  15  -8 52.2456 67.3246  29
  -4  15   8-17.1817 126.409  21
   4 -15  -7-28.4685 91.0787  23
  -4 -15   7 60.1240 159.100  24
   4  15  -7 95.4737 75.2523  29
  -4  15   7 41.7567 143.938  21
   4 -15  -6 1238.54 174.973  23
  -4  15   6 1450.88 244.369  21
  -4 -15   6 1280.00 241.994  24
   4  15  -6 1511.66 174.715  29
   4 -15  -5-76.0149 89.0087  23
  -4  15   5 64.7476 86.9663  17
  -4  15   5-25.8019 161.313  21
  -4 -15   5 128.158 215.313  24
   4  15  -5-12.8013 74.2878  29
  -4  15   4 376.115 118.063  17
  -4 -15   4 137.595 222.870  24
   4 -15  -4 323.614 100.077  23
  -4  15   4 351.896 182.353  21
  -4  15   3-105.663 104.024  17
  -4 -15   3 88.5936 159.084  16
  -4 -15   3-60.2937 212.563  24
  -4  15   3-13.8615 83.2886  22
  -4  15   3 55.5942 162.754  21
   4 -15  -3 150.862 80.3223  23
  -4  15   2 1854.05 245.779  17
  -4  15   2 2418.19 312.814  21
  -4 -15   1 1388.40 260.882  24
   4  15  -1 1068.74 170.082  22
  -4  15   1 746.729 160.136  17
  -4 -15   0 2553.67 322.423  24
   4  15   0 2155.34 254.617  22
  -4  15   0 2260.81 269.021  17
  -4 -15   0 2183.61 291.606  14
  -4  15  -1 39.6305 110.964  17
  -4 -15  -1 261.328 183.353  14
  -4 -15  -1 182.652 197.479  24
  -4 -15  -1-49.9622 158.807   3
  -4 -15  -2 6316.19 618.027  14
  -4 -15  -2 6163.31 628.712   4
  -4 -15  -2 6667.54 601.489   3
  -4 -15  -2 6170.50 602.333  24
  -4 -15  -3 337.220 200.236   4
  -4 -15  -3-17.2577 178.398  14
  -4 -15  -3 168.904 130.790   3
  -4 -15  -4 1254.32 171.633  11
  -4 -15  -4 1414.91 225.863  14
  -4 -15  -5-62.9031 153.310   5
  -4 -15  -5-71.2478 164.293   4
  -4 -15  -5 13.3609 146.917  16
  -4 -15  -5 144.207 101.075  11
  -4 -15  -6 3032.61 316.531   5
  -4 -15  -6 3218.81 314.367  14
  -4 -15  -6 2395.99 287.438  16
  -4 -15  -6 3353.40 310.565   4
  -4 -15  -6 3058.55 285.767  11
  -4 -15  -7 207.250 122.809   5
  -4 -15  -7 37.9599 86.4116  11
  -4 -15  -7-55.9196 117.493  14
  -4 -15  -8 109.253 67.5598  11
  -4  16   9 596.693 86.7182  22
  -4  16   9 785.992 120.063  21
   4 -16  -8 422.924 98.6684  23
  -4  16   8 476.972 132.326  21
   4 -16  -7 1337.66 162.672  23
  -4  16   7 1448.50 207.005  21
  -4 -16   7 890.013 187.435  24
   4 -16  -6-13.7639 77.7182  23
  -4  16   6-128.439 146.614  21
  -4 -16   6 143.117 182.029  24
   4 -16  -5 14.0740 80.9398  23
  -4  16   5 23.7616 149.695  21
  -4 -16   5-152.395 200.431  24
  -4  16   4 5421.30 491.589  21
  -4  16   4 4359.73 417.887  22
   4 -16  -4 4276.22 415.756  23
  -4 -16   4 5009.65 485.974  24
  -4  16   4 4761.34 419.509  17
  -4  16   3 201.604 109.966  17
  -4 -16   3 231.338 152.227  16
  -4  16   3 193.816 79.7357  22
  -4  16   3 159.176 157.419  21
  -4  16   2 2808.40 315.936  17
  -4  16   2 3880.40 394.436  21
   4  16  -1 7067.33 645.538  22
  -4 -16   1 7322.32 673.622  24
  -4  16   1 7556.30 649.808  17
  -4  16   0 2069.02 283.393  20
  -4  16   0 2478.62 259.422  17
   4  16   0 1937.25 237.132  22
  -4 -16   0 2111.43 300.581  24
  -4 -16   0 1966.81 271.594  14
  -4 -16  -1 512.854 168.810   3
  -4  16  -1 503.737 139.051  17
  -4 -16  -1 389.123 182.096  14
  -4 -16  -1 588.372 193.867  24
  -4  16  -1 535.066 166.727  20
  -4 -16  -2-88.7353 152.004  24
  -4 -16  -2 208.476 186.216   4
  -4 -16  -2 128.819 134.803   3
  -4 -16  -2-65.6878 182.360  14
  -4 -16  -3 165.855 186.848   4
  -4 -16  -3-127.479 171.250  14
  -4 -16  -3-60.8934 103.859   3
  -4 -16  -4 1024.65 197.079  14
  -4 -16  -5 1615.38 216.407  16
  -4 -16  -5 1652.71 231.268   4
  -4 -16  -5 1817.97 225.176   5
  -4 -16  -5 1402.40 173.259  11
  -4 -16  -6-48.2540 124.473   5
  -4 -16  -6 85.8953 124.079   4
  -4 -16  -6 34.9957 83.4046  11
  -4 -16  -7-19.1822 106.505   5
  -4 -16  -7-26.3747 68.2284  11
  -4 -16  -8 56.6213 68.5864   5
  -4  17   9 602.015 88.2036  21
  -4  17   8 407.007 79.1190  22
  -4  17   8 518.494 115.344  21
   4 -17  -7 64.6038 77.0676  23
  -4  17   7-9.75516 72.2570  22
  -4  17   7 108.412 113.360  21
  -4 -17   7 104.278 134.147  24
   4 -17  -6 754.726 131.021  23
  -4  17   6 1231.25 145.593  22
  -4  17   6 1257.44 192.671  21
  -4 -17   6 774.855 200.845  24
   4 -17  -5 334.433 96.1420  23
  -4  17   5 279.232 96.2126  22
  -4  17   5 341.885 153.733  21
  -4 -17   5 258.243 187.412  24
   4 -17  -4-24.1128 77.6642  23
  -4 -17   4 16.8292 195.756  24
  -4  17   4 10.6244 69.4255  17
  -4  17   4-46.5956 148.982  21
  -4 -17   3 1870.27 242.037  16
  -4 -17   3 1287.79 246.406   4
  -4  17   3 2936.49 313.223  21
  -4  17   3 2397.56 229.192  17
  -4  17   2 29.7846 99.3489  17
  -4 -17   2-193.715 202.556  24
  -4 -17   1 2919.71 357.815  24
   4  17  -1 2741.90 310.399  22
  -4  17   1 3410.66 361.448  20
  -4  17   1 3368.71 318.493  17
  -4  17   0 4010.50 345.973  17
   4  17   0 3071.49 326.283  22
  -4 -17   0 2863.27 343.904  14
  -4 -17   0 3688.13 380.126  24
  -4  17   0 3274.85 371.658  20
  -4 -17  -1 642.375 158.770   3
  -4 -17  -1 394.940 180.343  14
  -4 -17  -1 516.007 186.396  24
  -4  17  -1 499.257 160.083  20
  -4 -17  -2 577.437 176.605  14
  -4 -17  -2 480.441 130.884   3
  -4  17  -2 706.208 171.792  20
  -4 -17  -2 591.647 150.930   5
  -4 -17  -2 833.985 205.922   4
  -4 -17  -3 656.975 177.516  14
  -4 -17  -3 572.197 155.790   5
  -4 -17  -3 708.094 188.704   4
  -4 -17  -4 184.204 139.794  14
  -4 -17  -4 364.862 158.416  16
  -4 -17  -4 142.139 132.867   5
  -4 -17  -5 285.961 135.181  14
  -4 -17  -5 154.766 126.957  16
  -4 -17  -5 185.942 138.458   4
  -4 -17  -5 82.5582 122.747   5
  -4 -17  -6 3782.02 356.657   4
  -4 -17  -6 4091.05 364.208   5
  -4 -17  -7 89.9942 87.5137   5
  -4  18   8 1767.70 163.835  22
  -4  18   7 472.162 81.3291  22
  -4  18   7 248.420 105.354  21
  -4 -18   7 93.5852 117.284  24
   4 -18  -6 891.504 127.425  23
  -4  18   6 1327.99 179.040  21
  -4 -18   6 890.736 184.485  24
   4 -18  -5 291.552 85.3024  23
  -4 -18   5 276.302 168.788  24
  -4  18   5 408.313 147.373  21
  -4 -18   4 1400.29 238.953  24
  -4 -18   3 213.553 136.784   4
  -4 -18   3 385.940 133.167  16
  -4 -18   2 3968.34 432.671  16
  -4  18   2 4345.57 462.545  20
  -4 -18   2 5519.11 474.136  24
  -4  18   2 5128.73 426.336  17
  -4  18   1 3140.97 360.160  20
  -4 -18   1 3558.24 368.716  24
  -4  18   0 11812.4 876.913  20
  -4 -18   0 10641.7 838.103  24
  -4 -18  -1-118.391 169.833   4
  -4 -18  -1 21.3624 115.670   3
  -4 -18  -1 72.1130 165.157  24
  -4  18  -1 22.7277 124.630  20
  -4 -18  -1 63.5171 141.050  14
  -4  18  -2 660.089 152.489  20
  -4 -18  -2 293.768 124.863   5
  -4 -18  -2 143.652 161.129   4
  -4 -18  -2 475.625 159.498  14
  -4 -18  -3 65.9383 113.780   5
  -4 -18  -3-13.2851 155.275   4
  -4 -18  -3 98.8149 136.874  14
  -4 -18  -4-31.8685 115.391   5
  -4 -18  -4 191.047 136.461  14
  -4 -18  -4 44.9942 127.662  16
  -4 -18  -5 104.697 106.605   5
  -4 -18  -5 8.98573 120.048   4
  -4 -18  -5 38.2571 113.600  14
  -4 -18  -5 320.622 113.715  16
  -4 -18  -6-7.74611 88.4855   5
  -4 -18  -6 11.2868 89.2576   4
  -4 -19   7 61.0957 81.3568  24
  -4 -19   6 949.323 159.912  24
  -4 -19   5 54.6428 147.578  24
  -4 -19   4-177.164 167.678  24
  -4  19   3 629.021 144.046  20
  -4  19   2 642.789 165.422  20
  -4 -19   2 619.464 197.718  24
  -4 -19   2 577.070 160.537   4
  -4 -19   2 622.596 152.353  16
  -4  19   1 84.4580 112.289  20
  -4 -19   1-172.041 171.133  24
  -4 -19   1-48.5384 155.789   4
  -4 -19   1 222.838 145.938  16
  -4  19   0 5838.51 553.132  20
  -4 -19   0 5969.35 536.394   4
  -4 -19   0 6086.27 537.384  24
  -4  19  -1 9928.53 851.926  20
  -4 -19  -1 9847.39 834.633   4
  -4  19  -2 5643.51 471.834  20
  -4 -19  -2 4865.39 456.551   4
  -4 -19  -2 4445.28 439.603  14
  -4 -19  -3 854.387 145.465   5
  -4 -19  -3 1012.06 177.041   4
  -4 -19  -3 1103.42 163.157  14
  -4 -19  -4-40.3536 98.1789   5
  -4 -19  -4 109.822 114.449  14
  -4 -19  -4-120.295 120.301  16
  -4 -19  -5 153.191 89.2000   5
  -4 -19  -5 96.0169 100.058   4
  -4 -19  -5 60.1328 94.6396  14
  -4 -19  -5 69.9012 91.6980  16
  -4 -19  -6 729.709 96.4893   5
  -4 -20   6 23.4191 99.0997  24
  -4  20   6 44.9528 63.9685  20
  -4 -20   5 1203.87 182.437  24
  -4  20   5 1475.12 169.883  20
  -4 -20   4 328.668 149.506  24
  -4  20   4 376.024 108.868  20
  -4  20   3 518.996 125.958  20
  -4 -20   2 2807.07 296.500  24
  -4 -20   2 2664.94 270.977   4
  -4 -20   2 2248.66 263.528  16
  -4  20   1 917.640 161.796  20
  -4 -20   1 910.128 184.033  24
  -4 -20   1 1074.14 166.890   4
  -4 -20   1 656.114 153.542  16
  -4  20   0 418.140 129.597  20
  -4 -20   0 493.258 153.467  24
  -4 -20   0 236.542 140.456   4
  -4 -20   0 577.750 144.785  16
  -4  20  -1-50.0176 101.907  20
  -4 -20  -1-205.325 137.776   4
  -4 -20  -1 76.5555 125.876  16
  -4 -20  -2 3571.89 305.793   4
  -4 -20  -2 2486.96 293.437  16
  -4 -20  -4 29.9373 69.9025   5
  -4 -20  -4 107.832 107.836   4
  -4 -20  -4-21.2017 93.1974  16
  -4 -20  -5 250.434 79.1974   4
  -4 -21   5 1290.19 156.558  24
  -4  21   5 1315.29 141.314  20
  -4 -21   4-77.4352 114.249  24
  -4  21   4 31.5295 67.6986  20
  -4  21   3 7987.95 673.014  20
  -4  21   2 282.778 98.7380  20
  -4 -21   2 281.991 133.379  24
  -4 -21   2 252.785 101.515   4
  -4 -21   2 200.598 91.2463  16
  -4  21   1 180.863 97.2655  20
  -4 -21   1 57.5841 126.108  24
  -4 -21   1 15.3965 111.669   4
  -4 -21   1 15.1511 102.416  16
  -4 -21   0 3084.04 297.484   4
  -4 -21   0 2547.23 293.577  16
  -4 -21  -1 323.024 119.096   4
  -4 -21  -1-8.58968 105.607  16
  -4 -21  -2 1894.85 209.205   4
  -4 -21  -2 1914.74 205.381  16
  -4 -21  -4 4538.43 367.518   4
  -4 -21  -4 4184.11 363.488  16
  -4 -22   3 5392.75 457.115  24
  -4  22   3 5482.67 458.848  20
  -4 -22   2 6797.52 601.466  24
  -4  22   2 8067.75 614.004  20
  -4 -22   1 108.665 76.9265  16
  -4 -22   1 60.9229 81.2781   4
  -4  22   1 138.540 77.1621  20
  -4 -22   0 140.550 85.8987  16
  -4 -22   0 83.3478 94.6869   4
  -4 -22  -1 187.958 85.9192  16
  -4 -22  -1 126.966 91.0302   4
  -4 -22  -2-99.0339 79.9152  16
  -4 -22  -2-49.0486 79.1633   4
   5   0 -11 6712.64 557.060  19
   5   0 -10 32.9442 82.5988  19
  -5   0  10 31.0695 59.6107  30
  -5   0   9 4073.65 342.651  30
   5   0  -9 3326.76 325.532  23
  -5   0   8 43.0117 78.6868  30
  -5   0   7 423.561 107.439  30
  -5   0   6 92.1734 89.0574  30
  -5   0   6 404.842 209.593  26
   5   0  -6 179.562 260.742  25
  -5   0   5 10815.3 893.561  30
  -5   0   5 12318.1 1118.95  26
  -5   0   4-45.4443 84.7931  30
  -5   0   4-65.4925 175.972  26
  -5   0   3 60.3300 86.7620  30
  -5   0   3-64.5871 187.410  26
  -5   0   2-30.0992 85.8197  30
  -5   0   2-124.246 150.671   3
  -5   0   2 63.8050 204.029  26
  -5   0   1 23938.2 1868.21   1
  -5   0   1 19900.7 1507.67   4
  -5   0   1 19474.8 1506.31  30
  -5   0   1 21015.6 1719.79  26
  -5   0   0-118.860 164.761   3
  -5   0   0-377.564 562.819   1
  -5   0   0-181.844 186.485   4
  -5   0   0-60.8616 144.738   5
  -5   0   0-64.9908 213.975  26
  -5   0  -1 350.659 166.807   3
  -5   0  -1 388.068 178.640   2
  -5   0  -1 473.694 411.208   1
  -5   0  -1-347.717 219.050   4
  -5   0  -1 478.719 163.740   5
  -5   0  -1 467.354 208.126  26
  -5   0  -2-15.8257 157.692   3
  -5   0  -2-22.9432 143.499   2
  -5   0  -2-368.619 210.953   4
  -5   0  -2 192.804 167.623   5
  -5   0  -2-69.2063 178.039  26
  -5   0  -3 25148.5 2138.35   2
  -5   0  -3 29973.5 2133.49   3
  -5   0  -3 25495.1 2125.84   4
  -5   0  -3 26200.7 2132.83   5
  -5   0  -3 22904.8 2300.07  26
  -5   0  -4-36.7658 160.054   5
  -5   0  -4-56.9535 116.905   2
  -5   0  -4 241.520 159.450   3
  -5   0  -5 4709.44 474.796  11
  -5   0  -5 5304.76 466.861   2
  -5   0  -6-225.506 186.902   4
  -5   0  -6-139.038 147.222  11
  -5   0  -6 32.8499 142.983   5
  -5   0  -6 43.8394 119.940   6
  -5   0  -6 44.4537 93.3697   2
  -5   0  -7 3134.76 302.116   6
  -5   0  -7 3094.88 315.178   5
  -5   0  -7 2685.23 305.310  11
  -5   0  -7 3310.94 325.262   4
  -5   0  -8-36.6904 129.245   4
   5  -1 -11 790.947 112.414  19
   5  -1 -10 609.914 109.197  19
  -5  -1  10 398.358 86.6908  30
  -5  -1   9 12.5704 69.9225  30
   5  -1  -9 190.563 80.5312  23
   5   1  -9 293.548 80.1423  23
  -5  -1   8 495.783 110.570  30
  -5  -1   7 1423.54 179.562  30
   5  -1  -6 278.667 269.914  25
   5   1  -6-86.3406 241.848  25
  -5  -1   6 213.547 88.1436  30
  -5  -1   6 201.258 214.993  26
   5  -1  -5 85.4368 274.248  25
  -5  -1   5 265.236 186.987  26
  -5  -1   5 365.174 99.5985  30
  -5  -1   4-65.2918 189.481  26
  -5  -1   4-45.2549 80.2822  30
  -5  -1   3 4059.26 518.919  26
  -5  -1   3 3937.92 333.076  30
  -5  -1   2 700.405 237.096  26
  -5  -1   2 280.715 193.974   3
  -5  -1   2 840.125 133.181  30
  -5   1   1 42758.9 2847.04   1
  -5  -1   1 32608.6 2537.95  30
  -5   1   1 35718.6 2537.93   4
  -5  -1   1 35378.1 2539.15   4
  -5   1   1 25495.6 2523.14   3
  -5  -1   1 29327.7 2538.80   3
  -5  -1   1 37120.2 2770.61  26
  -5  -1   0 109.204 162.826   3
  -5   1   0 167.948 158.838   3
  -5  -1   0 130.381 208.488  26
  -5  -1   0 243.136 150.982   5
  -5   1   0-179.100 192.063   4
  -5  -1   0-200.112 198.337   4
  -5   1  -1 18244.3 1850.67   2
  -5   1  -1 29006.3 2090.86   1
  -5  -1  -1 22640.0 2025.39  26
  -5  -1  -1 22488.3 1835.69   3
  -5  -1  -1 23556.6 1841.42   4
  -5   1  -1 21298.9 1829.49   3
  -5   1  -1 23431.6 1836.86   4
  -5  -1  -1 25023.3 1845.81   5
  -5   1  -1 23674.5 1843.11   5
  -5  -1  -2 28570.2 2214.29   5
  -5   1  -2 27367.1 2211.71   5
  -5   1  -2 24566.2 2221.36   2
  -5  -1  -2 27527.2 2402.87  26
  -5   1  -2 26196.3 2199.94   3
  -5   1  -2 28116.6 2207.27   4
  -5  -1  -2 27198.7 2206.67   4
  -5  -1  -2 30613.0 2212.40   3
  -5  -1  -2 27021.0 2211.17  11
  -5  -1  -3 43674.6 3316.47   5
  -5   1  -3 41151.6 3314.13   5
  -5   1  -3 40160.8 3321.28   2
  -5  -1  -3 35883.3 3482.31  26
  -5  -1  -3 41814.5 3311.82  11
  -5   1  -3 42530.1 3304.24   3
  -5  -1  -3 44932.6 3310.34   3
  -5   1  -3 40403.2 3304.87   4
  -5  -1  -3 40075.2 3305.88   4
  -5   1  -4 18580.9 1551.24   2
  -5   1  -4 17374.3 1544.02  11
  -5  -1  -4 18760.2 1553.59   5
  -5  -1  -4 20941.9 1552.70   3
  -5   1  -4 18742.1 1549.31   4
  -5  -1  -4 19500.5 1551.61   4
  -5   1  -5 14862.7 1236.21  11
  -5   1  -5 15018.9 1232.44   2
  -5   1  -6 346.014 189.138   4
  -5  -1  -6 851.379 185.744   4
  -5   1  -6 724.449 138.827   2
  -5  -1  -6 502.985 157.523  11
  -5   1  -6 781.151 166.347  11
  -5   1  -6 725.685 180.794   5
  -5   1  -6 832.870 159.540   6
  -5  -1  -6 799.444 155.484   6
  -5  -1  -6 683.502 177.156   5
  -5  -1  -7 13.5580 126.230  11
  -5  -1  -7-125.664 160.174   4
  -5   1  -7-101.052 160.107   4
  -5  -1  -7-113.455 136.536   5
  -5   1  -7 50.0820 110.350   6
  -5  -1  -7-81.1778 105.338   6
  -5  -1  -8 851.295 156.523   4
  -5  -1  -8 1012.78 154.718  11
   5   2 -11 1918.04 204.908  19
   5  -2 -11 2464.73 211.070  19
   5  -2 -10 490.683 106.520  19
  -5  -2  10 752.177 103.384  30
  -5  -2   9 1271.96 156.995  30
   5  -2  -9 1309.79 158.439  23
  -5  -2   8 27.6737 78.1386  30
  -5   2   8 17.9553 106.056  21
  -5  -2   7 3515.70 317.743  30
  -5   2   7 2823.10 329.042  21
  -5  -2   6 3262.80 289.782  30
   5  -2  -6 2883.32 570.088  25
   5   2  -6 2751.49 522.505  25
  -5   2   6 3529.73 483.702  26
  -5  -2   6 3113.64 456.347  26
  -5   2   6 2097.10 292.803  21
   5  -2  -5 267.972 304.812  25
  -5  -2   5 616.916 114.831  30
  -5   2   5 461.566 202.404  26
  -5  -2   5 459.718 214.106  26
  -5  -2   4 194.358 86.2315  30
  -5   2   4 64.9832 167.661  26
  -5  -2   4 194.401 181.668  26
  -5  -2   3 820.400 136.679  30
  -5   2   3 1218.97 276.668  26
  -5  -2   3 896.412 257.681  26
  -5  -2   2 1824.61 187.069  30
  -5  -2   2 954.220 219.020   3
  -5   2   2 1336.75 309.264  26
  -5  -2   2 1398.11 324.173  26
  -5  -2   1 295.812 132.308   5
  -5  -2   1 456.335 102.429  30
  -5   2   1 1031.11 296.202  26
  -5  -2   1 514.619 229.309  26
  -5   2   1 324.715 472.771   1
  -5  -2   1 273.442 168.783   3
  -5   2   1-360.260 198.253   4
  -5  -2   1-225.487 220.866   4
  -5   2   0 9155.49 923.672   1
  -5  -2   0 7838.90 645.358   5
  -5   2   0 7210.77 806.987  26
  -5  -2   0 7322.96 810.686  26
  -5   2   0 7306.29 642.974   4
  -5  -2   0 7139.01 648.915   4
  -5  -2   0 7176.59 650.662   3
  -5   2   0 6762.94 632.351   3
  -5   2  -1 14587.5 1417.71   2
  -5   2  -1 19931.8 1646.00   1
  -5   2  -1 18978.9 1613.39  26
  -5  -2  -1 16933.2 1582.89  26
  -5   2  -1 16944.4 1400.16   4
  -5   2  -1 16771.5 1393.13   3
  -5  -2  -1 16582.9 1403.98   4
  -5  -2  -1 18328.6 1407.92   3
  -5  -2  -1 18023.2 1406.44   5
  -5  -2  -2 1789.04 244.190   5
  -5   2  -2 1645.79 242.502   5
  -5  -2  -2 2009.77 250.570  11
  -5  -2  -2 1902.82 248.855   3
  -5   2  -2 1716.27 254.370   2
  -5   2  -2 1658.09 239.996   3
  -5  -2  -2 1369.29 328.141  26
  -5   2  -2 1581.06 329.253  26
  -5   2  -2 1513.24 251.987   4
  -5  -2  -2 1577.88 259.316   4
  -5  -2  -3 2526.93 289.522  11
  -5   2  -3 2359.05 305.370   4
  -5  -2  -3 1779.43 293.128   4
  -5  -2  -3 3297.71 307.548   3
  -5   2  -3 2184.40 278.163   3
  -5   2  -3 2433.79 286.996   2
  -5   2  -3 2465.76 290.247   5
  -5  -2  -3 2711.37 300.449   5
  -5  -2  -3 2227.48 418.544  26
  -5   2  -3 1888.19 379.687  26
  -5   2  -3 1935.21 240.818  17
  -5   2  -4 17221.6 1461.17   2
  -5  -2  -4 17630.6 1464.04  11
  -5  -2  -4 17438.1 1466.54   5
  -5  -2  -4 19487.2 1463.95   3
  -5   2  -4 16583.8 1462.94   4
  -5  -2  -4 18692.9 1467.56   4
  -5   2  -5-114.925 111.724   2
  -5   2  -5 266.832 138.085   6
  -5   2  -5-103.779 159.272   5
  -5   2  -6 7038.06 648.282   2
  -5   2  -6 6581.14 660.419   4
  -5  -2  -6 7635.30 663.726   4
  -5  -2  -6 7674.22 661.903  11
  -5  -2  -6 7492.84 666.721   5
  -5   2  -6 8000.26 659.891   6
  -5  -2  -6 8290.42 652.549   6
  -5  -2  -7 329.607 137.760  11
  -5  -2  -7 12.3948 156.060   4
  -5   2  -7 163.370 152.093   4
  -5   2  -7 103.492 109.659   6
  -5  -2  -7 142.740 99.6858   6
  -5  -2  -7 243.711 146.733   5
  -5  -2  -8 464.332 128.949  11
  -5  -2  -8 373.686 129.857   4
  -5  -2  -8 498.119 128.463   5
   5   3 -11 157.085 66.1100  19
   5  -3 -11 51.7976 63.8804  19
   5   3 -10 188.855 79.7479  19
   5  -3 -10 72.1984 75.9535  19
  -5   3  10 192.505 71.0662  30
  -5  -3  10 309.805 72.7423  30
   5  -3 -10 150.192 65.8330  23
   5   3  -9 2611.43 263.485  19
  -5   3   9 2773.63 262.883  30
  -5  -3   9 3086.39 265.821  30
   5  -3  -9 2266.93 253.846  23
  -5   3   8 606.584 151.617  21
  -5   3   8 709.941 128.557  30
  -5  -3   8 1083.56 135.620  30
  -5   3   7 162.046 138.896  21
  -5   3   7 102.174 79.5309  30
  -5  -3   7 42.9588 87.0004  30
  -5   3   6 3933.18 540.693  26
  -5  -3   6 4744.25 576.492  26
   5  -3  -6 3082.20 667.182  25
   5   3  -6 3543.26 586.660  25
  -5   3   6 3637.04 414.212  21
  -5   3   6 4522.07 392.633  30
  -5  -3   6 4535.84 393.129  30
  -5   3   5 390.688 199.248  26
  -5  -3   5 193.996 184.783  26
   5  -3  -5 557.656 299.604  25
  -5   3   5 473.045 145.187  21
  -5   3   5 509.781 110.160  30
  -5  -3   5 607.837 113.235  30
  -5   3   4 5666.01 514.740  30
  -5  -3   4 5969.18 518.138  30
  -5   3   4 6961.12 720.417  26
  -5  -3   4 5257.23 664.485  26
  -5   3   3 748.812 129.389  30
  -5  -3   3 741.018 136.786  30
  -5   3   3 828.344 233.795  26
  -5  -3   3 697.983 222.241  26
  -5   3   2 194.111 88.0766  30
  -5  -3   2 73.9161 89.4460  30
  -5   3   2-63.1497 213.725  26
  -5  -3   1 1840.14 231.673   5
  -5   3   1 1908.94 243.641   4
  -5  -3   1 1869.51 255.295   4
  -5  -3   1 2613.10 567.111   1
  -5   3   1 1092.14 504.444   1
  -5  -3   1 1829.72 269.592   3
  -5   3   1 1867.11 212.328  30
  -5  -3   1 1746.32 208.458  30
  -5   3   1 2429.93 392.361  26
  -5  -3   1 2229.25 371.838  26
  -5   3   0 6487.49 587.950   4
  -5   3   0 5062.42 565.226   3
  -5  -3   0 6636.58 600.566   3
  -5  -3   0 7084.52 598.269   4
  -5   3   0 7925.96 787.843  26
  -5  -3   0 6990.27 751.871  26
  -5  -3   0 6839.78 588.923   5
  -5   3   0 9275.73 899.008   1
  -5  -3   0 9430.33 904.353   1
  -5  -3  -1 20835.4 1544.53  11
  -5  -3  -1 21048.2 1548.57   3
  -5   3  -1 16362.1 1517.39   3
  -5   3  -1 20185.9 1537.93   4
  -5  -3  -1 19556.3 1542.76   4
  -5   3  -1 14371.7 1542.06   2
  -5  -3  -1 15817.7 1548.25   2
  -5  -3  -1 24227.6 1779.18   1
  -5   3  -1 23239.1 1784.96   1
  -5   3  -1 18827.0 1722.92  26
  -5  -3  -1 18518.2 1717.05  26
  -5  -3  -1 21368.0 1545.84   5
  -5  -3  -2 190.942 156.175  11
  -5   3  -2 229.701 157.187   3
  -5  -3  -2 84.6017 171.428   3
  -5   3  -2 178.808 156.924   2
  -5  -3  -2 309.985 163.784   2
  -5   3  -2 189.598 176.680   4
  -5  -3  -2 202.151 188.724   4
  -5  -3  -2 410.215 206.046  26
  -5   3  -2 68.8433 177.882  26
  -5  -3  -2 379.084 170.579   5
  -5  -3  -3 2713.42 302.040  11
  -5   3  -3 2631.12 297.625   2
  -5  -3  -3 3050.30 309.761   2
  -5  -3  -3 2776.03 309.645   5
  -5   3  -3 2274.23 305.435   4
  -5  -3  -3 2547.78 311.468   4
  -5  -3  -3 3410.43 311.286   3
  -5  -3  -3 1646.20 369.844  26
  -5   3  -3 2350.05 408.707  26
  -5   3  -3 1885.64 255.064  17
  -5  -3  -4 1291.99 214.666   3
  -5   3  -4 914.160 177.753   2
  -5  -3  -4 1228.83 186.995   2
  -5  -3  -4 1482.05 219.802  11
  -5  -3  -4 1315.54 226.257   5
  -5   3  -4 567.027 219.736   4
  -5  -3  -4 1054.60 240.044   4
  -5  -3  -5-165.707 172.518   5
  -5   3  -5 16.1534 103.294   2
  -5  -3  -5 79.7976 102.055   2
  -5  -3  -5-33.8010 133.008   9
  -5   3  -6 4804.49 428.166   6
  -5   3  -6 3930.95 407.946   2
  -5  -3  -6 4547.45 411.855   2
  -5   3  -6 4187.21 437.058   4
  -5  -3  -6 4971.64 436.491   4
  -5  -3  -7 12.2062 145.736   4
  -5   3  -7-74.5873 151.827   4
  -5  -3  -7-13.7616 125.837  11
  -5   3  -7 65.6445 112.936   6
  -5  -3  -7 62.2120 96.1782   6
  -5  -3  -7 86.1314 135.445   5
  -5  -3  -8 108.786 115.264  11
  -5  -3  -8 152.164 116.389   5
  -5  -3  -8 163.529 119.149   4
   5   4 -11 205.483 67.1686  19
   5  -4 -11 285.112 66.8262  19
   5  -4 -10 235.372 75.3210  23
   5   4 -10 320.564 87.0997  19
   5  -4 -10 245.297 84.0990  19
  -5   4  10 442.692 80.5446  30
  -5  -4  10 383.432 74.6892  30
  -5   4   9 1635.23 177.858  30
  -5  -4   9 1728.21 175.572  30
   5  -4  -9 1750.96 186.255  19
   5   4  -9 1240.08 175.353  19
  -5   4   9 1520.03 207.941  21
   5  -4  -9 1552.94 179.518  23
  -5   4   8 3786.82 345.530  30
  -5  -4   8 4209.55 346.733  30
  -5   4   7 14.1639 75.3547  30
  -5  -4   7 68.9816 77.2020  30
  -5   4   7 21.1644 135.368  21
  -5   4   6 1652.89 181.077  30
  -5  -4   6 1515.51 176.444  30
  -5   4   6 1289.17 224.752  21
  -5   4   6 1148.30 300.858  26
  -5  -4   6 1007.36 280.972  26
   5  -4  -6 1020.64 403.166  25
  -5   4   5 59.0374 78.4648  30
  -5  -4   5-14.4531 75.1840  30
  -5   4   5-42.0537 131.459  21
  -5   4   5-63.9052 171.666  26
  -5  -4   5-63.1973 183.367  26
   5  -4  -5 96.6072 270.109  25
  -5   4   4 310.120 94.9116  30
  -5  -4   4 276.790 94.3574  30
  -5   4   4 201.035 136.309  21
  -5  -4   4-63.0311 170.357  26
  -5   4   3 59.1593 78.8792  30
  -5  -4   3 116.943 84.3030  30
  -5   4   3 19.0303 118.226  21
  -5  -4   3 275.397 206.010  24
  -5   4   3 62.8866 146.434  26
  -5  -4   3 62.5358 174.961  26
  -5   4   2-125.265 247.707  26
  -5  -4   2-124.359 245.918  26
  -5   4   2 103.341 87.3403  30
  -5  -4   2 174.342 82.1840  30
  -5   4   1 72.6652 77.0754  30
  -5  -4   1 214.491 91.3036  30
  -5  -4   1-122.368 189.071   3
  -5  -4   1 562.164 446.678   1
  -5   4   1-63.5392 472.704   1
  -5  -4   1 196.096 168.911   4
  -5   4   1 126.042 156.699   4
  -5  -4   1 118.887 125.849   5
  -5  -4   1 473.694 175.336  16
  -5   4   1 190.751 191.220  26
  -5  -4   1-126.213 219.074  26
  -5  -4   0 21201.0 1656.57   1
  -5   4   0 18859.5 1632.41   1
  -5  -4   0 15960.7 1400.03   3
  -5   4   0 17202.3 1388.09   4
  -5  -4   0 14288.7 1389.70   4
  -5  -4   0 18791.8 1395.13   5
  -5   4   0 17879.1 1577.47  26
  -5  -4   0 15885.8 1551.74  26
  -5  -4   0 17582.4 1400.06  16
  -5  -4  -1 3602.53 354.639   5
  -5  -4  -1 3704.25 349.695  11
  -5   4  -1 2913.67 326.722   3
  -5   4  -1 3041.50 349.003   4
  -5  -4  -1 3476.93 364.244   3
  -5  -4  -1 2957.91 355.911   4
  -5  -4  -1 2693.92 455.245  26
  -5   4  -1 3184.44 489.076  26
  -5  -4  -1 3261.96 364.242   2
  -5  -4  -1 4563.99 612.344   1
  -5   4  -1 4015.58 607.118   1
  -5   4  -1 2575.84 349.586   2
  -5   4  -2 790.733 203.193   4
  -5  -4  -2 972.349 213.979   4
  -5   4  -2 761.834 183.765   2
  -5  -4  -2 940.769 212.185   3
  -5  -4  -2 772.590 189.709   2
  -5  -4  -2 710.848 188.955   5
  -5  -4  -2 797.660 184.321  11
  -5  -4  -2 932.964 199.643  16
  -5  -4  -2 804.506 246.775  26
  -5   4  -2 880.931 270.503  26
  -5   4  -3 1284.58 225.483   4
  -5  -4  -3 734.982 208.326   4
  -5  -4  -3 964.025 190.194  11
  -5  -4  -3 1019.27 203.707   3
  -5   4  -3 636.170 168.416   2
  -5  -4  -3 763.255 168.948   2
  -5  -4  -3 895.735 200.993   5
  -5   4  -3 861.300 154.575  17
  -5  -4  -3 1143.36 269.002  26
  -5   4  -3 476.188 221.098  26
  -5   4  -4 8314.44 596.830   6
  -5  -4  -4 6661.71 599.407   5
  -5   4  -4 5828.87 569.984   2
  -5  -4  -4 7148.46 580.869   2
  -5   4  -4 6244.29 557.155  17
  -5  -4  -4 5135.06 586.811   9
  -5  -4  -4 7147.61 592.407  11
  -5   4  -4 5046.79 586.242   4
  -5  -4  -4 6580.74 590.388   4
  -5   4  -5 1779.42 231.076   2
  -5  -4  -5 2409.23 241.361   2
  -5  -4  -5 1673.02 259.631   9
  -5  -4  -5 2128.47 261.440  11
  -5  -4  -5 2272.29 273.468   5
  -5  -4  -6 4979.74 506.704   9
  -5   4  -6 4917.84 490.121   2
  -5  -4  -6 6316.73 497.917   2
  -5   4  -6 5340.94 504.992   6
  -5   4  -6 5261.96 517.617   4
  -5  -4  -6 6489.70 517.033   4
  -5  -4  -7 142.640 129.068   5
  -5   4  -7 264.089 127.212   6
  -5  -4  -7 86.0267 89.4317   6
  -5  -4  -7 202.261 145.195   4
  -5  -4  -8 2079.82 230.757   5
  -5  -4  -8 2494.21 229.030   4
  -5  -4  -8 1737.95 224.493  11
   5   5 -11 1134.79 123.876  19
   5  -5 -11 1220.15 125.266  19
  -5   5  10 504.358 83.0319  30
  -5  -5  10 566.509 82.0661  30
   5  -5 -10 410.759 86.1690  23
   5  -5 -10 575.033 94.7496  19
  -5   5   9 7294.33 670.166  21
   5  -5  -9 6700.90 638.739  23
   5   5  -9 7519.33 643.793  19
   5  -5  -9 7021.42 638.870  19
  -5   5   9 8954.89 646.336  30
  -5  -5   9 8387.84 641.810  30
  -5   5   8-37.4925 78.1697  30
  -5  -5   8 47.9650 71.4642  30
  -5   5   8 240.187 146.446  21
   5  -5  -8 57.4897 86.3630  23
  -5   5   7 3988.51 367.148  30
  -5  -5   7 4239.92 367.842  30
  -5   5   7 3439.82 403.626  21
  -5   5   6 21457.4 1688.40  30
  -5  -5   6 22961.7 1689.27  30
  -5   5   6 17508.6 1710.89  21
  -5   5   5 101.058 82.7268  30
  -5  -5   5 154.117 81.7686  30
  -5   5   5 62.3838 153.226  26
  -5  -5   5-61.3305 164.980  26
  -5   5   5 110.732 136.589  21
  -5   5   4 22263.7 1756.58  30
  -5  -5   4 23247.1 1757.75  30
  -5   5   4 24076.2 1964.95  26
  -5  -5   4 23167.5 1958.76  26
  -5   5   4 18806.9 1774.71  21
  -5  -5   4 21436.9 1776.39  24
  -5   5   3 5399.92 467.398  30
  -5  -5   3 5416.22 465.519  30
  -5  -5   3 4690.50 504.978  24
  -5   5   3 5195.88 623.482  26
  -5  -5   3 4954.62 617.612  26
  -5   5   3 4914.06 493.090  21
  -5   5   2-98.7362 140.370  21
  -5   5   2-43.5201 81.9347  30
  -5  -5   2-14.1594 73.6989  30
  -5   5   2-62.0286 166.644  26
  -5  -5   2 159.678 163.354  16
  -5  -5   2 35.1772 191.937  24
  -5  -5   2-505.031 513.437   1
  -5   5   2-192.746 448.407   1
  -5  -5   1 7646.14 634.942  16
  -5  -5   1 7878.24 891.754   1
  -5   5   1 7220.54 869.109   1
  -5   5   1 6210.53 612.740   4
  -5  -5   1 6495.55 616.887   4
  -5   5   1 7612.93 790.540  26
  -5  -5   1 8074.74 801.260  26
  -5   5   0 985.886 175.386  20
  -5   5   0 1079.53 276.782  26
  -5  -5   0 1941.75 328.333  26
  -5  -5   0 1391.87 229.926   4
  -5   5   0 1258.18 214.946   4
  -5  -5   0 1287.14 196.584   5
  -5  -5   0 1314.18 228.370  16
  -5   5   0 1113.25 222.563   2
  -5  -5   0 837.991 237.083   3
  -5  -5   0 1152.99 447.851   1
  -5   5   0 1886.93 503.335   1
  -5   5  -1 136.599 150.934   2
  -5  -5  -1 67.0803 148.243   2
  -5  -5  -1 218.592 371.896   1
  -5   5  -1 280.336 386.475   1
  -5  -5  -1-18.1287 185.515   3
  -5  -5  -1-64.8504 174.287  26
  -5   5  -1 131.628 184.090  26
  -5   5  -1 135.607 166.149   4
  -5  -5  -1-16.4086 170.796   4
  -5  -5  -1 17.1252 147.975   5
  -5  -5  -1 162.628 139.965  11
  -5   5  -2 6702.85 719.095   2
  -5  -5  -2 7871.05 732.183   2
  -5  -5  -2 6326.65 852.235  26
  -5   5  -2 7831.52 894.915  26
  -5  -5  -2 9159.65 740.154   5
  -5   5  -2 8295.79 728.840   4
  -5  -5  -2 8900.62 735.371   4
  -5  -5  -2 9912.37 741.154   3
  -5   5  -2 7249.48 715.226  17
  -5  -5  -2 9191.53 736.384  16
  -5  -5  -2 8819.08 727.602  11
  -5   5  -3 11666.6 1091.37   2
  -5  -5  -3 12557.2 1094.76   2
  -5  -5  -3 10714.3 1231.30  26
  -5   5  -3 10421.5 1230.03  26
  -5   5  -3 14740.7 1103.71   6
  -5  -5  -3 14003.2 1112.14   5
  -5   5  -3 12735.3 1089.84  17
  -5  -5  -3 13015.8 1094.92  16
  -5  -5  -3 13976.6 1104.25  11
  -5   5  -3 12258.3 1098.27   4
  -5  -5  -3 12839.4 1101.42   4
  -5  -5  -3 16074.9 1111.84   3
  -5  -5  -4 121.997 186.379   4
  -5   5  -4 66.5254 172.164   4
  -5  -5  -4 176.800 150.922  11
  -5  -5  -4 19.2897 158.410   9
  -5  -5  -4 49.0299 106.192   2
  -5   5  -4 167.142 109.366   2
  -5   5  -4 57.2142 86.1117  17
  -5  -5  -4 77.1411 167.968   5
  -5   5  -4-34.7721 143.434   6
  -5   5  -5 2507.41 273.280   2
  -5  -5  -5 2713.83 273.064   2
  -5  -5  -5 2860.97 315.054   5
  -5  -5  -5 2234.62 303.891   9
  -5  -5  -5 2589.36 296.474  11
  -5   5  -6 646.497 131.542   2
  -5  -5  -6 838.735 142.102   2
  -5  -5  -6 547.423 183.021   4
  -5   5  -6 548.476 192.994   4
  -5  -5  -6 987.414 187.544   9
  -5  -5  -6 839.931 174.291  11
  -5   5  -6 658.230 160.529   6
  -5  -5  -7 252.899 142.617   5
  -5   5  -7 473.617 137.018   6
  -5  -5  -7 403.376 141.003   4
  -5  -5  -8 1288.05 167.812   5
  -5  -5  -8 1050.78 158.187   4
  -5  -5  -9 2100.25 206.038  11
   5  -6 -11 1564.59 146.443  19
   5  -6 -10 2733.48 238.995  23
   5   6 -10 2356.98 233.867  19
   5  -6 -10 2471.79 234.980  19
   5   6  -9 581.277 108.597  19
   5  -6  -9 554.377 105.750  19
  -5   6   9 619.138 97.5001  30
  -5  -6   9 583.635 93.3639  30
  -5   6   9 624.519 147.166  21
   5  -6  -9 468.796 102.328  23
  -5   6   8 280.329 83.6302  30
  -5  -6   8 144.186 72.2697  30
  -5   6   8 181.017 143.876  21
   5  -6  -8 242.745 88.7038  23
  -5   6   7 2200.26 232.508  30
  -5  -6   7 2400.28 231.956  30
  -5   6   7 1990.33 283.001  21
  -5   6   6 546.628 108.097  30
  -5  -6   6 483.046 104.868  30
  -5   6   6 367.412 174.128  21
  -5   6   5 2115.44 215.425  30
  -5  -6   5 1971.27 214.558  30
  -5   6   5 2052.22 357.553  26
  -5  -6   5 2296.39 364.944  26
  -5   6   5 1446.30 252.127  21
  -5  -6   5 1858.72 280.474  24
  -5   6   4-14.2484 78.9794  30
  -5  -6   4-41.1380 75.2682  30
  -5   6   4-60.6631 148.798  26
  -5  -6   4 59.3113 152.581  26
  -5   6   4-111.991 145.358  21
  -5  -6   4-212.539 203.282  24
  -5   6   3 214.990 96.9854  30
  -5  -6   3 511.464 105.319  30
  -5  -6   3 270.313 215.249  24
  -5   6   3 302.998 200.959  26
  -5  -6   3 178.050 180.021  26
  -5   6   3 348.015 162.863  21
  -5   6   2 126.885 139.398  21
  -5   6   2 113.212 84.7009  30
  -5  -6   2 163.969 84.5120  30
  -5   6   2 183.630 171.342  26
  -5  -6   2-59.9973 180.384  26
  -5  -6   2-424.020 531.502   1
  -5   6   2-497.389 494.106   1
  -5  -6   2 251.217 196.961  24
  -5  -6   2 113.910 166.184  16
  -5  -6   1 10502.4 1139.83   1
  -5   6   1 12369.4 1142.91   1
  -5   6   1 11295.2 1069.18  26
  -5  -6   1 11978.8 1077.90  26
  -5  -6   1 13469.5 920.066  16
  -5   6   1 9079.62 883.597   4
  -5  -6   1 9066.87 890.070   4
  -5  -6   0 2031.78 295.249   4
  -5   6   0 1995.24 283.278   4
  -5   6   0 1911.80 263.333  20
  -5   6   0 2280.26 301.978   2
  -5  -6   0 2048.05 291.443   2
  -5  -6   0 2710.12 314.466   3
  -5  -6   0 2813.81 523.030   1
  -5   6   0 2221.39 519.450   1
  -5   6   0 2438.52 388.992  26
  -5  -6   0 2082.62 385.790  26
  -5  -6   0 3230.46 293.844   5
  -5  -6   0 2960.90 314.759  16
  -5  -6   0 2633.62 315.223  24
  -5   6  -1 6941.20 760.498   2
  -5  -6  -1 7617.47 763.640   2
  -5   6  -1 6726.24 747.176  20
  -5   6  -1 9070.51 755.871   6
  -5  -6  -1 10867.7 782.141   5
  -5  -6  -1 11121.7 774.613  11
  -5  -6  -1 9657.90 781.381   3
  -5   6  -1 8850.18 768.769   4
  -5  -6  -1 9181.36 772.426   4
  -5  -6  -1 9498.15 934.845  26
  -5   6  -1 9248.48 937.588  26
  -5   6  -2 11258.9 1077.96   2
  -5  -6  -2 11800.8 1078.73   2
  -5   6  -2 10523.8 1065.56  20
  -5   6  -2 11944.2 1079.77  17
  -5  -6  -2 13968.6 1087.24  16
  -5   6  -2 14159.1 1081.13   6
  -5  -6  -2 14892.2 1096.63   5
  -5  -6  -2 14638.1 1085.66  11
  -5   6  -2 12094.4 1078.47   4
  -5  -6  -2 13538.2 1087.09   4
  -5  -6  -2 15738.4 1099.09   3
  -5  -6  -2 12197.0 1234.32  26
  -5   6  -2 10368.6 1215.73  26
  -5  -6  -3 1733.87 244.409  11
  -5   6  -3 2075.18 231.453  17
  -5  -6  -3 1868.40 259.912  16
  -5   6  -3 1827.09 242.835   6
  -5  -6  -3 1446.31 216.895   2
  -5   6  -3 1596.94 227.379   2
  -5  -6  -3 2240.78 271.400   5
  -5  -6  -3 1686.33 271.161   4
  -5   6  -3 1782.91 271.342   4
  -5  -6  -3 1504.85 339.360  26
  -5   6  -3 1280.77 295.438  26
  -5   6  -4 444.202 126.579   2
  -5  -6  -4 446.907 123.844   2
  -5  -6  -4 384.374 166.106  11
  -5  -6  -4 518.732 183.456   9
  -5   6  -4 554.931 160.485   6
  -5   6  -4 359.663 109.594  17
  -5  -6  -4 639.144 169.223  16
  -5  -6  -4 695.215 180.937   5
  -5  -6  -4 451.880 194.556   4
  -5   6  -4 462.263 202.094   4
  -5  -6  -5 123.626 93.1251   2
  -5  -6  -5 235.034 155.408   3
  -5   6  -5 367.658 109.268   2
  -5  -6  -5 150.486 143.592  11
  -5  -6  -5 113.489 154.731   9
  -5  -6  -5 330.464 171.646   5
  -5   6  -6-74.5379 96.8337   2
  -5  -6  -6 12.0751 86.8561   2
  -5  -6  -6 239.829 156.264   4
  -5  -6  -6 135.704 151.712   9
  -5  -6  -6-152.241 129.875  11
  -5   6  -6-46.5496 130.719   6
  -5  -6  -7 3881.72 354.404   4
  -5  -6  -7 3548.99 362.075   9
  -5  -6  -7 3477.80 351.206  11
  -5  -6  -8 6129.19 527.532   5
  -5  -6  -9 59.7165 77.8308  11
   5  -7 -10 62.0382 60.8028  23
   5  -7 -10 28.1575 58.1379  19
  -5   7  10 58.5904 95.3714  21
   5   7  -9 49.7442 75.2026  19
   5  -7  -9-77.6115 74.1007  19
   5  -7  -9 11.8595 67.5882  23
  -5  -7   9-40.6535 53.1370  30
  -5   7   9 8.78477 54.0801  30
  -5   7   9 49.4768 129.167  21
  -5   7   8 514.854 94.6273  30
  -5  -7   8 509.737 92.6779  30
  -5   7   8 557.514 166.153  21
   5  -7  -7 11920.6 971.438  23
  -5   7   7 12445.6 959.155  30
  -5  -7   7 11718.2 953.646  30
  -5   7   7 9865.99 991.127  21
  -5   7   6 1360.71 161.519  30
  -5  -7   6 1414.92 159.824  30
  -5  -7   6 1231.75 234.178  24
  -5   7   6 978.680 218.075  21
  -5   7   5 228.971 84.7965  30
  -5  -7   5 89.1694 74.5928  30
  -5  -7   5 111.688 168.016  26
  -5  -7   5-85.1243 189.748  24
  -5   7   5 117.758 153.128  21
  -5   7   4-96.2330 77.7295  30
  -5  -7   4-52.1652 81.0177  30
  -5   7   4 140.010 160.891  21
  -5   7   4-58.3620 156.835  26
  -5  -7   4-56.5151 158.072  26
  -5  -7   4 18.0502 201.430  24
  -5   7   3 2391.19 546.899   1
  -5  -7   3 1303.87 510.074   1
  -5   7   3 2169.31 230.659  30
  -5  -7   3 2339.21 228.327  30
  -5  -7   3 2286.88 275.623  16
  -5   7   3 2211.75 281.256  21
  -5   7   3 2286.37 359.306  26
  -5  -7   3 1364.90 309.683  26
  -5  -7   3 2136.14 312.692  24
  -5  -7   2-403.821 405.095   1
  -5   7   2-59.8388 409.816   1
  -5   7   2-134.235 147.211  21
  -5   7   2 54.7060 72.7089  30
  -5  -7   2 65.1221 72.1286  30
  -5   7   2 119.556 153.744  26
  -5  -7   2-116.103 180.066  26
  -5  -7   2 73.0863 197.857  24
  -5  -7   2-16.5261 153.784  16
  -5  -7   1 2271.53 525.899   1
  -5   7   1 1959.99 512.275   1
  -5   7   1 3135.12 427.863  26
  -5  -7   1 2401.47 395.311  26
  -5   7   1 2268.89 261.217   6
  -5  -7   1 2646.17 305.740  16
  -5  -7   1 2553.50 300.045   4
  -5  -7   0 1183.26 230.042   4
  -5   7   0 1297.53 204.347  20
  -5   7   0 745.923 203.269   2
  -5  -7   0 1474.32 221.526   2
  -5  -7   0 1553.52 437.311   1
  -5   7   0 1034.54 452.729   1
  -5  -7   0 1451.33 244.009   3
  -5  -7   0 1557.26 307.847  26
  -5   7   0 1541.15 308.532  26
  -5  -7   0 1265.06 205.110   5
  -5   7   0 1193.68 187.531   6
  -5  -7   0 2049.42 256.576  16
  -5  -7   0 1660.56 253.841  24
  -5   7  -1 3354.26 398.140   2
  -5  -7  -1 3818.86 399.853   2
  -5   7  -1 3540.13 394.649  20
  -5   7  -1 4040.60 393.793   6
  -5  -7  -1 4782.24 418.960   5
  -5  -7  -1 4381.21 400.376  11
  -5  -7  -1 3478.19 516.041  26
  -5   7  -1 4332.39 547.728  26
  -5   7  -1 3694.49 412.634   4
  -5  -7  -1 4765.55 434.913   3
  -5  -7  -1 4002.04 419.370   4
  -5  -7  -2 581.612 168.150  11
  -5   7  -2 142.174 112.688  20
  -5   7  -2 181.493 124.340  17
  -5  -7  -2 349.563 182.827  16
  -5   7  -2 378.054 149.379   6
  -5   7  -2 507.797 204.282  26
  -5  -7  -2 61.7347 167.466  26
  -5   7  -2 414.719 148.028   2
  -5  -7  -2 363.920 141.616   2
  -5  -7  -2 509.227 180.634   5
  -5  -7  -2 347.179 186.036   4
  -5   7  -2 224.738 172.715   4
  -5   7  -3 40970.6 3477.95   4
  -5  -7  -3 45054.0 3479.21   4
  -5  -7  -3 50071.2 3482.11  11
  -5   7  -3 49863.4 3481.87   6
  -5  -7  -3 51388.2 3497.89   5
  -5   7  -3 35896.9 3459.15   2
  -5  -7  -3 39184.5 3462.59   2
  -5   7  -3 40020.9 3469.98  17
  -5  -7  -3 48046.2 3478.95  16
  -5  -7  -4 2757.72 305.982  16
  -5  -7  -4 1994.88 313.700   9
  -5   7  -4 2583.01 273.585  17
  -5   7  -4 1903.54 256.241   2
  -5  -7  -4 2469.39 267.316   2
  -5  -7  -4 3440.34 310.782   3
  -5   7  -4 2804.47 299.203   6
  -5  -7  -4 3105.21 324.604   5
  -5  -7  -4 2812.48 302.767  11
  -5  -7  -5 4561.93 536.875   9
  -5   7  -5 5098.25 500.623   2
  -5  -7  -5 5509.97 500.647   2
  -5  -7  -5 6450.44 534.303  11
  -5  -7  -5 6722.57 525.189   3
  -5   7  -5 5442.84 524.292   6
  -5  -7  -5 6826.46 548.453   5
  -5  -7  -6 137.151 156.200   4
  -5  -7  -6 58.6765 131.487  11
  -5  -7  -6 67.8174 151.313   9
  -5  -7  -6 227.561 161.170   5
  -5  -7  -7 185.855 120.169  11
  -5  -7  -7 41.8899 133.549   9
  -5  -7  -7 220.591 136.299   4
  -5  -7  -8 135.869 106.423   5
  -5  -7  -9 7085.62 575.977   5
   5  -8 -10 1024.97 117.552  23
  -5   8  10 959.996 146.452  21
   5  -8 -10 870.989 102.694  19
  -5   8   9 866.793 166.656  21
   5  -8  -9 574.909 110.338  23
  -5   8   9 837.312 99.2404  30
   5   8  -9 930.063 119.132  29
   5  -8  -9 641.609 104.544  19
  -5   8   8 143.650 63.1547  30
  -5  -8   8 131.229 59.7562  30
  -5   8   8 213.835 149.475  21
   5   8  -8 117.894 77.0988  19
   5  -8  -8 10.4293 73.7313  19
  -5   8   7 153.715 149.805  21
   5  -8  -7 15.4402 81.0253  23
  -5   8   7 199.442 75.1723  30
  -5  -8   7 173.228 71.0397  30
  -5   8   6 181.278 77.0507  30
  -5  -8   6 234.661 74.5601  30
  -5   8   6 163.698 151.391  21
  -5  -8   6 60.3430 182.234  24
  -5   8   5 1790.04 185.524  30
  -5  -8   5 1386.22 175.076  30
  -5   8   5 1698.37 245.874  21
  -5  -8   5 1495.79 262.816  24
  -5   8   4 2958.02 281.348  30
  -5  -8   4 2965.21 276.768  30
  -5  -8   4 2818.15 358.622  24
  -5   8   4 3051.23 426.516  26
  -5  -8   4 2124.84 370.002  26
  -5   8   4 2728.22 336.255  21
  -5   8   3 10882.4 959.528  21
  -5   8   3 11925.5 916.634  30
  -5  -8   3 11310.8 910.686  30
  -5   8   3 11177.2 1082.02  26
  -5  -8   3 10124.0 1057.54  26
  -5  -8   3 11259.3 937.406  16
  -5  -8   3 11107.7 957.363  24
  -5  -8   2 296.120 165.941   4
  -5   8   2 327.134 158.565  21
  -5  -8   2-429.129 416.587   1
  -5   8   2 788.586 454.502   1
  -5   8   2 400.589 194.770  26
  -5  -8   2 274.899 177.254  26
  -5  -8   2 259.578 212.535  24
  -5  -8   2 300.858 168.538  16
  -5  -8   1 2838.88 359.044   2
  -5   8   1 3000.54 366.806   2
  -5  -8   1 2809.23 549.287   1
  -5   8   1 3283.37 586.903   1
  -5   8   1 4104.25 505.498  26
  -5  -8   1 3391.53 470.512  26
  -5   8   1 3971.18 342.917   6
  -5  -8   1 4366.07 392.944  16
  -5  -8   1 3276.67 368.804   4
  -5  -8   0 1491.68 246.538   4
  -5   8   0 1389.91 215.441  20
  -5   8   0 1255.52 228.259   2
  -5  -8   0 1164.02 211.126   2
  -5  -8   0 2416.45 448.273   1
  -5   8   0 664.468 396.368   1
  -5  -8   0 1528.54 254.111   3
  -5  -8   0 1784.24 325.238  26
  -5   8   0 2032.22 351.725  26
  -5   8   0 1551.27 204.674   6
  -5  -8   0 1954.98 230.182   5
  -5  -8   0 1863.82 254.459  16
  -5  -8   0 1515.40 262.796  24
  -5   8  -1 2375.00 315.142   2
  -5  -8  -1 2492.47 317.332   2
  -5   8  -1 2651.67 324.980  20
  -5   8  -1 3395.59 346.673  17
  -5  -8  -1 3361.62 357.228  16
  -5   8  -1 2948.12 319.897   6
  -5  -8  -1 3425.10 350.341   5
  -5  -8  -1 3718.28 333.161  11
  -5  -8  -1 3696.02 369.137   3
  -5  -8  -1 3340.43 351.490   4
  -5  -8  -1 2686.13 420.824  26
  -5   8  -1 3208.85 448.995  26
  -5   8  -2 3172.60 328.561   2
  -5  -8  -2 2860.41 319.324   2
  -5   8  -2 3000.08 337.419  20
  -5   8  -2 2969.56 337.332  17
  -5   8  -2 3200.89 335.511   6
  -5  -8  -2 3303.29 342.947  11
  -5  -8  -2 3627.74 368.435   4
  -5  -8  -2 2253.57 406.159  26
  -5   8  -2 2869.58 440.233  26
  -5  -8  -3 66.0484 142.305  11
  -5   8  -3 106.735 118.108   2
  -5  -8  -3 283.456 176.096   3
  -5  -8  -3 233.474 110.255   2
  -5   8  -3 17.0137 132.871   6
  -5   8  -3 328.551 125.199  17
  -5  -8  -3 284.213 173.683  16
  -5  -8  -3 486.734 189.828   5
  -5  -8  -3 260.788 189.405   4
  -5  -8  -4 2209.64 272.293  11
  -5   8  -4 2192.64 248.836  17
  -5   8  -4 2250.23 271.823   6
  -5  -8  -4 2464.09 295.003   5
  -5  -8  -4 2997.06 287.959   3
  -5  -8  -4 2405.64 282.225  16
  -5   8  -4 2105.36 239.294   2
  -5  -8  -4 1938.02 235.245   2
  -5   8  -5 33.1462 132.328   6
  -5  -8  -5 68.4893 77.6937   2
  -5   8  -5 23.7533 80.3085   2
  -5  -8  -5-134.581 144.618   3
  -5  -8  -5-61.9530 134.829  11
  -5  -8  -5 37.9915 160.699   9
  -5  -8  -5 124.988 154.194   5
  -5  -8  -6 2386.87 260.088  11
  -5  -8  -6 2058.88 265.972   5
  -5  -8  -6 1900.60 267.202   9
  -5  -8  -6 2525.59 269.337   4
  -5  -8  -7 7669.71 654.679  11
  -5  -8  -7 7729.26 650.698   4
  -5  -8  -8 252.975 105.158   5
  -5  -8  -8 167.434 97.7352  11
   5  -9 -10 103.245 59.5987  23
  -5   9  10 98.3946 87.0213  21
   5   9  -9 9078.12 645.645  29
  -5   9   9 8420.94 668.693  21
   5   9  -8 1705.38 179.624  29
   5  -9  -8 1340.21 163.697  19
  -5   9   8 1477.09 223.128  21
   5  -9  -8 1767.46 191.234  23
   5   9  -7 89.6115 80.2130  29
  -5   9   7 78.4798 62.4963  30
  -5   9   7-85.4218 153.666  21
   5  -9  -7 105.076 86.4917  23
  -5   9   6 911.314 123.835  30
  -5  -9   6 847.103 114.231  30
  -5   9   6 1066.71 202.309  21
   5  -9  -6 769.978 140.933  23
  -5  -9   6 628.849 209.492  24
  -5  -9   5 12049.7 1164.86  24
  -5   9   5 13590.4 1191.29  21
  -5   9   5 15357.8 1142.48  30
  -5  -9   5 14164.0 1134.15  30
  -5  -9   4 18070.0 1583.88  24
  -5   9   4 20076.1 1554.86  30
  -5  -9   4 19607.7 1549.01  30
  -5   9   4 18775.5 1603.45  21
  -5  -9   3 818.219 183.366  16
  -5  -9   3 769.913 239.152  24
  -5   9   3 389.043 165.012  21
  -5   9   3 718.149 116.859  30
  -5   9   2-96.7118 160.212  21
  -5   9   2 325.157 173.290  26
  -5  -9   2 33.6658 167.691  16
  -5  -9   2-40.8657 157.054   4
  -5  -9   1 1570.02 236.434  16
  -5  -9   1 1242.99 382.526   1
  -5   9   1 869.120 189.558   2
  -5  -9   1 768.836 175.110   2
  -5  -9   1 1093.29 237.589  24
  -5   9   1 1500.58 286.859  26
  -5  -9   1 763.904 203.387   4
  -5  -9   0 3090.43 367.320   4
  -5   9   0 2866.37 348.733  20
  -5  -9   0 4040.71 386.040   3
  -5  -9   0 2421.51 324.951   2
  -5   9   0 3118.17 337.422   2
  -5  -9   0 4023.71 384.696  24
  -5   9   0 3223.84 328.055   6
  -5  -9   0 4126.46 384.053  16
  -5   9   0 3679.47 470.856  26
  -5  -9  -1 18893.2 1277.38  24
  -5   9  -1 15902.9 1278.72  17
  -5  -9  -1 17971.7 1280.58  16
  -5   9  -1 15459.4 1250.47   6
  -5  -9  -1 17466.0 1272.41   5
  -5  -9  -1 17574.3 1256.10  11
  -5   9  -1 12397.2 1261.63  20
  -5  -9  -1 15519.3 1265.29   4
  -5   9  -1 11987.4 1240.12   2
  -5  -9  -1 12543.9 1239.23   2
  -5   9  -2 3012.75 312.969  17
  -5   9  -2 2735.21 297.665   6
  -5  -9  -2 3619.34 334.708   5
  -5   9  -2 2330.14 294.544  20
  -5  -9  -2 3698.72 310.271  11
  -5   9  -2 2082.57 271.838   2
  -5  -9  -2 2034.91 265.869   2
  -5  -9  -2 3147.53 339.280   4
  -5  -9  -3 50809.0 3445.46   3
  -5  -9  -3 45908.9 3443.43   4
  -5   9  -3 43901.4 3439.79  17
  -5  -9  -3 46872.6 3441.59  16
  -5   9  -3 33301.9 3407.88   2
  -5  -9  -3 37327.2 3410.30   2
  -5   9  -3 45119.5 3437.34   6
  -5  -9  -3 51677.5 3459.85   5
  -5  -9  -3 48725.0 3437.83  11
  -5   9  -4 271.189 143.318   6
  -5  -9  -4 428.504 173.814   5
  -5  -9  -4 30.8284 134.751  11
  -5   9  -4 225.139 91.3532   2
  -5  -9  -4 90.6409 79.5673   2
  -5  -9  -4 73.4923 150.003   3
  -5  -9  -4 163.851 155.900  16
  -5  -9  -5 119.819 152.676   5
  -5  -9  -5 283.966 145.648  16
  -5  -9  -5 201.404 135.699   3
  -5  -9  -5 435.536 149.440  11
  -5  -9  -6-49.9847 144.866   4
  -5  -9  -6 167.597 124.248  11
  -5  -9  -6 119.664 135.440   5
  -5  -9  -7 3032.33 307.635  11
  -5  -9  -7 3396.34 311.121   4
  -5  -9  -8 188.934 98.4357   5
  -5  -9  -8 268.228 98.1590  11
  -5  10  10-42.7062 75.2850  21
   5 -10 -10-35.9274 50.2353  23
  -5  10   9 504.048 130.999  21
  -5  10   8 334.383 146.912  21
   5  10  -8 427.617 86.3604  29
   5 -10  -8 255.732 90.5275  23
  -5  10   7 2366.95 296.893  21
   5 -10  -7 2817.45 264.041  23
   5  10  -7 2331.69 246.251  29
   5  10  -6 1203.81 152.211  29
  -5  10   6 1214.62 138.988  30
  -5  10   6 1489.94 224.742  21
  -5 -10   6 1186.26 231.869  24
   5 -10  -6 1190.98 167.283  23
  -5  10   5 9475.47 744.626  30
  -5  10   5 9192.11 807.811  21
  -5 -10   5 7613.61 782.083  24
   5 -10  -5 9220.83 765.045  23
  -5  10   4 268.848 162.466  21
  -5  10   4 161.253 71.9492  30
  -5 -10   4 73.0428 209.967  24
  -5 -10   3 25371.6 2041.47  16
  -5 -10   3 24492.6 2057.44  24
  -5  10   3 26630.0 2083.24  21
  -5 -10   2 285.078 172.030  16
  -5 -10   2-150.196 151.236   4
  -5  10   2 197.461 164.656  21
  -5 -10   2-84.5080 125.719   2
  -5 -10   1 1126.94 233.512  24
  -5 -10   1 996.954 215.218  16
  -5 -10   1 628.024 194.438   4
  -5 -10   1 404.931 141.521   2
  -5  10   0 4638.15 475.183  20
  -5  10   0 4871.50 440.863   6
  -5 -10   0 6245.54 496.289  24
  -5 -10   0 5997.40 489.797  16
  -5 -10   0 4242.06 473.003   4
  -5 -10   0 3871.99 429.375   2
  -5  10  -1 334.808 140.974  20
  -5  10  -1 210.732 133.078   6
  -5 -10  -1 559.877 194.858  24
  -5  10  -1 130.340 122.583  17
  -5 -10  -1 163.027 177.884  16
  -5 -10  -1 262.597 162.821   5
  -5 -10  -1 16.9352 176.469   4
  -5 -10  -1 166.038 105.864   2
  -5  10  -2 1154.17 197.410  20
  -5  10  -2 1279.55 192.597   6
  -5 -10  -2 1057.45 213.567   5
  -5 -10  -2 905.688 224.508   4
  -5  10  -2 1064.78 180.435  17
  -5 -10  -2 1296.80 221.148   3
  -5 -10  -2 922.367 143.757   2
  -5 -10  -2 1500.80 193.528  11
  -5  10  -3 1043.36 181.502   6
  -5 -10  -3 1012.08 217.310   5
  -5 -10  -3 1056.53 212.469   4
  -5  10  -3 972.140 163.225  17
  -5 -10  -3 638.969 197.009  16
  -5 -10  -3 762.832 124.358   2
  -5 -10  -3 1385.01 200.511   3
  -5 -10  -3 1108.66 183.868  11
  -5 -10  -4 3366.46 338.343   5
  -5 -10  -4 3009.21 315.921  16
  -5 -10  -4 3593.12 314.148   3
  -5 -10  -4 3230.89 307.913  11
  -5 -10  -4 2212.97 259.611   2
  -5 -10  -5 64.7559 149.106   5
  -5 -10  -5-161.422 129.303   3
  -5 -10  -5-66.5366 124.305  11
  -5 -10  -5 59.1509 136.419  16
  -5 -10  -6 152.001 118.302  11
  -5 -10  -6 125.629 129.834   5
  -5 -10  -6 104.897 136.548   4
  -5 -10  -7 3615.91 333.256   4
  -5 -10  -7 3682.44 342.658   5
  -5 -10  -7 3548.54 332.015  11
  -5 -10  -8 2000.45 197.139  11
  -5  11  10 6.93811 61.5817  21
   5 -11  -9 1861.89 192.119  23
  -5  11   9 1937.40 216.126  21
   5 -11  -8 36.0195 71.1103  23
   5  11  -8 47.0554 59.9772  29
   5 -11  -7 6892.43 628.958  23
   5  11  -7 7407.43 620.609  29
  -5  11   7 8209.38 668.729  21
  -5  11   6 7227.32 598.077  21
   5 -11  -6 6433.04 550.415  23
  -5 -11   6 5406.41 561.950  24
  -5  11   5 2395.08 312.863  21
   5 -11  -5 2571.17 263.215  23
  -5 -11   5 2683.80 326.639  24
  -5  11   4-72.5422 148.843  21
  -5 -11   4-17.9283 203.386  24
   5 -11  -4 60.5418 83.0119  23
  -5 -11   3 2535.38 294.735  16
  -5 -11   3 2076.83 319.494  24
  -5  11   3 2617.40 319.155  21
  -5 -11   2 296.296 163.337  16
  -5  11   2 348.236 169.957  21
  -5 -11   2 310.751 160.115   4
  -5 -11   1-35.8429 201.066  24
  -5 -11   1 158.522 171.867  16
  -5 -11   1 136.892 164.050   4
  -5  11   0 1460.21 218.701  17
  -5 -11   0 1606.24 248.926  16
  -5 -11   0 1394.67 248.743   4
  -5 -11   0 1814.97 262.609  24
  -5  11   0 1073.48 208.136  20
  -5  11  -1 3266.38 379.997  20
  -5 -11  -1 3883.05 395.132  16
  -5 -11  -1 4541.05 386.653   5
  -5  11  -1 3709.98 360.580   6
  -5 -11  -1 2690.16 378.604   4
  -5 -11  -1 3575.79 386.657   3
  -5 -11  -1 3869.28 388.251  24
  -5  11  -2 19.6465 114.013  17
  -5  11  -2 68.1464 122.044  20
  -5 -11  -2-191.925 121.927  11
  -5 -11  -2 250.661 186.893   4
  -5 -11  -2 68.0302 153.808   5
  -5 -11  -2 165.689 172.862   3
  -5 -11  -3-88.0374 157.669   3
  -5 -11  -3 145.358 129.222  11
  -5 -11  -3 17.7565 164.666   5
  -5 -11  -3-32.4237 173.295   4
  -5  11  -3-35.1965 106.596  17
  -5 -11  -3-174.944 165.929  16
  -5 -11  -4 625.881 156.902   3
  -5 -11  -4 543.655 174.064  16
  -5 -11  -4 619.354 178.852   5
  -5 -11  -4 892.279 153.143  11
  -5 -11  -5 3729.67 345.159   5
  -5 -11  -5 3285.68 315.227  11
  -5 -11  -5 3049.33 308.134   3
  -5 -11  -5 2830.66 311.846  16
  -5 -11  -6 972.275 154.365  11
  -5 -11  -6 1077.29 175.709   4
  -5 -11  -6 1111.09 176.371   5
  -5 -11  -7 2340.92 234.312   4
  -5 -11  -7 2351.13 231.634  11
  -5 -11  -7 2367.85 242.583   5
  -5 -11  -8 904.358 112.506  11
  -5  12   9 1234.78 156.798  21
   5 -12  -9 1142.52 133.818  23
   5 -12  -8 66.3663 70.3199  23
  -5  12   8 14.7140 111.865  21
   5 -12  -7-12.8209 84.9844  23
  -5  12   7 162.767 139.564  21
  -5  12   7 60.5320 73.0168  17
  -5  12   6 41.2156 138.565  21
  -5 -12   6 186.511 168.314  24
   5 -12  -6 83.4959 86.6029  23
  -5  12   5 2110.17 280.088  21
  -5 -12   5 1998.94 284.273  24
   5 -12  -5 2044.46 223.270  23
  -5  12   4 897.748 208.436  21
   5 -12  -4 1170.60 156.451  23
  -5 -12   4 1127.35 247.920  24
  -5 -12   3 1781.22 255.243  16
  -5  12   3 2046.31 281.832  21
  -5 -12   3 2148.98 299.540  24
   5 -12  -3 2352.00 230.098  23
  -5  12   2 871.427 170.023  17
  -5 -12   2 1065.53 203.965  16
  -5 -12   2 709.565 182.371   4
   5 -12  -2 791.918 125.617  23
  -5 -12   1 348.561 209.542  24
  -5  12   1 582.303 157.353  17
  -5 -12   1 222.762 174.564  16
  -5 -12   1 401.498 178.050   4
  -5  12   0 127.260 113.554  17
  -5 -12   0 228.782 177.393  16
  -5  12   0 248.148 154.526  20
  -5 -12   0 115.012 195.776  24
  -5 -12   0 174.586 168.839   4
  -5 -12  -1 875.830 203.970   3
  -5  12  -1 667.758 160.803  20
  -5 -12  -1 661.880 200.853  16
  -5 -12  -1 712.078 196.322  24
  -5 -12  -1 633.629 196.210   4
  -5 -12  -1 674.633 164.489   5
  -5  12  -2 4892.87 520.004  20
  -5  12  -2 5174.38 513.261  17
  -5 -12  -2 5775.16 491.503  11
  -5 -12  -2 6010.59 527.955   4
  -5 -12  -2 5870.94 519.161   3
  -5 -12  -2 5672.64 521.745   5
  -5  12  -3 170.118 110.819  17
  -5 -12  -3 273.768 170.594  16
  -5 -12  -3 289.334 119.922  11
  -5 -12  -3 328.081 161.789   5
  -5 -12  -3 309.150 178.642   4
  -5 -12  -3 351.346 145.228   3
  -5 -12  -4 1235.35 191.813  16
  -5 -12  -4 983.461 175.758   3
  -5 -12  -4 1044.91 196.231   5
  -5 -12  -4 1061.69 166.423  11
  -5 -12  -5 2704.59 284.304   5
  -5 -12  -5 2596.17 259.656  11
  -5 -12  -5 2177.31 257.596  16
  -5 -12  -6 19.0477 123.601   4
  -5 -12  -6-52.6918 93.1527  11
  -5 -12  -6 169.037 116.283   5
  -5 -12  -7 1325.96 152.607   4
  -5 -12  -7 1153.26 145.445  11
  -5 -12  -7 1496.50 165.125   5
   5 -13  -9-14.2925 47.7395  23
  -5  13   9 155.172 76.8469  21
   5 -13  -8 1573.40 169.107  23
  -5  13   8 1543.25 192.896  21
  -5  13   7 395.043 135.722  21
   5 -13  -7 456.462 98.5777  23
  -5 -13   6-233.282 170.610  24
   5 -13  -6 51.4046 75.2975  23
  -5  13   6 69.7407 79.1496  17
  -5  13   6 134.162 139.454  21
  -5 -13   5 2499.77 307.229  24
   5 -13  -5 2780.32 262.488  23
  -5  13   5 2382.52 264.734  17
  -5  13   5 2440.33 302.770  21
  -5 -13   4 2517.60 308.530  24
   5 -13  -4 2265.50 237.464  23
  -5  13   4 2288.47 294.876  21
  -5  13   4 2194.82 259.966  17
  -5 -13   3-103.559 192.615  24
  -5  13   3-117.992 150.963  21
  -5  13   3-112.886 122.143  17
  -5 -13   3 115.669 139.595  16
   5 -13  -3-50.3265 83.4710  23
  -5 -13   2 75.0509 147.748   4
  -5  13   2-79.1823 114.880  17
  -5 -13   2 180.689 167.998  16
  -5  13   1 24.6344 123.967  20
  -5 -13   1-16.6378 187.965  24
  -5 -13   1 114.333 155.683   4
  -5  13   1 243.046 128.719  17
  -5 -13   1-32.7261 167.501  16
  -5 -13   0 171.196 165.471   3
  -5  13   0 193.920 130.474  20
  -5 -13   0-15.5784 182.983  24
  -5 -13   0 106.788 167.490   4
  -5  13   0 159.389 118.941  17
  -5 -13   0-118.017 178.482  16
  -5 -13  -1 2274.00 267.711   3
  -5  13  -1 1989.18 259.437  20
  -5 -13  -1 1871.40 262.396  24
  -5 -13  -1 1460.26 262.634   4
  -5  13  -1 2308.13 253.913  17
  -5 -13  -1 1915.17 267.868  16
  -5 -13  -2 284.843 152.050   3
  -5 -13  -2 91.6681 172.993   4
  -5 -13  -2 97.2770 141.195   5
  -5  13  -2 388.064 137.973  20
  -5 -13  -3 556.494 123.730  11
  -5 -13  -3 670.930 170.728  16
  -5 -13  -3 562.165 161.411   5
  -5 -13  -3 695.019 183.597   4
  -5 -13  -3 595.046 149.990   3
  -5 -13  -4 864.293 139.926  11
  -5 -13  -4 920.350 157.916   3
  -5 -13  -4 1031.50 175.419  16
  -5 -13  -4 894.565 176.882   5
  -5 -13  -5 3577.41 325.841   5
  -5 -13  -5 2845.04 305.461  16
  -5 -13  -5 3342.00 325.838   4
  -5 -13  -5 3325.46 303.490  11
  -5 -13  -6 272.954 117.319   5
  -5 -13  -6 279.758 120.735   4
  -5 -13  -6 433.630 93.4646  11
  -5 -13  -7 75.0496 78.4038   5
  -5 -13  -7 38.6616 63.7314  11
  -5  14   8 3053.11 262.116  21
   5 -14  -8 2259.08 233.193  23
   5 -14  -7 51.5771 73.6578  23
  -5  14   7 189.540 114.966  21
  -5 -14   6 615.926 173.314  24
  -5  14   6 1011.46 175.100  21
   5 -14  -6 805.784 121.216  23
  -5  14   6 764.042 112.905  17
   5 -14  -5 1447.19 166.107  23
  -5 -14   5 1442.91 227.148  24
  -5  14   5 1475.93 218.960  21
  -5  14   5 1180.15 166.613  17
  -5 -14   4 578.739 200.237  24
  -5  14   4 576.268 170.720  21
  -5  14   4 733.825 132.457  17
   5 -14  -4 646.584 107.026  23
  -5 -14   3 1076.51 224.574  24
  -5  14   3 892.172 158.479  17
  -5 -14   3 789.899 166.908  16
   5 -14  -3 795.040 123.227  23
  -5 -14   2 184.982 148.785   4
  -5  14   2 107.956 104.022  17
  -5 -14   2 152.981 153.268  16
  -5  14   1 425.089 150.085  20
  -5 -14   1 497.349 202.972  24
  -5 -14   1 320.599 167.036   4
  -5  14   1 774.945 147.187  17
  -5 -14   1 320.413 165.212  16
  -5  14   0 5098.13 454.625  20
  -5 -14   0 4608.87 435.245  24
  -5 -14   0 4284.72 432.114   3
  -5 -14   0 3257.07 423.435   4
  -5  14   0 4924.83 434.136  17
  -5 -14   0 4491.02 436.637  16
  -5  14  -1 21.9937 118.176  20
  -5 -14  -1 113.560 162.857  24
  -5 -14  -1 304.706 159.134   4
  -5  14  -1-88.1011 104.076  17
  -5 -14  -1-108.639 159.218  16
  -5 -14  -1 57.9834 150.824   3
  -5 -14  -2 796.187 161.398   3
  -5  14  -2 815.012 155.809  20
  -5 -14  -2 736.694 191.314   4
  -5 -14  -2 458.587 143.170   5
  -5 -14  -3 1598.63 215.899   3
  -5 -14  -3 2190.94 237.438   5
  -5 -14  -3 1951.15 242.837   4
  -5 -14  -3 1807.65 235.150  16
  -5 -14  -4 2933.32 266.461   5
  -5 -14  -4 2546.59 257.739  16
  -5 -14  -5 214.836 111.331  16
  -5 -14  -5-10.1704 108.476   5
  -5 -14  -5 97.5315 127.090   4
  -5 -14  -5 234.709 81.8113  11
  -5 -14  -6 143.333 96.8495   5
  -5 -14  -6 175.416 100.850   4
  -5 -14  -7 1802.14 171.082   5
   5 -15  -8 336.269 63.4395  23
   5 -15  -7 564.185 92.9975  23
  -5 -15   6 1566.68 214.947  24
   5 -15  -6 1827.06 184.575  23
  -5 -15   5 169.524 161.870  24
  -5  15   5 203.766 79.2536  17
  -5  15   5 89.0833 132.134  21
   5 -15  -5 281.421 80.1290  23
  -5 -15   4 27.4884 167.845  24
   5 -15  -4 92.4106 68.0345  23
  -5  15   4-99.9442 86.1109  17
  -5  15   3 304.517 106.777  17
  -5 -15   3 90.9304 123.746  16
  -5  15   2 1518.32 188.081  17
  -5 -15   2 1458.98 207.468  16
  -5  15   2 1473.36 212.556  20
  -5 -15   2 1011.63 195.115   4
  -5 -15   1 460.414 167.747   4
  -5  15   1 819.043 170.553  20
  -5 -15   1 269.089 184.052  24
  -5  15   1 754.627 141.116  17
  -5 -15   1 594.473 171.793  16
  -5 -15   1 667.393 177.124   3
  -5  15   0 5374.08 427.564  17
  -5 -15   0 3904.31 420.573   4
  -5 -15   0 3843.06 414.049   3
  -5 -15   0 4527.15 426.863  16
  -5 -15   0 4533.23 425.454  24
  -5  15   0 4287.63 433.412  20
  -5  15  -1-81.5339 118.292  20
  -5 -15  -1 44.3540 153.582  24
  -5 -15  -1-119.025 151.771   4
  -5 -15  -1 38.0664 129.800   3
  -5  15  -1 64.1299 98.6880  17
  -5 -15  -1-70.6553 147.837  16
  -5 -15  -2 646.467 134.906   5
  -5 -15  -2 500.290 164.486   4
  -5 -15  -2 707.065 144.674   3
  -5  15  -2 452.572 131.970  20
  -5 -15  -3 3398.30 303.775  16
  -5 -15  -3 2524.34 280.536   5
  -5 -15  -3 2521.74 272.573   3
  -5 -15  -3 3275.35 304.776   4
  -5 -15  -4 722.366 145.270  16
  -5 -15  -4 829.982 140.942   5
  -5 -15  -5 463.802 110.181   5
  -5 -15  -5 484.614 128.069   4
  -5 -15  -6 35.6686 73.4635   5
  -5 -15  -6 136.642 78.5574   4
   5 -16  -7 658.133 86.9305  23
   5 -16  -6 7.63624 55.5551  23
  -5 -16   6 23.4494 122.736  24
   5 -16  -5 98.4298 61.1215  23
  -5 -16   5 72.7879 142.846  24
  -5  16   4 636.357 105.168  17
  -5 -16   4 457.875 171.366  24
  -5  16   3 516.461 110.461  17
  -5 -16   3 415.890 124.360  16
  -5  16   3 538.523 140.303  20
  -5  16   2 3680.26 321.881  17
  -5  16   2 3042.68 338.863  20
  -5 -16   2 3235.07 321.781  16
  -5 -16   2 3401.07 344.755  24
  -5 -16   2 2982.93 312.351   4
  -5 -16   1 275.288 166.624  24
  -5  16   1 564.126 137.127  20
  -5 -16   1 129.098 144.170   3
  -5  16   1 498.737 115.401  17
  -5 -16   1 438.364 146.986  16
  -5 -16   1 116.992 138.718   4
  -5 -16   0 180.752 148.153  24
  -5 -16   0-80.7016 140.222   4
  -5  16   0 58.0370 97.4428  17
  -5 -16   0-12.7222 143.308  16
  -5 -16   0 84.5174 132.081   3
  -5  16   0-176.383 120.629  20
  -5 -16  -1 4051.44 393.700  16
  -5 -16  -1 5020.38 401.398   4
  -5 -16  -1 3596.61 377.850   3
  -5  16  -1 4140.88 403.308  20
  -5 -16  -2 1624.81 211.612   4
  -5 -16  -2 1457.09 186.540   3
  -5 -16  -2 1724.05 214.480  16
  -5 -16  -3 182.343 125.123  16
  -5 -16  -3 98.6999 92.0134   5
  -5 -16  -3-41.1694 125.862   4
  -5 -16  -4 1001.00 144.983  16
  -5 -16  -4 1035.88 136.835   5
  -5 -16  -5 1078.90 140.642   4
  -5 -16  -5 945.462 124.008   5
  -5 -17   5 1149.69 176.752  24
  -5 -17   4 60.9976 136.629  24
  -5  17   3-18.7535 69.7590  17
  -5 -17   2 1608.08 242.587  24
  -5 -17   2 1855.93 221.308  16
  -5 -17   2 1878.41 229.482   3
  -5 -17   1 2584.53 316.555   3
  -5 -17   1 3475.04 320.615   4
  -5 -17   1 3422.27 335.179  24
  -5 -17   1 3166.88 322.151  16
  -5 -17   0 187.594 135.882  24
  -5 -17   0-68.7669 129.730   4
  -5 -17   0 119.579 124.180  16
  -5 -17   0-68.6043 118.229   3
  -5  17   0-51.6592 114.091  20
  -5  17  -1 12020.4 914.025  20
  -5 -17  -1 9674.24 873.754   3
  -5 -17  -1 11471.5 889.251   4
  -5 -17  -1 10856.3 890.047  16
  -5 -17  -2 9.57256 121.751   4
  -5 -17  -2-29.6370 117.190  16
  -5 -17  -3 257.247 114.412   4
  -5 -17  -4 192.694 88.9882  16
  -5 -17  -4 162.837 67.3638   5
  -5 -17  -5 4.53222 67.7869   4
  -5  18   6 77.5659 56.1052  20
  -5 -18   5 272.424 106.143  24
  -5  18   5 201.203 80.7193  20
  -5 -18   4 146.354 122.140  24
  -5 -18   3-69.6584 110.876   3
  -5 -18   2 4951.01 438.240  16
  -5 -18   2 4356.21 442.770   3
  -5 -18   1 76.6221 103.479   4
  -5 -18   1-40.8990 104.228  16
  -5 -18   1-17.1244 124.216  24
  -5 -18   1-16.7116 103.673   3
  -5 -18   0 1187.16 159.697  16
  -5 -18   0 889.610 148.074   4
  -5 -18   0 936.409 140.092   3
  -5 -18  -1 5637.72 521.678  16
  -5 -18  -1 6589.94 522.246   4
  -5 -18  -2-7.95070 98.4581  16
  -5 -18  -2-15.4308 103.977   4
  -5 -18  -3 288.043 101.340   4
  -5 -19   5 373.316 84.8575   3
  -5  19   5 895.030 92.8057  20
  -5 -19   4 2065.38 185.393  24
  -5  19   4 2248.72 189.175  20
  -5 -19   3 119.401 87.7226   3
  -5  19   3-54.9267 75.2408  20
  -5 -19   2 76.0951 110.870  24
  -5 -19   2 182.696 90.2130   3
  -5 -19   1 6357.39 535.121   4
  -5 -19   1 6821.85 542.975  16
  -5 -19   0 87.8843 89.1961   4
  -5 -19   0-13.3532 89.8729  16
  -5 -19  -1 5386.04 427.600   4
  -5 -19  -1 4673.63 424.852  16
  -5 -19  -2 1243.44 145.785   4
  -5 -19  -2 1249.11 142.241  16
  -5 -19  -3 1760.79 170.200   4
  -5  20   3 14.9120 50.4182  20
  -5  20   2 3469.31 307.778  20
  -5  20   1 1200.49 138.062  20
  -5 -20   0 2565.43 226.717  16
  -5 -20  -1 199.598 67.4876  16
   6   0 -10 49.6032 44.3776  19
   6   0  -9 8.24700 67.3807  19
  -6   0   8 97.5891 60.5438  30
  -6   0   7 68.8471 71.3851  30
  -6   0   6 2977.08 287.702  30
  -6   0   5 54.8704 76.0862  30
  -6   0   4 200.336 88.7530  30
  -6   0   3 102.738 86.2975  30
  -6   0   1-236.541 169.180   4
  -6   0   1-12.3827 135.201   3
  -6   0   1 174.557 179.392   2
  -6   0   0 830.135 220.145   4
  -6   0   0 937.065 204.865   2
  -6   0   0 1107.06 175.283   3
  -6   0  -1-126.230 181.016   4
  -6   0  -1 40.7832 145.311   3
  -6   0  -1 44.4452 141.057   2
  -6   0  -2 8086.25 674.945   3
  -6   0  -2 8828.57 685.348   4
  -6   0  -2 6487.54 680.772   2
  -6   0  -3-182.138 168.315   4
  -6   0  -3 104.459 115.349   2
  -6   0  -4 79.2855 154.034   4
  -6   0  -4 304.529 112.146   2
  -6   0  -5 24.0384 83.9458   2
  -6   0  -5 71.8402 109.908   6
  -6   0  -6 458.947 135.576   4
  -6   0  -6 615.598 116.741   6
   6  -1 -10 113.389 49.9712  19
   6  -1  -9 682.672 96.6175  23
   6  -1  -9 889.238 114.115  19
  -6  -1   8 557.277 91.2303  30
   6  -1  -8 474.761 89.3576  23
  -6  -1   7 192.423 76.9749  30
  -6  -1   6 1984.10 212.901  30
  -6  -1   5 95.1712 74.1715  30
  -6  -1   4 951.562 138.067  30
  -6  -1   3 3644.18 347.619  30
  -6  -1   2 182.123 138.780   3
  -6   1   1-253.998 156.293   3
  -6  -1   1-13.0836 137.220   3
  -6   1   1 99.2546 176.158   2
  -6  -1   1-379.820 176.459   4
  -6   1   1-435.760 176.527   4
  -6   1   0 19507.5 1978.37   2
  -6   1   0 21394.1 1944.85   3
  -6   1   0 29924.0 1969.84   4
  -6  -1   0 29613.5 1966.59   4
  -6  -1   0 22802.8 1953.56   3
  -6   1  -1 6035.05 638.703   2
  -6   1  -1 6158.54 611.430   3
  -6  -1  -1 7219.60 626.159   3
  -6   1  -1 7868.12 634.443   4
  -6  -1  -1 8543.11 635.159   4
  -6   1  -2 6631.63 712.834   2
  -6  -1  -2 8422.80 709.184   3
  -6   1  -2 8607.11 716.395   4
  -6  -1  -2 9324.72 718.446   4
  -6   1  -3 1005.70 178.709   2
  -6   1  -3 1036.98 207.671   4
  -6  -1  -3 1555.68 216.330   4
  -6   1  -4 72.0477 98.0665   2
  -6   1  -4 13.2521 157.209   4
  -6  -1  -4-78.7592 156.052   4
  -6   1  -5-59.6711 88.7887   2
  -6   1  -5-12.1796 106.874   6
  -6  -1  -5 23.5178 107.911   6
  -6   1  -6 76.6244 132.479   4
  -6  -1  -6 28.5140 131.273   4
  -6   1  -6 413.933 106.683   6
  -6  -1  -6 240.957 101.759   6
   6   2 -10 40.6912 46.3629  19
   6  -2 -10 111.950 48.5163  19
   6   2  -9 2570.25 246.833  19
   6  -2  -9 2713.24 247.495  19
   6  -2  -9 2745.61 240.153  23
  -6  -2   8 437.966 87.0306  30
   6  -2  -8 414.174 88.1245  23
  -6  -2   7 2009.52 206.064  30
  -6  -2   6 123.380 76.5443  30
  -6  -2   5 2225.04 231.849  30
  -6  -2   4 2064.64 221.264  30
  -6  -2   3 11.9211 126.088   3
  -6  -2   3 28.6800 83.2349  30
  -6  -2   2 339.872 148.565   3
  -6   2   1 3498.33 435.160   2
  -6  -2   1 3740.55 401.746   3
  -6   2   1 4584.02 412.423   4
  -6  -2   1 5097.01 414.312   4
  -6   2   0 15386.9 1465.47   2
  -6   2   0 15286.6 1423.03   3
  -6   2   0 20548.1 1450.01   4
  -6  -2   0 22074.3 1452.34   4
  -6  -2   0 16665.4 1438.44   3
  -6   2  -1-222.146 192.540   4
  -6  -2  -1 181.228 170.853   4
  -6  -2  -1 318.675 157.489   3
  -6   2  -1 370.116 153.941   2
  -6   2  -1 349.700 115.723  17
  -6  -2  -2 28.7048 149.350   3
  -6   2  -2 39.3020 133.751   2
  -6   2  -2-283.876 185.839   4
  -6  -2  -2 14.1571 163.600   4
  -6   2  -3-181.705 172.402   4
  -6  -2  -3 96.9708 159.336   4
  -6  -2  -3-54.7455 149.341   3
  -6   2  -3 117.234 114.700   2
  -6   2  -3-134.241 136.367   6
  -6  -2  -3 179.607 144.965   5
  -6  -2  -4 3009.87 321.880   4
  -6   2  -4 2687.95 326.429   4
  -6   2  -4 3026.38 306.233   2
  -6   2  -4 3262.84 317.847   6
  -6  -2  -4 3567.02 325.036   5
  -6   2  -5 58.3997 84.2285   2
  -6  -2  -5 114.330 103.203   6
  -6  -2  -6 2129.83 209.049   6
  -6   2  -6 2003.28 219.250   6
  -6  -2  -6 1937.73 223.657   4
  -6  -2  -7 3978.70 346.746   4
   6  -3 -10 438.212 63.4129  19
   6  -3  -9 233.575 64.0378  23
   6   3  -9 212.672 73.2171  19
   6  -3  -9 300.361 76.7591  19
  -6   3   8 2271.84 207.340  30
  -6  -3   8 2144.09 205.293  30
   6  -3  -8 1913.47 206.239  23
  -6   3   7 4071.45 361.829  30
  -6  -3   7 4001.81 359.197  30
  -6   3   6 1265.06 156.104  30
  -6  -3   6 1312.01 156.254  30
  -6   3   5 918.009 131.750  30
  -6  -3   5 838.134 125.837  30
  -6   3   4 5537.52 404.537  30
  -6  -3   4 5308.84 401.401  30
  -6  -3   3 3300.67 333.933   3
  -6  -3   2 178.538 140.361   3
  -6   3   1 7649.05 634.102   4
  -6  -3   1 6685.33 629.018   3
  -6   3   1 6284.22 654.282   2
  -6  -3   1 6017.37 654.165   2
  -6  -3   0 3074.38 303.799   4
  -6   3   0 2379.85 301.776   4
  -6   3   0 2301.47 308.218   2
  -6  -3   0 2253.79 304.486   2
  -6  -3   0 2627.06 294.668   3
  -6   3  -1 26717.0 1911.28   4
  -6  -3  -1 29120.8 1913.10   4
  -6  -3  -1 24335.4 1906.33   3
  -6   3  -1 19334.8 1912.04   2
  -6  -3  -1 21450.5 1921.47   2
  -6   3  -1 21162.4 1901.83  17
  -6  -3  -2 1932.22 231.731   4
  -6   3  -2 1575.06 229.166   4
  -6  -3  -2 1440.16 217.582   3
  -6   3  -2 1111.03 206.239   2
  -6  -3  -2 1372.02 209.041   2
  -6   3  -2 1557.89 186.023  17
  -6  -3  -2 1707.58 225.439   5
  -6  -3  -3 358.159 151.917   3
  -6   3  -3 341.251 128.716   2
  -6  -3  -3 275.604 120.812   2
  -6  -3  -3 251.061 140.181   5
  -6   3  -3 175.683 122.737   6
  -6  -3  -3 343.158 157.259   4
  -6   3  -3-41.4962 157.724   4
  -6   3  -4-13.5554 94.0783   2
  -6  -3  -4 81.1279 90.8663   2
  -6  -3  -4 164.960 134.881   5
  -6   3  -4 68.5922 118.508   6
  -6  -3  -4-12.7612 144.801   4
  -6   3  -4-51.8463 154.772   4
  -6   3  -5 1557.89 190.018   2
  -6  -3  -5 1889.69 193.718   2
  -6  -3  -5 1531.21 194.134   6
  -6  -3  -5 2112.97 220.906   5
  -6  -3  -6 108.943 126.062   4
  -6   3  -6 369.294 106.261   6
  -6  -3  -6 198.879 90.1843   6
  -6  -3  -7 1250.24 151.099   4
   6  -4  -9 3567.08 307.241  23
   6   4  -9 3854.42 310.105  19
   6  -4  -9 3260.35 304.782  19
   6  -4  -8 39.4090 62.1381  23
  -6   4   8 34.0042 54.4410  30
  -6  -4   8 40.9554 54.7205  30
  -6   4   7 9890.30 788.492  30
  -6  -4   7 9275.79 785.764  30
  -6   4   6 1954.65 201.205  30
  -6  -4   6 1752.85 194.347  30
  -6   4   5 12.6099 71.9570  30
  -6  -4   5 86.0839 70.1805  30
  -6   4   4 717.207 120.453  30
  -6  -4   4 870.481 121.767  30
  -6  -4   3 1266.46 197.925   3
  -6  -4   2 990.541 182.923   3
  -6   4   2 840.378 144.947   6
  -6  -4   1 6458.00 619.241   3
  -6   4   1 5868.56 641.371   2
  -6  -4   1 6492.05 645.988   2
  -6  -4   0 3004.45 303.932   4
  -6   4   0 2761.31 295.345   4
  -6  -4   0 2546.84 292.246   3
  -6   4   0 2266.35 298.966   2
  -6  -4   0 2149.84 297.902   2
  -6  -4  -1 2177.61 252.863   4
  -6   4  -1 1462.21 252.228   4
  -6   4  -1 1544.84 222.100  17
  -6   4  -1 1907.94 234.954   6
  -6  -4  -1 2473.73 255.111   5
  -6  -4  -1 2212.83 259.846   3
  -6   4  -1 1725.18 246.022   2
  -6  -4  -1 2138.52 259.478   2
  -6  -4  -2 349.764 161.161   4
  -6   4  -2 209.413 153.742   4
  -6   4  -2 141.171 96.4564  17
  -6  -4  -2 14.5924 148.633   3
  -6   4  -2 231.943 134.157   2
  -6  -4  -2 159.849 123.981   2
  -6  -4  -2 133.053 139.227   5
  -6   4  -2 264.841 125.249   6
  -6  -4  -3 459.539 159.275   4
  -6   4  -3 450.161 165.867   4
  -6  -4  -3 397.679 146.124   3
  -6   4  -3 167.805 109.761   2
  -6  -4  -3 258.069 113.597   2
  -6  -4  -3 130.133 137.068   5
  -6   4  -3 216.022 126.579   6
  -6  -4  -4 2789.22 294.095   4
  -6   4  -4 2114.29 298.476   4
  -6   4  -4 2469.21 270.085   2
  -6  -4  -4 2775.37 276.543   2
  -6   4  -4 3275.65 294.679   6
  -6  -4  -4 3092.34 296.660   5
  -6   4  -5 4212.57 411.224   2
  -6  -4  -5 4920.07 416.961   2
  -6  -4  -5 4632.65 417.106   6
  -6  -4  -5 5242.75 431.893   5
  -6   4  -6 19.6300 96.5927   6
  -6  -4  -6 60.3653 78.5268   6
  -6  -4  -6-43.6011 114.773   4
  -6  -4  -7 1848.28 188.151   4
   6  -5  -9 34.7781 52.3362  23
   6   5  -9-18.3349 52.6027  19
   6  -5  -9 67.0696 53.1142  19
  -6   5   8 23.2120 55.0130  30
   6  -5  -8-9.69833 61.5791  23
   6   5  -8 68.5409 71.2642  19
   6  -5  -8 8.42134 65.3228  19
  -6   5   7 1519.48 155.693  30
  -6  -5   7 1251.52 148.080  30
  -6   5   6 2298.87 225.955  30
  -6  -5   6 2218.05 222.139  30
  -6   5   5 5593.98 393.517  30
  -6  -5   5 5617.10 392.045  30
  -6   5   4 75.9505 80.9465  30
  -6  -5   4-12.2575 69.2000  30
  -6  -5   4-101.724 140.142   3
  -6  -5   3 6174.54 554.628   3
  -6  -5   2 7693.59 673.641   3
  -6  -5   1 518.259 162.739   4
  -6   5   1 800.267 141.859   6
  -6   5   1 480.158 174.621   2
  -6  -5   1 801.479 186.745   2
  -6  -5   1 710.973 176.220   3
  -6  -5   0 2595.92 284.102   4
  -6  -5   0 2332.17 276.908   3
  -6   5   0 1829.11 273.966   2
  -6  -5   0 2305.66 282.468   2
  -6   5   0 2459.62 259.863   6
  -6  -5  -1 7523.07 652.823   3
  -6   5  -1 6652.64 651.975   4
  -6  -5  -1 7841.05 652.946   4
  -6   5  -1 6231.19 649.067   2
  -6  -5  -1 6742.16 655.829   2
  -6   5  -1 7034.73 648.390  17
  -6   5  -1 8338.74 650.170   6
  -6  -5  -1 9238.90 659.928   5
  -6   5  -2 3250.14 342.890   4
  -6  -5  -2 3344.28 330.489   4
  -6  -5  -2 3504.85 331.673   3
  -6   5  -2 2598.55 313.795   2
  -6  -5  -2 2328.60 312.982   2
  -6   5  -2 3011.20 307.349  17
  -6   5  -2 3710.41 330.196   6
  -6  -5  -2 3670.52 331.631   5
  -6  -5  -3 500.989 157.477   3
  -6   5  -3 465.224 121.551   2
  -6  -5  -3 447.201 116.164   2
  -6  -5  -3 645.579 156.112   5
  -6   5  -3 957.703 156.240   6
  -6  -5  -3 478.475 164.124   4
  -6   5  -4-11.8558 89.1656   2
  -6  -5  -4 11.7560 83.0847   2
  -6  -5  -4 78.0888 123.215   5
  -6   5  -4 40.1294 112.702   6
  -6  -5  -4 134.055 141.774   4
  -6   5  -5 68.1286 76.9788   2
  -6  -5  -5 86.9605 80.3713   2
  -6  -5  -5 329.643 126.664   5
  -6   5  -5 249.172 116.155   6
  -6  -5  -6 1822.34 205.467   4
  -6  -5  -6 1870.28 202.259   5
  -6  -5  -7 3644.86 315.464   4
   6  -6  -9 7901.73 603.621  23
   6  -6  -9 7030.77 593.500  19
   6   6  -8 250.623 73.1169  19
   6  -6  -8 277.863 75.3494  19
   6  -6  -7 806.235 126.025  23
  -6   6   7 950.666 116.069  30
  -6  -6   7 1056.29 118.353  30
  -6   6   6 1793.25 189.151  30
  -6  -6   6 1888.65 187.863  30
  -6   6   5 1247.70 146.567  30
  -6  -6   5 1431.51 146.945  30
  -6  -6   4 91.5091 139.547   3
  -6  -6   3 571.200 165.769   3
  -6   6   2-187.132 162.848   2
  -6  -6   2 143.540 149.175   2
  -6  -6   2 15.0162 154.488   3
  -6  -6   1 1002.17 181.699   4
  -6   6   1 1057.74 202.681   2
  -6  -6   1 782.471 192.880   2
  -6  -6   1 705.092 187.247   3
  -6   6   1 1043.11 154.076   6
  -6  -6   0 1775.62 246.125   4
  -6   6   0 2081.16 226.615   6
  -6  -6   0 2485.19 256.175   3
  -6   6   0 1656.94 238.996   2
  -6  -6   0 1333.59 230.535   2
  -6   6  -1 2279.94 248.598   6
  -6  -6  -1 2612.02 256.631   5
  -6  -6  -1 2407.19 271.606   4
  -6   6  -1 2015.42 246.401  17
  -6  -6  -1 2249.95 263.557   3
  -6   6  -1 1844.54 251.076   2
  -6  -6  -1 1612.90 242.608   2
  -6   6  -2 8138.53 621.180   6
  -6  -6  -2 8106.20 622.159   5
  -6  -6  -2 8040.82 626.656   4
  -6  -6  -2 7502.26 621.402   3
  -6   6  -2 6785.07 609.702  17
  -6   6  -2 5393.83 601.347   2
  -6  -6  -2 6264.84 607.665   2
  -6   6  -3 2010.72 234.762   6
  -6  -6  -3 2060.54 238.794   5
  -6  -6  -3 2311.77 246.338   3
  -6   6  -3 1627.53 211.802   2
  -6  -6  -3 1829.09 215.910   2
  -6  -6  -3 2307.17 249.649   4
  -6   6  -4 2317.85 254.801   6
  -6  -6  -4 2929.76 265.496   5
  -6   6  -4 1907.61 227.582   2
  -6  -6  -4 2127.53 229.141   2
  -6  -6  -4 2692.20 261.800   4
  -6  -6  -5 108.187 111.407   5
  -6   6  -5 217.730 107.039   6
  -6  -6  -6 2793.67 259.354   5
  -6  -6  -6 2568.42 259.735   4
  -6  -6  -7 5740.55 470.927   4
   6  -7  -9 49.9885 44.0497  23
   6  -7  -8 3805.11 325.355  19
  -6   7   7-15.0477 51.2327  30
   6  -7  -7-44.1482 69.0297  23
  -6   7   6 793.836 103.769  30
  -6  -7   6 670.453 93.8216  30
  -6  -7   6 459.639 129.087   3
   6  -7  -6 771.412 116.878  23
  -6  -7   5 540.258 146.799   3
  -6  -7   4 4227.09 407.446   3
  -6  -7   3 143.721 150.356   3
  -6   7   2 4452.44 469.935   2
  -6  -7   2 5146.03 478.140   2
  -6  -7   2 5340.40 472.096   3
  -6   7   1 839.859 143.694   6
  -6  -7   1 1016.88 174.120   4
  -6  -7   1 947.514 191.772   3
  -6   7   1 715.827 175.705   2
  -6  -7   1 736.451 171.353   2
  -6   7   0 750.906 160.297  17
  -6   7   0 964.405 151.107   6
  -6  -7   0 712.504 178.838   4
  -6  -7   0 741.337 178.529   3
  -6   7   0 830.346 174.035   2
  -6  -7   0 626.476 158.216   2
  -6   7  -1 68.0873 106.413  17
  -6  -7  -1 112.120 126.641   5
  -6   7  -1 314.189 122.948   6
  -6  -7  -1 173.048 152.277   4
  -6  -7  -1 203.665 151.920   3
  -6   7  -1 187.517 120.677   2
  -6  -7  -1 168.285 118.770   2
  -6   7  -2 3400.57 302.183  17
  -6   7  -2 3615.88 309.773   6
  -6  -7  -2 3490.24 311.970   5
  -6  -7  -2 3091.38 316.083   4
  -6  -7  -2 3426.40 316.394   3
  -6   7  -2 2066.18 279.132   2
  -6  -7  -2 2328.87 283.331   2
  -6  -7  -3 2468.03 242.910   5
  -6   7  -3 2231.27 241.276   6
  -6  -7  -3 2468.39 255.935   4
  -6   7  -3 2209.69 219.467  17
  -6  -7  -3 2111.66 245.184   3
  -6   7  -3 1641.35 210.109   2
  -6  -7  -3 1765.63 211.950   2
  -6  -7  -4 3078.85 259.547   5
  -6   7  -4 2148.28 247.936   6
  -6   7  -4 1775.46 217.522   2
  -6  -7  -4 2197.70 221.122   2
  -6  -7  -4 2782.97 262.614   4
  -6  -7  -5 1359.22 175.820   5
  -6  -7  -6 5912.25 508.606   4
  -6  -7  -6 6177.55 509.843   5
   6  -8  -8 2066.59 179.419  23
   6  -8  -8 1581.52 155.863  19
   6  -8  -7 2359.20 210.209  23
   6  -8  -7 1824.50 189.350  19
  -6  -8   6 399.819 135.634   3
   6  -8  -6 1026.07 125.698  23
  -6  -8   5 184.139 133.144   3
  -6  -8   4 289.277 144.872   3
  -6   8   3 999.330 179.110   2
  -6  -8   3 972.191 176.892   2
  -6  -8   3 898.323 184.843   3
  -6   8   2 3022.05 336.044   2
  -6  -8   2 3273.02 341.159   2
  -6  -8   2 3727.54 351.138   3
  -6  -8   1 347.059 157.195   3
  -6   8   1 336.986 130.553   2
  -6  -8   1 283.135 133.728   2
  -6  -8   1 166.308 136.871   4
  -6   8   0 2864.62 281.709  17
  -6   8   0 2856.02 261.399   6
  -6  -8   0 2265.61 278.146   3
  -6   8   0 1991.94 254.270   2
  -6  -8   0 2007.04 250.791   2
  -6  -8   0 2509.50 280.838   4
  -6   8  -1 6436.22 516.899  17
  -6   8  -1 4435.01 487.826   2
  -6  -8  -1 4231.02 484.335   2
  -6  -8  -1 6668.18 520.315   3
  -6  -8  -1 5531.63 509.936   4
  -6   8  -1 6426.77 504.453   6
  -6  -8  -1 6923.29 506.089   5
  -6   8  -2 3067.85 302.683  17
  -6   8  -2 3630.42 314.717   6
  -6  -8  -2 3765.80 314.609   5
  -6  -8  -2 3758.67 324.434   4
  -6  -8  -2 3507.00 323.743   3
  -6   8  -2 2325.35 280.048   2
  -6  -8  -2 2361.44 281.215   2
  -6   8  -3 240.806 118.147   6
  -6  -8  -3 95.3698 117.556   5
  -6  -8  -3 191.362 144.487   4
  -6   8  -3 115.818 81.8523   2
  -6  -8  -3 169.361 74.3157   2
  -6  -8  -4-54.7322 110.032   5
  -6  -8  -4-42.5759 129.202   4
  -6   8  -4 62.8134 66.4341   2
  -6  -8  -5 977.763 147.443   5
  -6  -8  -6 9096.30 744.638   5
  -6  -8  -6 9197.89 743.240   4
   6  -9  -8 191.130 62.1291  23
  -6   9   8 229.795 55.2910  17
   6  -9  -7 358.278 81.8339  23
  -6  -9   6 160.445 110.977   3
   6  -9  -6 488.631 93.2148  23
  -6   9   5 904.299 146.800   2
  -6  -9   5 879.765 176.880   3
   6  -9  -5 1398.70 150.327  23
  -6   9   4 1650.78 193.653   2
  -6  -9   4 1288.14 200.788   3
  -6   9   3 418.129 123.397   2
  -6  -9   3 241.638 109.027   2
  -6  -9   3 194.783 145.699   3
  -6   9   2 3564.65 348.282   2
  -6  -9   2 3686.78 343.694   2
  -6  -9   2 3471.68 366.607   3
  -6  -9   1 1757.17 239.540   3
  -6   9   1 1544.73 207.876   2
  -6  -9   1 1604.47 204.436   2
  -6   9   0-17.5368 103.577  17
  -6   9   0 179.277 101.822   6
  -6  -9   0 71.4256 151.084   3
  -6   9   0 98.3985 99.5894   2
  -6  -9   0-96.1584 106.283   2
  -6  -9   0-94.9516 144.070   4
  -6   9  -1 937.859 152.217  17
  -6  -9  -1 1022.31 150.841   5
  -6   9  -1 1082.62 150.076   6
  -6  -9  -1 986.606 173.369   3
  -6   9  -1 678.019 122.310   2
  -6  -9  -1 540.513 113.757   2
  -6  -9  -1 961.836 174.238   4
  -6   9  -2 2131.73 238.430   6
  -6  -9  -2 2391.05 238.465   5
  -6   9  -2 2273.71 234.142  17
  -6  -9  -2 2699.59 258.730   4
  -6   9  -2 1631.38 206.027   2
  -6  -9  -3 124.337 129.250   4
  -6  -9  -3 10.8409 114.181   5
  -6   9  -3 84.4257 66.5286   2
  -6  -9  -4 961.856 153.563   4
  -6  -9  -4 693.173 134.976   5
  -6  -9  -4 569.242 133.363   3
  -6  -9  -5 614.591 116.478   5
  -6  -9  -6 5105.22 412.563   4
  -6  -9  -6 4697.15 411.581   5
   6 -10  -8 747.632 93.3463  23
   6 -10  -7 1275.77 119.569  23
  -6  10   7 944.928 113.352  17
  -6 -10   6 271.246 115.276   3
   6 -10  -6 417.153 88.5234  23
  -6 -10   5 690.398 158.409   3
   6 -10  -5 1024.39 127.757  23
  -6 -10   4 1999.20 288.114   3
   6 -10  -4 3561.79 280.377  23
  -6 -10   3 13.3358 143.670   3
   6 -10  -3 11.1239 64.5581  23
  -6  10   2 5160.83 456.907  17
   6 -10  -2 5111.27 423.950  23
  -6 -10   2 4185.56 446.988   3
  -6 -10   1-97.7871 140.836   3
  -6 -10   1 119.022 126.861   4
  -6 -10   0 391.436 145.416   4
  -6  10   0 115.384 101.009  17
  -6 -10   0 176.088 138.610   3
  -6 -10  -1 220.757 137.949   4
  -6  10  -1 210.780 101.134  17
  -6 -10  -2 307.188 112.052   5
  -6  10  -2 325.790 94.8121  17
  -6 -10  -3 1124.24 172.235   3
  -6 -10  -3 1173.56 176.955   4
  -6 -10  -3 1106.00 159.030   5
  -6 -10  -4-63.3521 120.141   4
  -6 -10  -4 8.66481 95.7465   5
  -6 -10  -5 213.663 89.5753   5
  -6 -10  -6 2263.73 206.204   4
   6 -11  -8 432.719 62.4158  23
  -6  11   7 122.120 53.8503  17
   6 -11  -7 53.1743 53.1261  23
  -6 -11   6 31.0937 103.702   3
  -6  11   6 93.9317 75.9279  17
   6 -11  -6 81.3017 61.7529  23
  -6 -11   5 490.517 132.821   3
  -6  11   5 448.221 105.293  17
   6 -11  -5 628.794 97.5231  23
  -6 -11   4 599.085 156.044   3
  -6  11   4 788.801 141.926  17
   6 -11  -4 913.726 117.985  23
  -6  11   3-46.1360 100.499  17
  -6 -11   3 37.5684 132.449   3
  -6  11   3-14.3259 83.1491  20
   6 -11  -3 77.3157 67.8843  23
  -6 -11   2 339.269 150.583   3
  -6  11   2 450.504 107.167  20
  -6  11   2 432.895 123.662  17
  -6 -11   1 109.016 123.356   4
  -6 -11   1 195.480 139.397   3
  -6 -11   0 496.149 143.934   4
  -6 -11   0 390.313 141.636   3
  -6  11  -1 2479.76 257.599  17
  -6 -11  -1 2330.95 262.563   4
  -6  11  -2 97.2664 87.0275  17
  -6 -11  -2 41.7958 129.206   4
  -6 -11  -2 15.9786 90.7294   5
  -6 -11  -3 72.1496 93.5337   5
  -6 -11  -3 209.312 122.723   4
  -6 -11  -3 126.380 108.192   3
  -6 -11  -4 257.690 113.717   4
  -6 -11  -4 303.788 94.7964   5
  -6 -11  -5 1219.25 136.963   5
   6 -12  -7 452.044 68.9867  23
  -6 -12   6-13.6978 97.3763   3
   6 -12  -6-38.0284 54.0971  23
  -6  12   6-21.5815 60.1204  17
  -6 -12   5 135.257 112.769   3
   6 -12  -5 33.6111 59.7567  23
  -6  12   5-20.2808 74.6285  17
   6 -12  -4 8.50960 58.3236  23
  -6  12   4 61.3339 89.2629  17
  -6 -12   4 10.5093 119.516   3
  -6  12   4 50.1166 77.7598  20
   6 -12  -3 728.025 99.6458  23
  -6  12   3 846.856 136.369  17
  -6  12   3 752.983 129.259  20
  -6 -12   3 539.690 156.701   3
  -6  12   2 259.203 103.406  17
  -6 -12   2 107.520 129.696   3
  -6  12   2 288.921 93.0173  20
  -6  12   1 563.155 123.411  17
  -6 -12   1 470.026 126.836   4
  -6 -12   1 643.696 153.075   3
  -6 -12   0 5646.24 491.629   4
  -6 -12  -1 115.946 124.897   4
  -6  12  -1 139.410 86.8461  17
  -6 -12  -2 149.574 125.087   4
  -6 -12  -2 27.9803 109.386   3
  -6 -12  -3 426.939 93.7824   5
  -6 -12  -3 302.440 115.971   4
  -6 -12  -3 299.069 106.951   3
  -6 -12  -4 89.3948 69.7442   5
  -6 -12  -4 6.92200 94.4680   4
   6 -13  -6 5.69353 44.3882  23
  -6 -13   6-79.6673 84.3146   3
  -6  13   5 118.686 66.8823  17
  -6  13   5 28.8092 68.4768  20
  -6 -13   5 102.168 98.8022   3
   6 -13  -5 58.5244 54.1262  23
   6 -13  -4 1333.83 140.190  23
  -6 -13   4 978.508 173.483   3
  -6  13   4 1316.20 163.026  20
  -6 -13   3 92.2091 119.384   3
  -6  13   3 12.2245 74.9767  20
  -6  13   3 209.918 91.6085  17
  -6 -13   2 117.079 117.137   3
  -6  13   2 62.5951 79.6432  20
  -6  13   2 50.0463 86.4010  17
  -6  13   1 589.669 109.239  20
  -6 -13   1 652.383 122.857   4
  -6  13   1 582.261 119.441  17
  -6 -13   0 376.028 119.375   4
  -6 -13  -1 3326.03 302.799   4
  -6 -13  -1 3024.32 299.981   3
  -6 -13  -2 2277.26 231.622   3
  -6 -13  -2 2356.00 237.007   4
  -6 -13  -3 71.5273 99.5606   4
  -6 -13  -3 6.09893 87.1126   3
  -6 -13  -4 56.3583 79.7521   4
  -6  14   5 1171.21 111.134  17
  -6  14   5 838.605 116.398  20
  -6 -14   5 936.338 130.221   3
  -6  14   4 4855.34 420.426  20
  -6 -14   4 4018.02 415.549   3
  -6 -14   3 1471.38 172.777   3
  -6  14   3 1319.14 158.030  20
  -6  14   3 1328.02 155.324  17
  -6  14   2 125.846 78.1619  17
  -6  14   2 11.0461 74.3494  20
  -6 -14   2 73.3316 107.447   3
  -6  14   1 794.171 124.605  20
  -6  14   1 1071.47 135.562  17
  -6 -14   0 4485.42 426.207   4
  -6  14   0 5890.54 445.397  17
  -6 -14  -1 7586.38 613.642   4
  -6 -14  -1 7224.71 611.862   3
  -6 -14  -2 2012.11 209.308   3
  -6 -14  -2 2423.98 219.255   4
  -6 -14  -3 1411.11 156.181   4
  -6 -14  -4 62.3006 61.5548   4
  -6 -15   5 215.507 72.5105   3
  -6  15   4 565.766 73.7370  17
  -6 -15   4 438.273 100.107   3
  -6  15   4 423.191 76.7944  20
  -6 -15   3 670.412 124.267   3
  -6  15   3 1041.24 114.433  17
  -6  15   3 917.278 118.112  20
  -6  15   2-18.4772 64.9027  20
  -6  15   2 75.8751 65.7297  17
  -6  15   1 565.396 97.7716  20
  -6  15   1 651.148 104.707  17
  -6 -15   0 2022.50 200.591   3
  -6 -15   0 1974.19 192.546   4
  -6 -15  -1 316.915 95.1682   4
  -6 -15  -1 273.558 87.5849   3
  -6 -15  -2 275.075 85.0255   4
  -6 -15  -2 29.9343 63.6598   3
  -6 -15  -3 2187.18 196.893   4
  -6 -16   4 22.7064 61.4259   3
  -6  16   3 25.7376 45.7743  20
  -6  16   2 2037.75 192.712  20
  -6 -16   1 6972.62 569.660   3
  -6 -16   0 314.443 81.3767   3
  -6 -16  -1 1018.23 109.440   3
  -7   0   7 135.804 78.3619   2
   7   0  -7-16.2136 36.5457  23
  -7   0   6 64.0793 90.4811   2
  -7   0   5 6290.06 550.780   2
  -7   0   4 195.206 127.921   2
  -7   0   3 3731.90 377.274   2
  -7   0   2 62.5208 74.0728   6
  -7   0   2-73.7422 123.187   2
  -7   0   1 1821.38 218.420   2
  -7   0   0 26.9450 88.9221   6
  -7   0   0-39.7168 99.0043   2
  -7   0  -1 99.5687 84.6096   6
  -7   0  -1 185.275 96.0453   2
  -7   0  -2 51.8603 82.3697   6
  -7   0  -2-120.200 107.425   4
  -7   0  -2-9.65455 75.6196   2
  -7   0  -3 269.282 86.8444   6
  -7   0  -3 219.511 76.5405   2
  -7   0  -4 31.5185 72.0373   6
  -7   0  -4 23.9424 47.8316   2
  -7   1   7 62.3067 70.3996   2
   7  -1  -7 67.2169 40.6750  23
   7   1  -7 80.4147 38.6014  23
  -7   1   6 628.964 128.328   2
  -7   1   5 3779.06 355.197   2
  -7   1   4 1818.94 220.365   2
  -7   1   3 8976.21 761.528   2
  -7   1   2 534.918 144.779   2
  -7   1   1 1020.98 137.326   6
  -7   1   1 1253.12 173.391   2
  -7   1   0 225.366 89.2880   6
  -7   1   0 167.745 106.584   2
  -7   1  -1 8.84513 86.4916   6
  -7  -1  -1 7.47578 110.605   4
  -7   1  -1-34.3405 87.8758   2
  -7   1  -2 34.0729 84.0872   6
  -7  -1  -2-60.2390 82.2864   6
  -7  -1  -2 231.389 111.497   4
  -7   1  -2-19.0686 76.4925   2
  -7   1  -3 4213.65 333.764   6
  -7  -1  -3 3758.85 329.177   6
  -7  -1  -3 3992.77 340.918   4
  -7   1  -3 3238.06 323.955   2
  -7   1  -4 574.239 89.6131   6
  -7   1  -4 464.093 77.2324   2
  -7   2   7 115.720 69.9117   2
  -7  -2   7 58.6017 66.3351   2
   7  -2  -7 16.8877 39.6810  23
  -7   2   6 1538.89 177.311   2
  -7   2   5 826.029 143.185   2
  -7   2   4 2466.23 259.919   2
  -7   2   3 674.246 150.610   2
  -7   2   2 2695.68 279.882   2
  -7   2   1 324.966 123.013   2
  -7   2   1 343.834 88.7661   6
  -7   2   0 87.6279 103.768   2
  -7  -2   0 158.954 108.406   4
  -7   2   0 167.474 91.3321   6
  -7   2  -1 1015.37 145.519   2
  -7  -2  -1 1117.93 159.970   4
  -7   2  -1 1254.16 147.834   6
  -7   2  -2 476.386 92.6065   2
  -7  -2  -2 410.625 117.495   4
  -7   2  -2 368.142 94.5779   6
  -7  -2  -2 298.575 93.4764   6
  -7   2  -3 1039.13 134.326   2
  -7   2  -3 1651.57 152.556   6
  -7  -2  -3 1075.62 140.826   6
  -7  -2  -3 1436.20 166.921   4
  -7   2  -4-105.864 67.5207   6
  -7  -2  -4-27.4613 81.8055   4
   7   3  -7 394.493 57.7690  19
   7  -3  -7 342.666 54.8212  19
  -7   3   7 195.284 67.3857   2
  -7  -3   7 135.386 63.7040   2
  -7   3   6 1533.73 195.045   2
  -7  -3   6 1709.63 194.779   2
  -7   3   5 436.708 119.496   2
  -7  -3   5 595.359 119.197   2
  -7   3   4-25.0916 102.205   2
  -7  -3   4 578.649 126.568   2
  -7   3   3 5131.41 465.888   2
  -7  -3   3 5266.43 468.503   2
  -7   3   2-13.2246 105.089   2
  -7  -3   2-13.4111 113.928   2
  -7   3   1 1253.26 149.305   6
  -7  -3   1 1068.76 151.671   3
  -7   3   1 1533.12 182.569   2
  -7  -3   1 1708.35 186.681   2
  -7   3   0 2502.25 254.286   6
  -7   3   0 2816.62 273.075   2
  -7  -3   0 2690.17 271.196   2
  -7  -3   0 3439.17 267.412   4
  -7  -3   0 2380.40 257.098   3
  -7   3  -1 4303.83 374.176   6
  -7   3  -1 3784.26 377.525   2
  -7  -3  -1 4234.40 380.620   2
  -7  -3  -1 4896.01 385.180   4
  -7   3  -2 535.079 98.9650   6
  -7   3  -2 405.560 89.5420   2
  -7  -3  -2 443.316 90.6011   2
  -7  -3  -2 454.784 121.528   4
  -7  -3  -3 1861.89 215.165   6
  -7   3  -3 2235.93 212.815   2
  -7  -3  -3 2333.19 215.078   2
  -7  -3  -3 2446.14 228.981   4
  -7  -3  -4 1797.56 200.181   6
  -7   3  -4 2231.45 208.388   6
   7  -4  -6 3841.56 298.970  23
  -7   4   6 2842.96 298.363   2
  -7  -4   6 3464.65 303.791   2
  -7   4   5 1384.99 168.731   2
  -7  -4   5 1512.66 176.129   2
  -7   4   4 114.718 94.4212   2
  -7  -4   4 69.0179 97.9804   2
  -7   4   3 486.015 130.691   2
  -7  -4   3 913.821 142.110   2
  -7   4   2 1054.12 136.453  17
  -7  -4   2 732.910 120.596   3
  -7   4   2 1057.01 152.474   2
  -7  -4   2 752.372 140.429   2
  -7   4   1 694.446 107.726  17
  -7  -4   1 528.809 117.621   3
  -7   4   1 652.942 122.466   2
  -7  -4   1 560.471 123.971   2
  -7   4   0 1904.83 191.928   6
  -7   4   0 1664.86 201.406   2
  -7  -4   0 1553.42 200.644   2
  -7  -4   0 1839.34 201.432   3
  -7   4  -1 400.751 96.0716   6
  -7   4  -1 252.629 87.0294   2
  -7  -4  -1 301.487 88.5047   2
  -7  -4  -1 122.872 108.956   4
  -7   4  -2 146.376 86.4953   6
  -7   4  -2 185.867 73.4478   2
  -7  -4  -2 165.609 71.6859   2
  -7  -4  -2 149.364 104.098   4
  -7   4  -3 795.135 112.441   6
  -7   4  -3 571.459 92.2162   2
  -7  -4  -3 815.084 97.5738   2
  -7  -4  -3 889.216 123.195   4
  -7  -4  -4 1160.58 138.010   6
  -7  -4  -4 1867.83 153.956   4
   7  -5  -6 194.171 54.3070  23
  -7   5   6 25.6153 62.9732   2
  -7  -5   6 202.871 68.0109   2
   7  -5  -5 808.141 96.8501  23
  -7   5   5 456.387 103.496   2
  -7  -5   5 577.578 107.413   2
  -7   5   4 10.0005 85.3055   2
  -7  -5   4-20.2412 85.9725   2
  -7   5   3 2830.72 241.003   2
  -7  -5   3 2685.30 236.831   2
  -7   5   2 5236.69 404.394  17
  -7   5   2 5203.21 406.224   2
  -7  -5   2 5074.94 404.826   2
  -7   5   1 258.715 83.9912  17
  -7  -5   1 132.372 96.2535   3
  -7   5   1-31.2717 91.6091   2
  -7  -5   1-74.3236 98.6049   2
  -7   5   0 691.129 101.207   6
  -7  -5   0 612.402 116.199   3
  -7   5   0 551.732 107.711   2
  -7  -5   0 382.485 103.484   2
  -7  -5   0 895.397 116.723   4
  -7   5  -1 503.730 95.5754   6
  -7  -5  -1 264.810 104.124   3
  -7   5  -1 283.911 80.7350   2
  -7  -5  -1 272.159 85.5781   2
  -7   5  -2 819.503 114.716   6
  -7   5  -2 639.196 98.9219   2
  -7  -5  -2 727.785 98.6460   2
  -7  -5  -2 916.751 127.692   4
  -7   5  -3 92.5903 49.9556   2
  -7  -5  -3 120.603 54.3564   2
  -7  -5  -3 74.0432 85.2020   4
  -7  -5  -4 1414.18 179.196   6
  -7  -5  -4 3364.55 198.875   4
   7  -6  -6 30.0555 42.0173  23
  -7   6   5 53.7196 65.5420   2
  -7  -6   5 88.8920 66.7232   2
   7  -6  -5 151.884 53.8230  23
  -7   6   4 2299.55 220.518   2
  -7  -6   4 2229.78 220.450   2
  -7   6   3 1750.93 179.923  17
  -7   6   3 1879.50 179.340   2
  -7  -6   3 1757.61 178.234   2
  -7   6   2 3437.29 271.027  17
  -7   6   2 2796.35 258.969   2
  -7  -6   2 2943.49 261.509   2
  -7   6   1 1530.70 157.540  17
  -7  -6   1 1136.07 154.952   3
  -7   6   1 1289.02 154.046   2
  -7  -6   1 1284.60 153.729   2
  -7  -6   0 984.790 146.395   3
  -7   6   0 1247.63 137.463   2
  -7  -6   0 1173.59 135.596   2
  -7  -6  -1 17.6012 90.4908   4
  -7  -6  -1 71.1479 90.9595   3
  -7   6  -1 162.560 63.9412   2
  -7  -6  -1 220.731 70.1609   2
  -7   6  -2 130.922 54.2481   2
  -7  -6  -2 210.855 57.2466   2
  -7  -6  -3 1957.79 189.079   4
  -7  -6  -4 849.916 99.8442   4
  -7   7   6 1420.89 142.866  17
   7  -7  -6 1477.59 136.917  23
  -7   7   5 497.559 85.8702  17
   7  -7  -5 441.337 71.9010  23
   7  -7  -4 726.529 94.8901  23
  -7   7   4 751.116 97.9509   2
  -7   7   3 886.909 117.963  17
   7  -7  -3 606.234 86.3780  23
  -7  -7   3 433.776 99.9779   3
  -7   7   3 699.670 98.8423   2
  -7   7   2 837.164 117.595  17
   7  -7  -2 806.624 94.6530  23
  -7  -7   2 630.519 117.481   3
  -7   7   2 761.633 105.386   2
  -7   7   1 8272.23 567.229  17
  -7   7   1 6965.01 551.242   2
  -7   7   0-38.6222 57.1804  17
  -7  -7   0 35.4957 93.7724   3
  -7   7   0-36.6530 56.8856   2
  -7  -7  -1 430.575 103.083   3
  -7   7  -1 403.966 71.0425   2
  -7  -7  -2 696.074 109.625   4
  -7  -7  -3 790.266 90.7705   4
  -7  -7  -3 213.594 68.5229   6
  -7   8   5 3145.86 269.580  17
   7  -8  -5 2972.04 259.190  23
  -7   8   4 493.185 86.3758  17
   7  -8  -4 273.328 57.7297  23
   7  -8  -3 100.970 45.7579  23
  -7  -8   3 82.7923 75.4407   3
  -7  -8   2 2495.91 263.939   3
  -7   8   2 3657.69 279.852  17
  -7   8   1 210.403 73.7282  17
  -7  -8   1 132.681 92.3766   3
  -7   8   0 28.7268 56.5592  17
  -7  -8   0 212.132 92.5796   3
  -7  -8  -1 1516.86 152.106   4
  -7  -8  -1 1403.49 156.729   3
  -7  -8  -2 61.2325 70.4920   4
  -7   9   5 371.004 62.6673  17
  -7   9   4 1083.18 122.822  17
  -7  -9   3 80.2106 70.2747   3
  -7   9   2 433.534 80.3748  17
  -7  -9   2 299.965 87.1841   3
  -7   9   1-15.0543 58.0807  17
  -7  -9   1 6.05085 81.4087   3
  -7   9   0-6.46025 50.3477  17
  -7  -9   0 35.8816 78.4271   3
  -7  -9  -1-21.8927 71.9217   3
  -7  10   4 1383.28 135.732  17
  -7 -10   3 427.510 75.1925   3
  -7 -10   2 1482.62 151.821   3
  -7  10   1 1748.31 153.764  17
  -7 -10   1 1277.63 150.280   3
  -7 -10   0 531.406 89.8824   3
  -7  11   3 136.581 46.1371  17
  -7 -11   2 36.3169 58.9420   3
  -7 -11   1 304.464 69.7203   3
  -7 -11   0 344.693 67.3446   3
   0   0   0    0.00    0.00   0
TITL JB_PhDA in P2(1)/n
REM P2(1)/n (#14 in standard setting)
CELL 1.54184   6.133971  21.279410  11.437336  90.0000  95.6248  90.0000
ZERR    6.00   0.000180   0.000753   0.000354   0.0000   0.0028   0.0000
LATT  1
SYMM -x+1/2, y+1/2,-z+1/2
SFAC C H N O
UNIT 72.00 60.00 6.00 12.00
REM  CrysAlisPro recorded range (K): Min=99.9; max=100.1; aver:100.0
TEMP -173
SIZE 0.03 0.07 0.28
TREF
HKLF 4
END
;
_shelx_hkl_checksum     7360
_shelx_res_file
;
TITL jb_phda_a.res in P2(1)/n
    jb_phda.res
    created by SHELXL-2019/2 at 13:09:30 on 14-Oct-2024
REM Old TITL JB_PhDA in P2(1)/n
REM SHELXT solution in P2(1)/n: R1 0.141, Rweak 0.081, Alpha 0.015
REM <I/s> 0.504 for 93 systematic absences, Orientation as input
REM Formula found by SHELXT: C17 N O2
CELL 1.54184 6.134 21.2794 11.4373 90 95.625 90
ZERR 4 0.0002 0.0008 0.0003 0 0.003 0
LATT 1
SYMM 0.5-X,0.5+Y,0.5-Z
SFAC C H N O
UNIT 76 76 4 8
L.S. 14
PLAN  10
TEMP -173
CONF
BOND
MORE -1
BOND $H
fmap 2
acta
REM <olex2.extras>
REM <HklSrc "%./JB_PhDA.hkl">
REM </olex2.extras>
WGHT    0.069600    0.609300
FVAR       5.35930
[truncated: 844,215 more chars]
