# Supplementary material for: Syntheses and crystal structures of the imides 4-(2-phenyl­eth­yl)- and 4-[2-(4-hy­droxy­phen­yl)eth­yl]-4-aza­tetra­cyclo­[5.3.2.02,6.08,10]dodec-11-ene-3,5-dione
Source: Acta Crystallogr E Crystallogr Commun. 2024 Nov 28;80(Pt 12):1318–21. doi: 10.1107/S2056989024011253 (PMC11789192; doi:10.1107/S2056989024011253)
Supplement: Supplementary file 2 [file e-80-01318-Isup2.hkl]

data_I                                                                          
_shelx_title ' jb_phda_a.res in P2(1)/n'                                        
_shelx_refln_list_code          4                                               
_shelx_F_calc_maximum      166.14                                               
_exptl_crystal_F_000       624.00                                               
_reflns_d_resolution_high  0.7905                                               
                                                                                
loop_                                                                           
 _space_group_symop_operation_xyz                                               
 'x, y, z'                                                                      
 '-x+1/2, y+1/2, -z+1/2'                                                        
 '-x, -y, -z'                                                                   
 'x-1/2, -y-1/2, z-1/2'                                                         
                                                                                
_cell_length_a     6.1340                                                       
_cell_length_b    21.2794                                                       
_cell_length_c    11.4373                                                       
_cell_angle_alpha  90.000                                                       
_cell_angle_beta   95.625                                                       
_cell_angle_gamma  90.000                                                       
                                                                                
_shelx_F_squared_multiplier     1.000                                           
                                                                                
loop_                                                                           
 _refln_index_h                                                                 
 _refln_index_k                                                                 
 _refln_index_l                                                                 
 _refln_F_squared_calc                                                          
 _refln_F_squared_meas                                                          
 _refln_F_squared_sigma                                                         
 _refln_observed_status                                                         
   2   0   0        887.56        935.60        75.28 o                         
   4   0   0       1080.24       1141.90        53.47 o                         
   6   0   0         51.01         34.61         3.97 o                         
   1   1   0        499.84        375.55        30.53 o                         
   2   1   0       1328.70       1112.53        82.95 o                         
   3   1   0        310.71        338.26        25.89 o                         
   4   1   0         46.14         38.35         3.57 o                         
   5   1   0          6.05          2.06         2.48 o                         
   6   1   0        878.16        883.90        73.88 o                         
   7   1   0          8.65          6.93         2.38 o                         
   0   2   0       2993.58       2687.73       209.94 o                         
   1   2   0        125.02        117.90        10.87 o                         
   2   2   0       1473.40       1483.10       151.23 o                         
   3   2   0        602.84        652.39        28.68 o                         
   4   2   0        318.74        347.42        11.26 o                         
   5   2   0        259.37        258.65         8.63 o                         
   6   2   0        614.63        640.93        47.67 o                         
   7   2   0          3.60          4.84         2.02 o                         
   1   3   0       2334.89       2290.99       103.75 o                         
   2   3   0        114.50         88.81         5.53 o                         
   3   3   0         45.65         45.43         2.68 o                         
   4   3   0         20.91         19.51         1.64 o                         
   5   3   0        239.89        248.01        12.17 o                         
   6   3   0         96.06         89.32         4.71 o                         
   7   3   0        120.69         97.61         5.18 o                         
   0   4   0         54.69         49.94         6.26 o                         
   1   4   0         34.69         25.92         2.54 o                         
   2   4   0         31.64         17.68         3.27 o                         
   3   4   0       1896.26       2005.46        69.94 o                         
   4   4   0         23.65         12.49         1.40 o                         
   5   4   0        556.26        611.49        18.34 o                         
   6   4   0        104.09         89.87         4.82 o                         
   7   4   0         78.15         61.12         3.46 o                         
   1   5   0       1386.21       1369.30        76.10 o                         
   2   5   0         14.11          9.63         2.48 o                         
   3   5   0       1564.73       1710.25        66.73 o                         
   4   5   0         64.14         61.15         2.41 o                         
   5   5   0         35.33         44.02         2.66 o                         
   6   5   0        100.15         81.22         4.28 o                         
   7   5   0         25.85         23.03         2.44 o                         
   0   6   0       2780.24       2632.30       207.22 o                         
   1   6   0       1863.44       1683.85        58.47 o                         
   2   6   0        468.00        473.76        27.83 o                         
   3   6   0         24.70         30.63         2.22 o                         
   4   6   0         59.40         71.57         2.80 o                         
   5   6   0         77.74         85.67         3.65 o                         
   6   6   0         72.55         67.14         6.02 o                         
   7   6   0         41.40         40.11         2.81 o                         
   1   7   0        441.49        390.53        23.46 o                         
   2   7   0       1682.21       1684.41        66.44 o                         
   3   7   0        157.52        171.65         8.00 o                         
   4   7   0          2.46         -0.15         1.71 o                         
   5   7   0         55.95         49.12         2.44 o                         
   6   7   0         32.84         27.58         2.36 o                         
   7   7   0          0.01         -0.72         1.29 o                         
   0   8   0       5279.92       4950.79       388.52 o                         
   1   8   0        594.42        580.53        23.81 o                         
   2   8   0        263.38        256.58        15.41 o                         
   3   8   0       1578.46       1667.02        59.82 o                         
   4   8   0        275.07        296.32         8.53 o                         
   5   8   0         61.90         55.67         3.31 o                         
   6   8   0         97.09         85.33         5.10 o                         
   7   8   0          2.71          3.42         3.19 o                         
   1   9   0          1.75          8.51         4.36 o                         
   2   9   0       1186.57       1167.59        55.80 o                         
   3   9   0         65.95         68.91        11.80 o                         
   4   9   0         75.09         78.78         3.91 o                         
   5   9   0        126.26        119.02         6.25 o                         
   6   9   0          2.45          0.99         1.60 o                         
   7   9   0          2.66          0.35         1.48 o                         
   0  10   0        193.02        145.77        17.05 o                         
   1  10   0        654.97        587.68        35.07 o                         
   2  10   0          9.25         10.14         2.45 o                         
   3  10   0         88.18         78.96         4.44 o                         
   4  10   0          7.66          1.62         2.19 o                         
   5  10   0        173.76        176.08        12.29 o                         
   6  10   0          4.40          7.41         2.57 o                         
   7  10   0         24.16         18.50         3.13 o                         
   1  11   0         70.66         60.66        12.80 o                         
   2  11   0        437.02        473.63        43.16 o                         
   3  11   0        186.74        190.33         7.93 o                         
   4  11   0        101.12        102.05         5.83 o                         
   5  11   0         43.54         51.39         3.65 o                         
   6  11   0         17.55         15.54         3.51 o                         
   7  11   0         15.35         12.00         2.34 o                         
   0  12   0         38.40         29.71         9.82 o                         
   1  12   0          1.05         -1.00         8.00 o                         
   2  12   0          7.86          5.21         5.24 o                         
   3  12   0          5.60          6.98         2.00 o                         
   4  12   0        158.78        155.25         9.44 o                         
   5  12   0          3.58          6.14         2.39 o                         
   6  12   0        203.86        196.58        17.12 o                         
   1  13   0         37.94         28.58        12.15 o                         
   2  13   0         43.54         32.40         3.69 o                         
   3  13   0        280.84        296.56        11.55 o                         
   4  13   0          1.84          2.59         3.14 o                         
   5  13   0          4.64          3.34         2.15 o                         
   6  13   0         13.81         13.09         4.16 o                         
   0  14   0       1997.70       2000.41       110.24 o                         
   1  14   0        204.77        187.09         9.66 o                         
   2  14   0         27.41         26.11         2.41 o                         
   3  14   0        291.55        306.16        12.12 o                         
   4  14   0          3.07          2.85         3.23 o                         
   5  14   0        145.66        156.87         6.74 o                         
   6  14   0        173.46        182.87        24.46 o                         
   1  15   0       1186.92       1205.31        49.35 o                         
   2  15   0       1272.54       1251.87        45.04 o                         
   3  15   0         28.71         22.98         2.99 o                         
   4  15   0         78.76         79.23         4.89 o                         
   5  15   0        140.46        155.36         6.23 o                         
   6  15   0         82.43         69.55         4.84 o                         
   0  16   0       1133.31       1024.76        61.91 o                         
   1  16   0        247.72        223.92        11.56 o                         
   2  16   0        234.43        247.26        11.52 o                         
   3  16   0        173.17        186.78         8.86 o                         
   4  16   0         81.44         74.12         4.17 o                         
   5  16   0          0.22          0.24         1.79 o                         
   6  16   0         15.72         10.95         2.83 o                         
   1  17   0          2.19          2.33         2.19 o                         
   2  17   0        111.11         98.90         7.64 o                         
   3  17   0          0.05         -0.01         2.14 o                         
   4  17   0        122.65        118.98         6.64 o                         
   5  17   0          0.34          0.67         1.93 o                         
   0  18   0       1020.45       1000.58        61.38 o                         
   1  18   0        130.81        126.56         7.00 o                         
   2  18   0         64.82         56.35         5.62 o                         
   3  18   0          8.40         10.12         2.67 o                         
   4  18   0        366.19        391.02        21.09 o                         
   5  18   0         40.77         35.13         3.04 o                         
   1  19   0        470.55        449.15        19.96 o                         
   2  19   0        109.00        115.01         8.05 o                         
   3  19   0          8.62          4.48         2.86 o                         
   4  19   0        172.47        207.81        10.90 o                         
   5  19   0          1.16          1.30         2.20 o                         
   0  20   0        299.89        334.72        29.12 o                         
   1  20   0          0.76          3.54         2.99 o                         
   2  20   0         49.60         41.87         3.79 o                         
   3  20   0          3.07          3.91         2.52 o                         
   4  20   0         11.40         15.33         2.46 o                         
   5  20   0        113.08         89.32         7.89 o                         
   1  21   0          8.44         18.00         3.48 o                         
   2  21   0         11.23         15.32         2.37 o                         
   3  21   0         37.03         37.38         3.64 o                         
   4  21   0         90.58         98.80         9.34 o                         
   0  22   0          0.47         -3.40         3.99 o                         
   1  22   0          7.10         13.60         5.95 o                         
   2  22   0         13.25         17.99         2.32 o                         
   3  22   0         11.47          9.93         2.23 o                         
   4  22   0          6.88          3.95         2.22 o                         
   1  23   0         43.38         49.68         7.31 o                         
   2  23   0         37.54         42.10         4.95 o                         
   3  23   0         12.00         15.63         3.27 o                         
   0  24   0         25.20         35.56         5.51 o                         
   1  24   0         85.12         92.95         5.59 o                         
   2  24   0          1.60          1.23         2.62 o                         
   3  24   0         29.51         28.40         3.81 o                         
   1  25   0         26.31         29.18         3.07 o                         
   2  25   0         19.56         27.46         3.82 o                         
   0  26   0         25.70         20.29         3.39 o                         
   1  26   0          9.39         11.03         2.61 o                         
  -7   0   1         76.98         63.41         7.60 o                         
  -5   0   1        609.36        728.41        28.38 o                         
  -3   0   1        380.18        319.93        25.47 o                         
  -1   0   1       6572.57       5349.19       417.80 o                         
   1   0   1      27601.24      27535.39      2142.98 o                         
   3   0   1       1027.91       1052.11        59.77 o                         
   5   0   1         15.64         10.63         3.33 o                         
   7   0   1          3.13          4.86         2.21 o                         
  -7   1   1         59.88         39.06         4.04 o                         
  -6   1   1          0.46         -3.37         3.37 o                         
  -5   1   1       1092.57       1199.80        59.05 o                         
  -4   1   1        301.22        334.98        14.49 o                         
  -3   1   1          0.58         -2.42         2.42 o                         
  -2   1   1         25.29         18.78         4.10 o                         
  -1   1   1      10569.39       9809.84       764.82 o                         
   0   1   1        640.87        624.95        49.31 o                         
   1   1   1          9.43         15.11         2.65 o                         
   2   1   1          2.91         -0.59         1.57 o                         
   3   1   1         64.35         82.76         6.79 o                         
   4   1   1        291.86        263.96         7.04 o                         
   5   1   1        753.80        815.43        22.70 o                         
   6   1   1        242.40        253.55        14.90 o                         
   7   1   1          0.51         -0.24         1.87 o                         
  -7   2   1         12.42         11.74         2.51 o                         
  -6   2   1        177.94        150.97        12.27 o                         
  -5   2   1         13.17         10.60         3.85 o                         
  -4   2   1        206.66        244.39        12.74 o                         
  -3   2   1         33.68         39.70         4.49 o                         
  -2   2   1       2229.85       2031.02       161.35 o                         
  -1   2   1      10515.12       8743.98       682.35 o                         
   0   2   1         95.76         75.82         3.95 o                         
   1   2   1        588.67        642.17        22.87 o                         
   2   2   1         98.69        126.86         9.52 o                         
   3   2   1        115.05        133.50         7.04 o                         
   4   2   1        175.03        176.14         5.99 o                         
   5   2   1        560.42        608.00        17.00 o                         
   6   2   1         11.77          7.88         2.97 o                         
   7   2   1         41.89         39.60         3.03 o                         
  -7   3   1         54.49         48.32         4.62 o                         
  -6   3   1        269.66        234.40        11.19 o                         
  -5   3   1         68.60         66.53         3.21 o                         
  -4   3   1         70.49         57.17         3.76 o                         
  -3   3   1        669.08        697.75        24.52 o                         
  -2   3   1         79.94         63.81         9.18 o                         
  -1   3   1       1486.74       1308.48       104.20 o                         
   0   3   1         47.07         40.54         2.51 o                         
   1   3   1          2.10          2.14         1.50 o                         
   2   3   1       2932.42       3392.69       139.09 o                         
   3   3   1         26.21         24.34         1.92 o                         
   4   3   1         20.91         27.46         1.99 o                         
   5   3   1        613.71        688.03        24.01 o                         
   6   3   1        852.63        841.65        47.30 o                         
   7   3   1        169.42        150.93         6.60 o                         
  -7   4   1         30.34         21.63         2.04 o                         
  -6   4   1        277.88        218.96        12.77 o                         
  -5   4   1          4.36          4.92         1.77 o                         
  -4   4   1         75.27         83.37         4.27 o                         
  -3   4   1          1.88          1.48         1.29 o                         
  -2   4   1        173.55        140.69        14.87 o                         
  -1   4   1       4203.49       3776.06       296.25 o                         
   0   4   1         74.69         52.35         7.01 o                         
   1   4   1        891.27        831.71        23.40 o                         
   2   4   1         46.44         58.17         4.26 o                         
   3   4   1        135.56        126.48         8.35 o                         
   4   4   1        183.84        175.78         6.61 o                         
   5   4   1        109.62        114.64         4.65 o                         
   6   4   1         72.95         69.33         3.89 o                         
   7   4   1         14.53          9.94         1.64 o                         
  -7   5   1          8.12          2.74         2.50 o                         
  -6   5   1         28.14         24.15         2.59 o                         
  -5   5   1        225.75        251.76         9.47 o                         
  -4   5   1          6.02          3.75         1.34 o                         
  -3   5   1          5.90          4.03         1.23 o                         
  -2   5   1          1.97          2.75         4.55 o                         
  -1   5   1        621.36        553.66        46.04 o                         
   0   5   1         37.49         29.93         6.52 o                         
   1   5   1         22.91         24.42         2.19 o                         
   2   5   1        403.89        417.93        17.71 o                         
   3   5   1       1061.05       1362.62        58.56 o                         
   4   5   1         19.30         27.06         1.97 o                         
   5   5   1          2.74          2.81         1.83 o                         
   6   5   1        253.51        263.22        10.45 o                         
   7   5   1         16.54         12.24         1.94 o                         
  -7   6   1         59.07         46.07         2.70 o                         
  -6   6   1         34.56         33.08         2.82 o                         
  -5   6   1        356.02        390.60        18.77 o                         
  -4   6   1          0.62          0.32         1.16 o                         
  -3   6   1         21.31         23.24         1.96 o                         
  -2   6   1        480.75        487.75        42.13 o                         
  -1   6   1       1092.46        936.23        76.74 o                         
   0   6   1       1402.09       1255.37        71.66 o                         
   1   6   1       6101.74       6112.05       276.16 o                         
   2   6   1        551.76        548.70        23.28 o                         
   3   6   1        142.20        149.16         7.26 o                         
   4   6   1       1154.22       1231.63        30.40 o                         
   5   6   1        330.96        318.33        11.24 o                         
   6   6   1         66.92         75.85         3.85 o                         
   7   6   1          3.38          4.51         1.48 o                         
  -7   7   1        308.77        266.56        22.76 o                         
  -6   7   1         35.21         30.00         2.63 o                         
  -5   7   1         90.72         87.40         4.66 o                         
  -4   7   1        304.69        323.26         9.06 o                         
  -3   7   1          6.47          3.01         1.31 o                         
  -2   7   1        480.36        553.26        34.88 o                         
  -1   7   1         57.12         57.91         6.54 o                         
   0   7   1       1794.31       1774.46       130.92 o                         
   1   7   1         72.20         61.89         3.99 o                         
   2   7   1         94.08        112.75         6.33 o                         
   3   7   1        287.89        286.20        12.09 o                         
   4   7   1         12.58          9.94         1.47 o                         
   5   7   1        150.39        141.40         4.52 o                         
   6   7   1          8.01          6.00         1.65 o                         
   7   7   1         20.51         14.38         2.04 o                         
  -7   8   1          2.77          6.12         2.01 o                         
  -6   8   1         16.20          9.82         2.41 o                         
  -5   8   1        142.30        123.57         6.14 o                         
  -4   8   1        179.39        187.73         6.36 o                         
  -3   8   1          3.85          2.47         1.62 o                         
  -2   8   1         42.90         37.24         4.02 o                         
  -1   8   1       1411.59       1330.92        53.52 o                         
   0   8   1         42.24         43.38         8.07 o                         
   1   8   1        669.36        691.51        56.79 o                         
   2   8   1          7.79          6.68         1.76 o                         
   3   8   1        172.66        174.82         8.34 o                         
   4   8   1         59.21         71.49         2.67 o                         
   5   8   1        108.58        109.67         4.11 o                         
   6   8   1        202.53        207.07        12.81 o                         
   7   8   1         54.70         50.97         3.80 o                         
  -7   9   1          0.13         -0.22         1.65 o                         
  -6   9   1         80.40         56.71         4.34 o                         
  -5   9   1         47.86         38.66         3.92 o                         
  -4   9   1         11.87         16.47         2.47 o                         
  -3   9   1        645.85        682.38        33.91 o                         
  -2   9   1        207.51        184.06         9.05 o                         
  -1   9   1         65.63         55.29         7.22 o                         
   0   9   1       1096.75       1050.02        47.95 o                         
   1   9   1         35.59         27.69         6.79 o                         
   2   9   1          5.84          3.90         1.87 o                         
   3   9   1        187.39        163.52         6.30 o                         
   4   9   1         58.81         60.88         3.01 o                         
   5   9   1        530.72        553.47        23.10 o                         
   6   9   1         26.89         30.79         2.27 o                         
   7   9   1          2.65         -0.76         2.50 o                         
  -7  10   1         63.73         53.77         8.19 o                         
  -6  10   1          0.41          0.57         3.77 o                         
  -5  10   1         30.56         27.75         5.48 o                         
  -4  10   1        147.68        135.03         6.42 o                         
  -3  10   1        645.95        682.41        30.68 o                         
  -2  10   1        317.89        271.54        16.60 o                         
  -1  10   1       1672.06       1735.30       102.02 o                         
   0  10   1       2939.22       2891.28       129.84 o                         
   1  10   1          6.87         -4.69         4.69 o                         
   2  10   1          8.48          8.51         2.49 o                         
   3  10   1        218.33        217.26         7.49 o                         
   4  10   1        426.94        495.66        18.66 o                         
   5  10   1          6.70          7.68         1.76 o                         
   6  10   1          8.97          7.49         2.84 o                         
  -7  11   1         13.46         10.60         2.43 o                         
  -6  11   1          3.67          5.21         3.22 o                         
  -5  11   1          2.36          3.25         3.56 o                         
  -4  11   1         94.40         97.38         6.87 o                         
  -3  11   1       1299.22       1381.83        54.65 o                         
  -2  11   1          9.82         11.59         2.60 o                         
  -1  11   1       1393.78       1461.42        66.91 o                         
   0  11   1        667.65        642.35        39.38 o                         
   1  11   1         27.90         22.09         5.95 o                         
   2  11   1         51.31         39.14         6.50 o                         
   3  11   1        279.71        282.13        16.49 o                         
   4  11   1         41.87         39.82         3.25 o                         
   5  11   1        120.77        129.42         5.62 o                         
   6  11   1         92.46         83.87         6.40 o                         
  -6  12   1         17.90         19.42         2.67 o                         
  -5  12   1         15.50         14.18         3.08 o                         
  -4  12   1          5.48         15.45         2.92 o                         
  -3  12   1        260.81        253.46        10.52 o                         
  -2  12   1          6.62          7.79         4.31 o                         
  -1  12   1        224.60        251.79        15.55 o                         
   0  12   1        394.11        404.74        27.01 o                         
   1  12   1         90.91         61.59        10.58 o                         
   2  12   1         86.23         88.42         5.20 o                         
   3  12   1        419.72        404.93        19.72 o                         
   4  12   1        593.51        653.85        26.91 o                         
   5  12   1         23.34         24.58         2.62 o                         
   6  12   1          4.80          4.52         2.48 o                         
  -6  13   1         19.14         21.16         2.35 o                         
  -5  13   1          2.93          2.63         2.29 o                         
  -4  13   1          0.23         -1.17         2.50 o                         
  -3  13   1          0.72          2.36         2.05 o                         
  -2  13   1          9.60          8.80         1.75 o                         
  -1  13   1        115.09         96.93        10.81 o                         
   0  13   1         95.17         86.80        10.65 o                         
   1  13   1          7.26          7.22         5.38 o                         
   2  13   1        112.11         95.16         6.19 o                         
   3  13   1        493.63        527.93        22.69 o                         
   4  13   1          6.37          5.30         2.63 o                         
   5  13   1         83.44         70.08         3.73 o                         
   6  13   1         97.12        110.75         7.42 o                         
  -6  14   1         27.54         32.79         4.83 o                         
  -5  14   1         19.37         18.00         2.65 o                         
  -4  14   1          8.63         13.76         2.81 o                         
  -3  14   1         72.18         67.10         3.46 o                         
  -2  14   1         38.38         32.53         3.12 o                         
  -1  14   1         15.08         19.31         2.73 o                         
   0  14   1         13.71         11.68         3.15 o                         
   1  14   1         83.32         59.64         4.40 o                         
   2  14   1        623.67        590.96        40.17 o                         
   3  14   1         98.33         89.38         5.23 o                         
   4  14   1         67.65         72.88         5.64 o                         
   5  14   1          0.03          1.33         1.93 o                         
   6  14   1        276.31        257.97        15.09 o                         
  -6  15   1         22.91         21.18         2.49 o                         
  -5  15   1         23.54         22.23         2.38 o                         
  -4  15   1         34.41         36.06         5.54 o                         
  -3  15   1          2.17          3.83         1.83 o                         
  -2  15   1         57.87         58.85         3.66 o                         
  -1  15   1        461.56        431.70        18.72 o                         
   0  15   1       1806.41       1782.58        83.02 o                         
   1  15   1         59.12         54.97         3.92 o                         
   2  15   1        121.63        116.75         9.04 o                         
   3  15   1       1373.22       1388.34        49.48 o                         
   4  15   1          3.24          3.23         2.62 o                         
   5  15   1          0.79         -0.54         1.82 o                         
   6  15   1          9.78         10.27         2.24 o                         
  -6  16   1        316.35        242.76        19.83 o                         
  -5  16   1         16.72         12.85         2.54 o                         
  -4  16   1        250.15        254.84        13.19 o                         
  -3  16   1        158.18        143.86         5.89 o                         
  -2  16   1        106.11        120.94         5.89 o                         
  -1  16   1         21.33         20.57         2.79 o                         
   0  16   1        180.18        178.94        21.11 o                         
   1  16   1         22.25         17.60         2.52 o                         
   2  16   1        336.26        327.41        16.33 o                         
   3  16   1        246.25        264.67        10.67 o                         
   4  16   1         20.44         17.61         2.60 o                         
   5  16   1        134.31        147.83         8.66 o                         
   6  16   1         50.19         35.45         3.81 o                         
  -5  17   1        102.95        111.18         5.76 o                         
  -4  17   1         86.31        108.79         5.83 o                         
  -3  17   1       1149.45       1203.69        42.43 o                         
  -2  17   1         25.18         31.42         3.60 o                         
  -1  17   1        872.79        874.20        42.68 o                         
   0  17   1        147.78        151.33        10.75 o                         
   1  17   1          6.25          6.74         2.26 o                         
   2  17   1        111.06        105.27         7.70 o                         
   3  17   1         25.88         18.70         3.01 o                         
   4  17   1         19.34         18.36         2.96 o                         
   5  17   1        362.37        384.71        15.52 o                         
  -5  18   1          0.13          0.05         1.88 o                         
  -4  18   1        108.35        116.90         8.97 o                         
  -3  18   1        258.03        274.92        13.93 o                         
  -2  18   1        334.96        354.19        18.93 o                         
  -1  18   1        214.57        198.85        15.48 o                         
   0  18   1        171.34        145.14        10.78 o                         
   1  18   1        337.60        336.93        15.50 o                         
   2  18   1          1.32          2.79         2.29 o                         
   3  18   1         94.80        114.58         8.22 o                         
   4  18   1          0.53          0.54         2.16 o                         
   5  18   1        217.52        214.13        16.58 o                         
  -5  19   1        300.40        229.59        13.27 o                         
  -4  19   1          0.17          1.20         2.65 o                         
  -3  19   1         30.00         29.78         2.92 o                         
  -2  19   1          4.81          3.04         2.48 o                         
  -1  19   1        171.90        175.48        10.80 o                         
   0  19   1        613.14        603.35        38.31 o                         
   1  19   1          0.89          0.92         2.25 o                         
   2  19   1         25.70         30.18         3.07 o                         
   3  19   1        684.64        706.12        28.55 o                         
   4  19   1        268.29        344.24        20.76 o                         
   5  19   1        204.19        175.92        12.40 o                         
  -5  20   1         30.86         41.80         4.81 o                         
  -4  20   1         28.05         31.56         2.88 o                         
  -3  20   1         37.52         53.62         4.54 o                         
  -2  20   1          0.04          3.75         2.40 o                         
  -1  20   1        132.38        152.91        15.00 o                         
   0  20   1          5.71          9.67         4.72 o                         
   1  20   1        447.15        480.06        28.45 o                         
   2  20   1        294.64        330.49        14.04 o                         
   3  20   1         27.81         27.82         3.03 o                         
   4  20   1          0.00         -1.91         2.39 o                         
   5  20   1          8.76          6.95         2.35 o                         
  -4  21   1          5.01          2.45         1.88 o                         
  -3  21   1        125.65        148.15         8.31 o                         
  -2  21   1         14.93         18.72         2.56 o                         
  -1  21   1        206.78        243.85        21.92 o                         
   0  21   1         33.40         49.55         7.21 o                         
   1  21   1          0.13          1.72         2.73 o                         
   2  21   1         30.82         36.49         2.72 o                         
   3  21   1         43.94         45.87         3.61 o                         
   4  21   1          1.36          5.13         5.77 o                         
  -4  22   1          4.86          3.60         1.58 o                         
  -3  22   1          2.77          0.04         2.05 o                         
  -2  22   1        130.99        143.50         6.91 o                         
  -1  22   1         24.27         21.27         4.89 o                         
   0  22   1         75.22         83.32         9.70 o                         
   1  22   1         25.86         25.73         3.69 o                         
   2  22   1          2.61         -0.99         2.84 o                         
   3  22   1          0.42         -1.50         2.59 o                         
   4  22   1          2.63          5.51         2.18 o                         
  -3  23   1         77.67         80.31         6.35 o                         
  -2  23   1          0.79          2.57         2.10 o                         
  -1  23   1          5.28          5.55         3.73 o                         
   0  23   1          0.07          0.60         3.70 o                         
   1  23   1         30.99         31.21         3.75 o                         
   2  23   1         45.60         51.91         6.45 o                         
   3  23   1         27.02         29.02         3.79 o                         
  -3  24   1         77.76         78.27         7.49 o                         
  -2  24   1         74.10         79.23         6.02 o                         
  -1  24   1         13.64         15.89         3.85 o                         
   0  24   1         87.20         85.94         9.21 o                         
   1  24   1         11.78         12.03         2.70 o                         
   2  24   1         13.82         18.16         3.60 o                         
   3  24   1         58.71         57.23         6.16 o                         
  -2  25   1         70.93         86.17         8.17 o                         
  -1  25   1          2.48          1.96         2.33 o                         
   0  25   1         98.03        136.46        12.46 o                         
   1  25   1          0.71         -0.38         2.58 o                         
   2  25   1         19.36         13.06         2.69 o                         
  -1  26   1         10.56         11.44         2.41 o                         
   0  26   1          5.35          4.63         1.63 o                         
   1  26   1         25.30         20.87         3.20 o                         
  -4   0   2        104.49         98.09         7.44 o                         
  -2   0   2        771.71        820.06        67.59 o                         
   0   0   2       3085.18       3271.41       255.87 o                         
   2   0   2         89.60         95.22         6.47 o                         
   4   0   2        499.49        541.58        15.98 o                         
   6   0   2        264.11        275.73        20.58 o                         
  -7   1   2         10.65         18.62         5.04 o                         
  -6   1   2          7.39          6.34         4.83 o                         
  -5   1   2         28.00         24.44         4.60 o                         
  -4   1   2        681.82        663.62        29.97 o                         
  -3   1   2        389.03        356.96        23.57 o                         
  -2   1   2        248.23        229.91        20.36 o                         
  -1   1   2       1750.92       1663.34       132.44 o                         
   0   1   2       5363.73       5288.39       292.53 o                         
   1   1   2        241.92        306.48        18.14 o                         
   2   1   2         55.10         71.92         5.54 o                         
   3   1   2        326.38        438.81        27.46 o                         
   4   1   2        273.03        330.97         7.89 o                         
   5   1   2        899.82        959.31        25.88 o                         
   6   1   2        270.73        291.10        15.08 o                         
   7   1   2          0.33          1.13         1.73 o                         
  -7   2   2        103.93         93.85         9.74 o                         
  -6   2   2          5.76         11.83         5.17 o                         
  -5   2   2         61.30         53.08         5.95 o                         
  -4   2   2         76.40         87.82         4.61 o                         
  -3   2   2        444.66        445.76        30.97 o                         
  -2   2   2        732.66        665.28        56.54 o                         
  -1   2   2        703.72        678.90        65.49 o                         
   0   2   2      16636.06      15425.86       692.72 o                         
   1   2   2       1067.14       1230.49        68.73 o                         
   2   2   2        492.87        532.51        25.80 o                         
   3   2   2        355.58        408.23        30.70 o                         
   4   2   2          7.42          9.43         1.39 o                         
   5   2   2         56.00         59.64         2.86 o                         
   6   2   2          6.26         -1.30         2.69 o                         
   7   2   2         15.18         13.88         1.71 o                         
  -7   3   2          5.64         -0.46         2.69 o                         
  -6   3   2         16.17          6.22         4.89 o                         
  -5   3   2          8.14          3.50         2.33 o                         
  -4   3   2        146.38        165.85         6.90 o                         
  -3   3   2        738.56        700.20        51.78 o                         
  -2   3   2       1324.11       1231.31       100.42 o                         
  -1   3   2       4929.81       4344.15       341.19 o                         
   0   3   2       2188.19       1862.33        84.11 o                         
   1   3   2        888.64       1015.86        40.36 o                         
   2   3   2        231.92        268.12         8.62 o                         
   3   3   2       1897.34       2391.47        94.88 o                         
   4   3   2          0.03         -0.58         1.29 o                         
   5   3   2         13.27          7.73         1.88 o                         
   6   3   2         59.78         53.93         2.81 o                         
   7   3   2         17.67         16.07         1.71 o                         
  -7   4   2         41.07         31.67         3.15 o                         
  -6   4   2         50.52         31.48         3.96 o                         
  -5   4   2          2.29          2.52         2.65 o                         
  -4   4   2         12.51         13.01         1.62 o                         
  -3   4   2        391.07        383.32        35.91 o                         
  -2   4   2        132.08        117.16        13.94 o                         
  -1   4   2      16672.29      14456.34      1127.79 o                         
   0   4   2       3383.32       3127.71       172.60 o                         
   1   4   2        610.02        584.67        22.12 o                         
   2   4   2       4804.85       5316.05       183.10 o                         
   3   4   2          0.30          1.09         3.40 o                         
   4   4   2          8.97          5.23         1.16 o                         
   5   4   2         32.01         29.14         2.26 o                         
   6   4   2          6.92          6.44         1.61 o                         
   7   4   2          6.76          5.69         1.41 o                         
  -7   5   2        194.68        180.09         8.14 o                         
  -6   5   2        376.19        267.86        23.45 o                         
  -5   5   2          0.07         -1.31         1.66 o                         
  -4   5   2         55.75         54.34         2.74 o                         
  -3   5   2         22.86         18.74         6.39 o                         
  -2   5   2        141.96        103.53        13.15 o                         
  -1   5   2       3228.66       3056.33       241.39 o                         
   0   5   2        639.94        529.31        44.60 o                         
   1   5   2        956.26        898.31        28.52 o                         
   2   5   2        161.76        165.91         7.27 o                         
   3   5   2        224.89        267.44        12.86 o                         
   4   5   2         15.23         16.78         1.39 o                         
   5   5   2        263.43        291.87        10.10 o                         
   6   5   2        103.69        112.28         5.09 o                         
   7   5   2         23.62         26.76         1.88 o                         
  -7   6   2        120.53        106.97         6.32 o                         
  -6   6   2          0.00         -0.16         3.12 o                         
  -5   6   2          4.76          3.09         2.28 o                         
  -4   6   2        136.76        148.63         5.42 o                         
  -3   6   2         28.93         46.95         3.32 o                         
  -2   6   2         22.34          7.31         6.22 o                         
  -1   6   2       1149.20       1015.88        82.95 o                         
   0   6   2        198.58        152.33        15.22 o                         
   1   6   2         73.33         67.28         4.32 o                         
   2   6   2        859.42        913.48        43.24 o                         
   3   6   2        852.06        966.29        39.79 o                         
   4   6   2        367.15        424.17         9.95 o                         
   5   6   2        428.33        456.14        15.35 o                         
   6   6   2        255.37        253.70        12.30 o                         
   7   6   2          9.65          6.05         1.39 o                         
  -7   7   2         33.79         26.86         1.87 o                         
  -6   7   2        240.09        174.29         9.51 o                         
  -5   7   2          0.79          0.00         1.44 o                         
  -4   7   2        138.97        156.27         5.86 o                         
  -3   7   2        248.41        251.15        10.22 o                         
  -2   7   2        210.14        193.97        20.74 o                         
  -1   7   2        822.86        856.91        70.98 o                         
   0   7   2        611.86        498.75        42.20 o                         
   1   7   2        168.36        123.52         6.46 o                         
   2   7   2        238.64        235.76        14.04 o                         
   3   7   2         11.72          7.06         5.08 o                         
   4   7   2        102.49        103.54         3.07 o                         
   5   7   2          9.65         11.42         1.55 o                         
   6   7   2         98.18        108.79         6.75 o                         
   7   7   2         23.34         24.23         3.82 o                         
  -7   8   2        138.94        109.79        20.22 o                         
  -6   8   2        142.26        116.83         6.89 o                         
  -5   8   2         10.33         10.14         2.45 o                         
  -4   8   2        244.72        267.57         8.46 o                         
  -3   8   2         57.77         47.05         2.98 o                         
  -2   8   2        990.95       1121.17        92.81 o                         
  -1   8   2        355.38        265.03        16.38 o                         
   0   8   2       1139.82        941.44        76.88 o                         
   1   8   2          0.00          1.55         2.90 o                         
   2   8   2         87.43         94.73         6.76 o                         
   3   8   2        123.55        130.44         5.49 o                         
   4   8   2         15.70         18.26         1.43 o                         
   5   8   2        108.42        107.47         4.09 o                         
   6   8   2        107.11        113.19         7.42 o                         
   7   8   2          1.02          2.13         2.45 o                         
  -7   9   2         11.67         13.37         2.33 o                         
  -6   9   2        150.67        124.68         7.08 o                         
  -5   9   2          1.33          1.74         2.86 o                         
  -4   9   2          9.26          6.78         1.43 o                         
  -3   9   2          0.25          1.30         1.39 o                         
  -2   9   2        316.65        368.24        23.47 o                         
  -1   9   2         69.20         51.04         3.15 o                         
   0   9   2        563.29        525.74        31.01 o                         
   1   9   2        526.79        488.90        92.17 o                         
   2   9   2        164.93        142.64        19.34 o                         
   3   9   2          0.06          0.35         1.54 o                         
   4   9   2       1064.98       1098.62        31.51 o                         
   5   9   2        106.13        100.37         7.07 o                         
   6   9   2         91.53         77.78         4.76 o                         
  -7  10   2         78.12         51.62         5.29 o                         
  -6  10   2        164.86        169.42        10.02 o                         
  -5  10   2          6.01          1.57         3.60 o                         
  -4  10   2        145.13        139.50         7.13 o                         
  -3  10   2        156.47        150.58         8.75 o                         
  -2  10   2        439.56        473.12        22.58 o                         
  -1  10   2       1301.96       1309.18        72.21 o                         
   0  10   2       3173.38       3090.44       180.15 o                         
   1  10   2        184.20        160.93        16.96 o                         
   2  10   2        274.42        279.07        30.72 o                         
   3  10   2          0.15         -0.07         1.47 o                         
   4  10   2          9.51          6.35         1.58 o                         
   5  10   2         46.05         40.47         2.34 o                         
   6  10   2         12.89         11.07         2.52 o                         
  -7  11   2          0.40          1.26         2.05 o                         
  -6  11   2         17.06         14.60         2.48 o                         
  -5  11   2         10.03         11.07         3.30 o                         
  -4  11   2        316.76        299.39        41.02 o                         
  -3  11   2        251.86        225.68        10.37 o                         
  -2  11   2        228.95        204.96        13.84 o                         
  -1  11   2          8.25          7.98         5.05 o                         
   0  11   2       1742.83       1664.97        77.78 o                         
   1  11   2        168.45        123.32        14.84 o                         
   2  11   2         17.75         24.42        10.78 o                         
   3  11   2         77.11         67.80         3.67 o                         
   4  11   2        236.64        254.63         9.68 o                         
   5  11   2          0.97          1.54         1.96 o                         
   6  11   2          2.10          1.86         1.97 o                         
  -6  12   2         10.06          8.00         2.12 o                         
  -5  12   2         40.82         29.66         2.82 o                         
  -4  12   2        655.07        698.14        34.96 o                         
  -3  12   2          1.66          5.47         1.53 o                         
  -2  12   2        381.00        356.59        15.31 o                         
  -1  12   2        873.38        882.96        50.62 o                         
   0  12   2        158.47        178.49        10.82 o                         
   1  12   2         13.46          8.94         6.97 o                         
   2  12   2       1114.88       1126.22        37.23 o                         
   3  12   2         99.94         87.13         7.81 o                         
   4  12   2         96.05         90.34         4.48 o                         
   5  12   2        192.78        194.78         7.32 o                         
   6  12   2          1.90          2.95         2.87 o                         
  -6  13   2          3.33          2.52         1.82 o                         
  -5  13   2          0.28          1.45         2.78 o                         
  -4  13   2        174.73        151.34         9.82 o                         
  -3  13   2         11.09         14.60         1.92 o                         
  -2  13   2        102.69         88.58         4.50 o                         
  -1  13   2        958.58       1052.10        73.90 o                         
   0  13   2          0.70          2.57         5.40 o                         
   1  13   2          8.40          6.52         2.99 o                         
   2  13   2          4.78          5.00         1.76 o                         
   3  13   2          7.11          3.12         2.57 o                         
   4  13   2        211.25        242.14         9.90 o                         
   5  13   2          7.92          7.70         2.60 o                         
   6  13   2         89.97         80.65         5.77 o                         
  -6  14   2          1.57          2.39         1.68 o                         
  -5  14   2         10.45          4.99         2.59 o                         
  -4  14   2         34.06         34.47         4.45 o                         
  -3  14   2        252.05        276.10        11.20 o                         
  -2  14   2        409.74        405.92        25.76 o                         
  -1  14   2        243.01        246.80        13.38 o                         
   0  14   2         15.01         13.61         2.41 o                         
   1  14   2         18.26         12.41         1.76 o                         
   2  14   2          1.40          1.93         1.76 o                         
   3  14   2        424.00        446.89        21.92 o                         
   4  14   2         37.75         35.75         3.55 o                         
   5  14   2         27.16         25.07         2.79 o                         
   6  14   2         80.73         77.56         7.17 o                         
  -6  15   2          1.62          0.99         1.64 o                         
  -5  15   2         50.63         48.53         3.48 o                         
  -4  15   2         54.27         73.31         9.82 o                         
  -3  15   2        139.95        151.68         8.60 o                         
  -2  15   2         85.39        101.28         7.33 o                         
  -1  15   2        292.09        284.18        19.37 o                         
   0  15   2          6.43          2.51         2.20 o                         
   1  15   2         20.64         21.16         2.43 o                         
   2  15   2        103.24        107.16         6.72 o                         
   3  15   2         17.71         14.43         2.98 o                         
   4  15   2        235.28        220.74        10.66 o                         
   5  15   2         14.55         20.77         2.48 o                         
   6  15   2          5.55          4.85         4.27 o                         
  -6  16   2         73.49         70.95         6.71 o                         
  -5  16   2        108.42        114.40         5.10 o                         
  -4  16   2        122.59        115.32        18.66 o                         
  -3  16   2         79.13         69.52         4.34 o                         
  -2  16   2        231.75        242.96        11.66 o                         
  -1  16   2          3.17          2.03         2.73 o                         
   0  16   2         69.76         57.45         4.86 o                         
   1  16   2         32.56         26.35         2.58 o                         
   2  16   2        796.79        771.60        36.34 o                         
   3  16   2          4.39          3.66         2.95 o                         
   4  16   2          3.68          1.58         2.78 o                         
   5  16   2         57.17         55.57         4.08 o                         
  -5  17   2         54.63         62.56         4.64 o                         
  -4  17   2          0.08         -1.52         3.89 o                         
  -3  17   2          1.18          2.04         1.95 o                         
  -2  17   2          1.47          0.17         2.46 o                         
  -1  17   2        130.72        156.60         9.75 o                         
   0  17   2        359.09        348.85        18.63 o                         
   1  17   2         57.41         63.06         4.50 o                         
   2  17   2        991.78        961.41        38.34 o                         
   3  17   2          2.91          2.18         2.16 o                         
   4  17   2         24.53         21.84         2.51 o                         
   5  17   2          0.73         -0.36         2.94 o                         
  -5  18   2        203.20        162.79        10.84 o                         
  -4  18   2        166.81        167.14        11.73 o                         
  -3  18   2          6.00          5.64         2.68 o                         
  -2  18   2         43.65         43.90         4.27 o                         
  -1  18   2         14.33         12.54         4.32 o                         
   0  18   2        326.21        317.20        17.37 o                         
   1  18   2        478.90        481.82        21.35 o                         
   2  18   2        722.24        767.73        30.79 o                         
   3  18   2         96.68        105.34         5.71 o                         
   4  18   2         10.28         14.50         3.51 o                         
   5  18   2          0.02         -0.40         2.49 o                         
  -5  19   2          2.17          4.70         2.44 o                         
  -4  19   2         13.74         21.44         2.90 o                         
  -3  19   2        112.88        134.42         9.26 o                         
  -2  19   2         60.18         61.39        10.64 o                         
  -1  19   2          4.10          6.20         3.79 o                         
   0  19   2        127.48        126.83         8.48 o                         
   1  19   2        618.43        637.62        27.59 o                         
   2  19   2         27.46         26.50         3.39 o                         
   3  19   2        148.34        176.97        11.06 o                         
   4  19   2        142.35        174.28        10.98 o                         
   5  19   2         48.57         43.39         3.54 o                         
  -5  20   2        100.57        120.79        10.72 o                         
  -4  20   2        101.35         89.69         5.55 o                         
  -3  20   2         18.38         21.24         2.53 o                         
  -2  20   2          0.58          0.05         2.28 o                         
  -1  20   2        222.57        229.53        20.90 o                         
   0  20   2        105.26        111.57         7.73 o                         
   1  20   2          0.00          2.61         2.63 o                         
   2  20   2         31.93         29.44         3.40 o                         
   3  20   2          0.15          0.43         2.07 o                         
   4  20   2        100.60        108.10        18.89 o                         
  -4  21   2         12.43          8.76         1.80 o                         
  -3  21   2         18.72         26.57         3.24 o                         
  -2  21   2         21.00         24.17         2.89 o                         
  -1  21   2         39.35         38.29         6.31 o                         
   0  21   2         14.45         15.97         3.33 o                         
   1  21   2        110.91        121.32         9.07 o                         
   2  21   2          1.06          2.51         2.79 o                         
   3  21   2          0.09         -2.55         2.78 o                         
   4  21   2         63.48         66.33         5.10 o                         
  -4  22   2        223.89        260.21        22.11 o                         
  -3  22   2         35.80         36.14         3.32 o                         
  -2  22   2          7.82         10.25         2.34 o                         
  -1  22   2         69.08         66.45         8.06 o                         
   0  22   2          0.39         -0.33         2.66 o                         
   1  22   2          6.07          6.59         2.78 o                         
   2  22   2          3.51          4.26         2.70 o                         
   3  22   2         17.30         16.36         3.24 o                         
   4  22   2          0.06         -1.96         1.96 o                         
  -3  23   2         11.74         18.80         2.76 o                         
  -2  23   2         15.37         21.07         2.76 o                         
  -1  23   2         23.68         35.76         5.67 o                         
   0  23   2         97.30        115.66         8.24 o                         
   1  23   2         49.56         63.34         5.22 o                         
   2  23   2          8.56         11.49         2.60 o                         
   3  23   2         33.33         27.79         5.09 o                         
  -3  24   2         28.96         35.33         4.82 o                         
  -2  24   2         11.05         12.77         2.68 o                         
  -1  24   2         10.50         11.57         4.60 o                         
   0  24   2         37.73         49.18         6.23 o                         
   1  24   2          0.24          0.90         2.88 o                         
   2  24   2         61.55         74.43         7.43 o                         
   3  24   2         40.57         36.80         3.19 o                         
  -2  25   2          1.28          2.48         3.69 o                         
  -1  25   2         20.85         23.42         2.47 o                         
   0  25   2         52.58         68.33         7.17 o                         
   1  25   2         14.78          9.73         2.91 o                         
   2  25   2          6.61          5.24         1.79 o                         
  -1  26   2          8.94          5.71         1.31 o                         
   0  26   2         17.44         17.85         2.73 o                         
   1  26   2         41.39         40.56         4.42 o                         
  -7   0   3          7.24        129.93        13.14 o                         
  -5   0   3          3.16          0.72         2.74 o                         
  -3   0   3         16.07         -0.49         6.68 o                         
  -1   0   3        112.48         75.16        11.66 o                         
   1   0   3        233.59        277.93        16.66 o                         
   3   0   3       1011.06       1164.15        95.90 o                         
   5   0   3        782.03        913.22        33.68 o                         
   7   0   3         12.00          8.47         2.00 o                         
  -7   1   3        377.40        312.52        26.51 o                         
  -6   1   3         94.29        126.88        12.10 o                         
  -5   1   3        127.76        138.36         9.76 o                         
  -4   1   3         69.38         71.29         6.54 o                         
  -3   1   3        807.32        805.29        49.12 o                         
  -2   1   3        724.27        667.21        40.48 o                         
  -1   1   3      12180.50      12487.63       975.50 o                         
   0   1   3        495.55        546.29        26.46 o                         
   1   1   3       1345.06       1459.44        51.40 o                         
   2   1   3       2221.55       2719.98       152.25 o                         
   3   1   3         31.94         20.82         5.76 o                         
   4   1   3        882.36       1047.79        24.21 o                         
   5   1   3       1250.98       1440.55        38.63 o                         
   6   1   3         50.58         42.48         6.02 o                         
   7   1   3        143.08        133.19         6.08 o                         
  -7   2   3         16.63         23.47         5.24 o                         
  -6   2   3          1.35          0.77         2.42 o                         
  -5   2   3         30.44         32.06         3.85 o                         
  -4   2   3        277.57        305.21        17.60 o                         
  -3   2   3        289.92        270.99        21.81 o                         
  -2   2   3       2351.51       2380.33       152.70 o                         
  -1   2   3       3484.77       3397.83       189.37 o                         
   0   2   3       3535.01       3547.74       196.78 o                         
   1   2   3       2456.20       2722.35       213.45 o                         
   2   2   3        308.67        403.15        20.87 o                         
   3   2   3       2148.34       2566.20       204.73 o                         
   4   2   3         18.77         19.05         1.40 o                         
   5   2   3         74.39         83.92         3.48 o                         
   6   2   3          1.08          0.39         2.03 o                         
   7   2   3         42.79         45.97         4.89 o                         
  -7   3   3        210.92        181.02        11.50 o                         
  -6   3   3        160.36        114.92        11.63 o                         
  -5   3   3         29.39         26.13         2.83 o                         
  -4   3   3        950.97       1009.78        36.71 o                         
  -3   3   3        819.25        802.41        48.96 o                         
  -2   3   3         74.33         67.84        11.86 o                         
  -1   3   3        614.39        586.14        50.14 o                         
   0   3   3         71.29         76.44         6.16 o                         
   1   3   3         24.17         30.57         6.13 o                         
   2   3   3       2964.75       3524.68       137.77 o                         
   3   3   3         69.26         87.44        10.63 o                         
   4   3   3        123.06        112.61         2.98 o                         
   5   3   3         74.73         91.48         4.50 o                         
   6   3   3          6.90          8.55         1.81 o                         
   7   3   3         97.26         77.78         3.79 o                         
  -7   4   3         20.54         26.07         7.45 o                         
  -6   4   3         53.01         44.09         6.89 o                         
  -5   4   3          0.27          3.05         1.60 o                         
  -4   4   3        670.05        711.95        20.79 o                         
  -3   4   3          0.42         -1.75         6.21 o                         
  -2   4   3          0.73         -1.43         6.45 o                         
  -1   4   3          7.98         14.47         6.83 o                         
   0   4   3       2568.97       2398.29       109.30 o                         
   1   4   3          1.57          7.32         5.56 o                         
   2   4   3        851.96       1002.07        53.63 o                         
   3   4   3        415.17        452.49        35.98 o                         
   4   4   3        167.18        173.05         4.13 o                         
   5   4   3         33.25         31.12         2.14 o                         
   6   4   3          7.90          9.84         1.74 o                         
   7   4   3         26.08         26.69         1.98 o                         
  -7   5   3        122.72         96.05         5.88 o                         
  -6   5   3        342.37        214.97        19.31 o                         
  -5   5   3        173.81        178.60         7.35 o                         
  -4   5   3        130.33        129.10         4.84 o                         
  -3   5   3         19.01         19.35         8.21 o                         
  -2   5   3        114.77         85.39        12.80 o                         
  -1   5   3       1295.62       1183.36        96.69 o                         
   0   5   3       1575.47       1546.91       123.90 o                         
   1   5   3        390.40        409.02        35.33 o                         
   2   5   3       1199.97       1316.60        47.16 o                         
   3   5   3         59.83         59.32         6.64 o                         
   4   5   3         11.13         13.64         1.34 o                         
   5   5   3        418.22        458.23        13.33 o                         
   6   5   3         17.98         21.24         2.42 o                         
   7   5   3          1.43          3.43         1.18 o                         
  -7   6   3         67.15         62.60         3.60 o                         
  -6   6   3         30.78         19.89         5.77 o                         
  -5   6   3         10.96         11.83         1.97 o                         
  -4   6   3         82.08        101.15         5.12 o                         
  -3   6   3         10.27         12.46         6.83 o                         
  -2   6   3        146.21        153.08        18.10 o                         
  -1   6   3         88.50         78.09        11.35 o                         
   0   6   3        342.82        320.20        20.48 o                         
   1   6   3        347.30        339.47        21.13 o                         
   2   6   3         23.08         27.61         3.21 o                         
   3   6   3        337.36        316.97        21.28 o                         
   4   6   3        510.81        554.20        12.06 o                         
   5   6   3         61.61         61.87         2.68 o                         
   6   6   3         58.17         70.51         3.29 o                         
   7   6   3         58.48         68.16         6.58 o                         
  -7   7   3         22.90         23.40         2.75 o                         
  -6   7   3          1.01          5.00         5.23 o                         
  -5   7   3         73.21         75.35         3.49 o                         
  -4   7   3        311.24        334.28        10.59 o                         
  -3   7   3        599.64        549.94        50.09 o                         
  -2   7   3        438.51        419.22        38.84 o                         
  -1   7   3       7014.10       6106.32       397.90 o                         
   0   7   3          1.48         -3.22         4.49 o                         
   1   7   3          2.26          2.96         1.75 o                         
   2   7   3       1204.48       1435.73       117.63 o                         
   3   7   3         75.87         74.77         3.46 o                         
   4   7   3         39.64         40.28         1.78 o                         
   5   7   3       1429.93       1570.47        59.29 o                         
   6   7   3         67.32         74.32         3.50 o                         
   7   7   3         25.66         21.06        10.04 o                         
  -7   8   3          3.11          3.28         1.36 o                         
  -6   8   3         46.71         33.42         3.62 o                         
  -5   8   3        379.67        388.99        12.75 o                         
  -4   8   3         36.69         34.18         2.29 o                         
  -3   8   3        674.17        711.70        29.48 o                         
  -2   8   3        163.57        201.21        22.39 o                         
  -1   8   3       6521.46       5925.37       296.90 o                         
   0   8   3        304.16        330.58        30.78 o                         
   1   8   3       1616.69       1648.79        63.75 o                         
   2   8   3          0.00         -4.87         8.55 o                         
   3   8   3         51.11         40.57         2.08 o                         
   4   8   3          1.87          0.76         1.25 o                         
   5   8   3          8.98          7.53         1.65 o                         
   6   8   3          4.62          5.53         1.52 o                         
  -7   9   3         11.84          2.79         2.45 o                         
  -6   9   3         11.46         10.20         2.48 o                         
  -5   9   3         17.20         24.09         2.78 o                         
  -4   9   3         89.74         98.02         4.24 o                         
  -3   9   3          0.56          2.10         1.07 o                         
  -2   9   3          7.19          5.22         6.19 o                         
  -1   9   3         86.15         70.97         5.03 o                         
   0   9   3        112.57        123.70        15.19 o                         
   1   9   3        393.73        384.82        16.73 o                         
   2   9   3        331.42        333.49        34.06 o                         
   3   9   3         16.48         14.05         1.74 o                         
   4   9   3        191.75        212.81         6.28 o                         
   5   9   3       1461.51       1585.27        53.08 o                         
   6   9   3          4.30          2.57         1.83 o                         
  -7  10   3         30.22         14.88         2.62 o                         
  -6  10   3          0.39          0.41         2.05 o                         
  -5  10   3        832.06        888.44        41.42 o                         
  -4  10   3          0.05         -0.57         1.69 o                         
  -3  10   3          0.41         -1.02         1.40 o                         
  -2  10   3         86.71         68.39        12.62 o                         
  -1  10   3        401.96        427.08        25.85 o                         
   0  10   3          1.94         -1.56         5.80 o                         
   1  10   3         34.38         35.89         7.72 o                         
   2  10   3        141.86        105.13        16.61 o                         
   3  10   3          1.84         -0.15         1.60 o                         
   4  10   3        116.67        121.00         3.94 o                         
   5  10   3         34.58         34.98         2.18 o                         
   6  10   3         40.24         39.45         3.39 o                         
  -7  11   3          6.92          4.76         1.61 o                         
  -6  11   3          0.08          0.62         1.53 o                         
  -5  11   3         80.74         84.93         6.24 o                         
  -4  11   3        228.85        223.30        11.15 o                         
  -3  11   3          8.28          6.80         1.96 o                         
  -2  11   3        256.83        267.62        15.39 o                         
  -1  11   3        189.20        157.64        11.25 o                         
   0  11   3        103.58         92.47         7.58 o                         
   1  11   3        109.62        128.52        17.79 o                         
   2  11   3          6.04          8.38         1.85 o                         
   3  11   3        352.12        333.44        12.64 o                         
   4  11   3        258.32        238.69         6.86 o                         
   5  11   3          3.06         -0.76         2.03 o                         
   6  11   3          8.29          4.52         2.13 o                         
  -6  12   3         30.23         25.80         2.18 o                         
  -5  12   3         88.67         73.76         4.57 o                         
  -4  12   3       1068.57       1112.70        40.48 o                         
  -3  12   3         67.99         61.33         3.44 o                         
  -2  12   3         80.19         79.58         5.09 o                         
  -1  12   3         68.04         51.50         5.28 o                         
   0  12   3         82.93         70.26         7.52 o                         
   1  12   3         40.51         45.97        12.81 o                         
   2  12   3         13.73         14.30         1.81 o                         
   3  12   3         62.16         61.09         4.14 o                         
   4  12   3        150.73        147.14         5.57 o                         
   5  12   3          8.80          9.75         2.00 o                         
   6  12   3         18.41         12.55         2.10 o                         
  -6  13   3          2.30          3.44         1.82 o                         
  -5  13   3          1.51         -1.79         1.91 o                         
  -4  13   3        274.76        294.08        13.51 o                         
  -3  13   3         38.26         35.20         4.04 o                         
  -2  13   3        159.53        158.12         7.00 o                         
  -1  13   3       1251.91       1218.66        70.24 o                         
   0  13   3        100.93         94.36         8.03 o                         
   1  13   3         27.94         27.70         2.90 o                         
   2  13   3         79.89         64.50         3.65 o                         
   3  13   3         95.67         90.34         5.05 o                         
   4  13   3        184.41        176.51         6.92 o                         
   5  13   3         26.34         21.18         2.39 o                         
   6  13   3          0.20          1.28         2.28 o                         
  -6  14   3         41.86         47.70         3.25 o                         
  -5  14   3         32.37         30.04         2.74 o                         
  -4  14   3          0.83          1.37         2.11 o                         
  -3  14   3        513.43        535.68        16.87 o                         
  -2  14   3         69.09         65.48         4.12 o                         
  -1  14   3         38.71         28.17         2.37 o                         
   0  14   3          7.22          0.83         3.43 o                         
   1  14   3         78.29         68.79         3.57 o                         
   2  14   3         22.04         20.96         3.35 o                         
   3  14   3          9.08          7.79         2.97 o                         
   4  14   3         99.99         93.58         6.64 o                         
   5  14   3         69.23         66.06         4.04 o                         
   6  14   3         44.30         49.13         5.44 o                         
  -6  15   3         34.06         31.78         3.08 o                         
  -5  15   3          5.09          7.16         3.72 o                         
  -4  15   3          0.53          0.89         1.57 o                         
  -3  15   3        457.38        491.46        15.45 o                         
  -2  15   3         14.69         15.98         2.18 o                         
  -1  15   3          3.60          1.36         1.67 o                         
   0  15   3         18.11         15.03         2.97 o                         
   1  15   3        204.12        186.58         7.28 o                         
   2  15   3        653.74        644.62        24.59 o                         
   3  15   3         55.46         60.88         5.84 o                         
   4  15   3          9.18          5.49         3.25 o                         
   5  15   3        112.68        102.66         8.18 o                         
   6  15   3         72.61         76.15         6.86 o                         
  -6  16   3          0.08          0.90         1.59 o                         
  -5  16   3         19.65         17.22         2.48 o                         
  -4  16   3          5.52          6.85         1.94 o                         
  -3  16   3          0.21         -0.04         1.69 o                         
  -2  16   3          6.94          4.04         2.32 o                         
  -1  16   3        321.83        280.29        16.20 o                         
   0  16   3        122.59        110.38         7.35 o                         
   1  16   3        718.90        709.60        28.70 o                         
   2  16   3        604.31        630.41        29.77 o                         
   3  16   3       1373.18       1512.23        84.61 o                         
   4  16   3          2.64         -0.74         2.79 o                         
   5  16   3          3.39          2.86         2.22 o                         
  -5  17   3          0.42         -0.65         2.43 o                         
  -4  17   3         80.57         76.92        10.93 o                         
  -3  17   3         41.88         56.42         4.19 o                         
  -2  17   3          9.25          9.62         2.11 o                         
  -1  17   3        336.25        311.37        16.73 o                         
   0  17   3        116.56        106.65         7.39 o                         
   1  17   3         30.80         34.78         2.95 o                         
   2  17   3         43.52         43.02         5.52 o                         
   3  17   3        306.83        331.13        20.52 o                         
   4  17   3         20.23         22.34         3.46 o                         
   5  17   3         12.46          8.96         3.98 o                         
  -5  18   3          2.06         -2.43         3.86 o                         
  -4  18   3         12.91         10.48         3.32 o                         
  -3  18   3          0.46         -0.41         2.45 o                         
  -2  18   3         37.03         31.69         3.54 o                         
  -1  18   3         76.68         76.05         8.36 o                         
   0  18   3        101.50         95.82         6.96 o                         
   1  18   3         22.19         26.15         3.08 o                         
   2  18   3        787.76        841.32        56.11 o                         
   3  18   3        332.42        334.53        20.43 o                         
   4  18   3          0.19          1.88         2.65 o                         
   5  18   3         11.64         10.03         3.53 o                         
  -5  19   3          0.00          0.89         3.03 o                         
  -4  19   3         22.10         21.90         5.02 o                         
  -3  19   3         60.00         79.94         6.42 o                         
  -2  19   3         13.27         11.58         2.74 o                         
  -1  19   3         72.60         93.87         9.30 o                         
   0  19   3          8.22          8.93         2.90 o                         
   1  19   3          0.31         -1.83         2.28 o                         
   2  19   3        131.27        150.04        10.49 o                         
   3  19   3         62.79         55.61         5.06 o                         
   4  19   3         38.85         34.45         3.22 o                         
   5  19   3         71.92         61.30         5.93 o                         
  -5  20   3          0.44          0.52         1.76 o                         
  -4  20   3         17.71         18.07         4.39 o                         
  -3  20   3         33.38         43.63         4.33 o                         
  -2  20   3         14.22          7.13         5.31 o                         
  -1  20   3          4.61         -0.74         4.29 o                         
   0  20   3         95.30         91.53         8.07 o                         
   1  20   3         13.76          9.05         2.86 o                         
   2  20   3         20.87         21.14         4.86 o                         
   3  20   3          0.44          3.87         4.96 o                         
  -4  21   3        223.00        278.11        23.43 o                         
  -3  21   3          5.76          4.31         1.95 o                         
  -2  21   3          0.21          0.59         2.11 o                         
  -1  21   3         33.01         49.19         7.12 o                         
   0  21   3          0.64         -0.99         2.68 o                         
   1  21   3         61.89         67.68         5.65 o                         
   2  21   3         17.87         13.67         4.05 o                         
   3  21   3          3.50          4.51         4.22 o                         
  -4  22   3        172.38        189.33        11.27 o                         
  -3  22   3        167.13        205.46        17.90 o                         
  -2  22   3         56.51         56.77         7.03 o                         
  -1  22   3         17.55         25.21         3.65 o                         
   0  22   3        102.59        100.95        11.97 o                         
   1  22   3         46.45         52.25         6.89 o                         
   2  22   3         43.15         37.74         3.93 o                         
   3  22   3         24.05         30.13         4.77 o                         
  -3  23   3          3.90         -0.26         1.91 o                         
  -2  23   3        134.57        165.92        10.57 o                         
  -1  23   3         36.37         43.47         6.04 o                         
   0  23   3         19.15         22.13         3.15 o                         
   1  23   3          4.24         10.22         3.51 o                         
   2  23   3          9.26         10.36         2.40 o                         
  -3  24   3          2.40          6.85         3.20 o                         
  -2  24   3         62.39         74.63         7.37 o                         
  -1  24   3         11.87         17.94         3.92 o                         
   0  24   3         13.22         13.56         2.48 o                         
   1  24   3         35.51         34.76         3.40 o                         
   2  24   3          2.46          1.61         1.56 o                         
  -2  25   3          1.57          4.32         3.47 o                         
  -1  25   3          3.59          3.52         1.83 o                         
   0  25   3          9.09          2.78         2.38 o                         
   1  25   3         58.82         68.31         6.77 o                         
   2  25   3          5.53          4.38         2.57 o                         
  -1  26   3         87.30         96.66         6.50 o                         
   0  26   3          0.06          0.47         1.77 o                         
  -6   0   4          5.89          6.97         3.09 o                         
  -4   0   4        504.91        492.34        49.33 o                         
  -2   0   4       3846.17       3893.25       309.40 o                         
   0   0   4        121.90        120.64        10.70 o                         
   2   0   4        260.54        299.26        19.89 o                         
   4   0   4        293.02        336.73        13.69 o                         
   6   0   4          9.39          7.30         3.92 o                         
  -7   1   4         32.90         63.33         7.67 o                         
  -6   1   4         36.13         33.13         4.81 o                         
  -5   1   4          0.50         -1.78         2.57 o                         
  -4   1   4        120.92        102.41         8.57 o                         
  -3   1   4       1109.55       1087.10        65.56 o                         
  -2   1   4        156.48        104.34        10.59 o                         
  -1   1   4       2855.84       3117.27       175.50 o                         
   0   1   4        520.01        545.20        26.92 o                         
   1   1   4         77.55         71.31         3.90 o                         
   2   1   4       1910.90       2361.82       133.09 o                         
   3   1   4          6.89         -1.47         3.94 o                         
   4   1   4        175.51        204.34         6.29 o                         
   5   1   4        608.18        662.95        22.04 o                         
   6   1   4          1.96          0.48         2.56 o                         
   7   1   4         20.81         17.99         2.04 o                         
  -7   2   4         94.84         85.86         9.05 o                         
  -6   2   4         62.16         71.88         7.70 o                         
  -5   2   4          3.75          5.60         2.46 o                         
  -4   2   4         95.40         87.80         7.78 o                         
  -3   2   4        202.36        205.00        17.40 o                         
  -2   2   4       1871.29       1937.43        90.96 o                         
  -1   2   4       7975.95       8285.66       650.21 o                         
   0   2   4        777.25        802.28        38.22 o                         
   1   2   4         15.09          8.27         3.00 o                         
   2   2   4       1349.09       1658.73        92.44 o                         
   3   2   4         37.17         41.14         8.05 o                         
   4   2   4         56.31         51.45         2.36 o                         
   5   2   4        556.08        622.99        20.81 o                         
   6   2   4        111.05        109.22         4.97 o                         
   7   2   4          0.78         -1.81         1.81 o                         
  -7   3   4         10.13         10.72        10.51 o                         
  -6   3   4        164.80        188.87         9.92 o                         
  -5   3   4        199.87        206.99        10.18 o                         
  -4   3   4         48.60         45.47         7.27 o                         
  -3   3   4         96.26         90.01        11.22 o                         
  -2   3   4       1107.63       1037.30        87.61 o                         
  -1   3   4       1249.77       1087.26        88.07 o                         
   0   3   4       2178.75       2303.94       105.47 o                         
   1   3   4        302.30        329.79        28.39 o                         
   2   3   4         38.33         41.14         6.70 o                         
   3   3   4         48.58         66.05         7.48 o                         
   4   3   4          2.17          1.52         1.26 o                         
   5   3   4         32.39         40.94         3.26 o                         
   6   3   4          1.69          1.46         1.64 o                         
   7   3   4         76.03         70.65         7.55 o                         
  -7   4   4          6.03          3.21         2.37 o                         
  -6   4   4         26.40         27.87         2.98 o                         
  -5   4   4         10.20          7.50         2.26 o                         
  -4   4   4         67.96         86.44         8.84 o                         
  -3   4   4         87.30         85.65        10.34 o                         
  -2   4   4        237.33        209.12        23.22 o                         
  -1   4   4        154.94        118.97        15.42 o                         
   0   4   4         21.43         21.68         6.95 o                         
   1   4   4        732.26        846.80        68.94 o                         
   2   4   4        312.61        322.46        21.32 o                         
   3   4   4        706.53        779.36        24.01 o                         
   4   4   4          6.39          7.69         1.30 o                         
   5   4   4        214.54        229.36         9.61 o                         
   6   4   4         81.34         97.40         4.71 o                         
   7   4   4         50.30         54.29        12.31 o                         
  -7   5   4          0.06         -0.18         2.11 o                         
  -6   5   4          0.80          0.04         1.71 o                         
  -5   5   4        772.91        773.30        25.94 o                         
  -4   5   4         19.84         20.39         3.19 o                         
  -3   5   4         35.53         43.80        10.78 o                         
  -2   5   4        697.52        671.24        59.15 o                         
  -1   5   4        115.60         89.80         7.53 o                         
   0   5   4       1745.76       1713.67       137.72 o                         
   1   5   4         87.27         90.39        11.49 o                         
   2   5   4          4.91          3.06         3.96 o                         
   3   5   4         84.93         78.53         3.00 o                         
   4   5   4        368.63        399.93         8.90 o                         
   5   5   4          3.83          2.70         1.50 o                         
   6   5   4          0.00          1.43         1.61 o                         
   7   5   4        113.96         93.98        33.95 o                         
  -7   6   4         87.52         78.87         5.43 o                         
  -6   6   4          0.52          3.19         4.86 o                         
  -5   6   4          0.57         -1.56         1.56 o                         
  -4   6   4          4.56          4.02         1.58 o                         
  -3   6   4        188.08        193.78        23.39 o                         
  -2   6   4        454.67        420.72        39.94 o                         
  -1   6   4       1986.63       1770.52        99.82 o                         
   0   6   4        128.95        110.01        10.12 o                         
   1   6   4        242.39        251.27        31.25 o                         
   2   6   4        693.48        876.89        42.40 o                         
   3   6   4         10.89          9.23         1.17 o                         
   4   6   4         99.62         92.32         3.01 o                         
   5   6   4         11.81         17.10         1.68 o                         
   6   6   4         76.79         83.81         5.84 o                         
   7   6   4         33.57         29.59         3.48 o                         
  -7   7   4         27.18         25.72         2.37 o                         
  -6   7   4        258.40        147.17        14.19 o                         
  -5   7   4          0.44         -1.17         1.62 o                         
  -4   7   4          5.65          8.80         1.55 o                         
  -3   7   4        181.33        157.41        20.41 o                         
  -2   7   4       1422.39       1422.38       117.98 o                         
  -1   7   4        247.86        220.95        14.55 o                         
   0   7   4        932.87        922.84        76.61 o                         
   1   7   4        483.08        494.24        23.58 o                         
   2   7   4        746.86        759.97        37.18 o                         
   3   7   4        152.96        162.71         4.56 o                         
   4   7   4        220.65        194.18         5.17 o                         
   5   7   4         80.59         93.67         4.48 o                         
   6   7   4         82.93         84.44         7.54 o                         
  -7   8   4         11.89         12.93         3.83 o                         
  -6   8   4         27.82         10.07         5.04 o                         
  -5   8   4         82.26         98.55         4.69 o                         
  -4   8   4          2.79          4.04         1.37 o                         
  -3   8   4         42.59         30.88        13.97 o                         
  -2   8   4       1391.73       1323.05       110.53 o                         
  -1   8   4       1442.62       1388.67        78.67 o                         
   0   8   4        777.18        804.94        50.71 o                         
   1   8   4       1142.51       1172.42        46.09 o                         
   2   8   4        300.50        344.89        23.43 o                         
   3   8   4         64.80         58.77         2.12 o                         
   4   8   4        755.17        789.95        19.08 o                         
   5   8   4         74.26         80.77         3.25 o                         
   6   8   4          0.04          0.13         1.81 o                         
  -7   9   4         42.07         37.71         4.28 o                         
  -6   9   4         69.53         52.16         6.31 o                         
  -5   9   4        601.83        667.76        27.37 o                         
  -4   9   4          4.50          2.06         1.36 o                         
  -3   9   4        171.39        145.28         9.13 o                         
  -2   9   4        849.07        743.43        37.33 o                         
  -1   9   4        193.07        184.04        12.37 o                         
   0   9   4        966.63       1049.53       154.39 o                         
   1   9   4         89.59         91.57         5.46 o                         
   2   9   4          0.59          3.04         1.65 o                         
   3   9   4        650.85        664.17        19.03 o                         
   4   9   4         49.25         53.74         2.57 o                         
   5   9   4          7.76          5.97         1.56 o                         
   6   9   4         16.03         26.33         3.74 o                         
  -7  10   4         60.29         48.16         4.73 o                         
  -6  10   4        112.75        105.13        27.20 o                         
  -5  10   4          3.91          5.95         2.19 o                         
  -4  10   4        689.08        679.08        27.43 o                         
  -3  10   4        602.07        602.00        28.62 o                         
  -2  10   4         68.25         45.04         6.46 o                         
  -1  10   4          0.14         -2.69         2.69 o                         
   0  10   4        168.05        173.71        20.12 o                         
   1  10   4         10.33          6.74         2.49 o                         
   2  10   4        133.89        139.55         5.83 o                         
   3  10   4         70.97         75.54         3.39 o                         
   4  10   4        629.26        656.48        16.91 o                         
   5  10   4        105.67        107.59         6.54 o                         
   6  10   4          0.75         -0.81         2.61 o                         
  -6  11   4         30.63         28.41         2.81 o                         
  -5  11   4          0.52          0.23         2.38 o                         
  -4  11   4        160.45        159.58         8.55 o                         
  -3  11   4        117.46        130.77         6.41 o                         
  -2  11   4         94.34         92.82         5.14 o                         
  -1  11   4        273.38        241.56        20.71 o                         
   0  11   4        101.89        123.64        11.73 o                         
   1  11   4        354.15        357.35        35.60 o                         
   2  11   4        114.02        134.01         6.37 o                         
   3  11   4        481.40        477.24        14.89 o                         
   4  11   4        352.45        379.92        13.30 o                         
   5  11   4         24.90         24.74         2.87 o                         
   6  11   4         10.54          9.87         2.54 o                         
  -6  12   4          0.23          1.10         1.36 o                         
  -5  12   4         31.02         38.18         3.89 o                         
  -4  12   4         26.03         20.47         2.57 o                         
  -3  12   4        129.23        123.56         5.53 o                         
  -2  12   4          7.24          6.50         2.21 o                         
  -1  12   4          0.16          0.32         1.57 o                         
   0  12   4          0.19         -2.77         2.77 o                         
   1  12   4         40.59         31.47         3.34 o                         
   2  12   4        912.20        909.64        33.56 o                         
   3  12   4         64.09         59.44         3.67 o                         
   4  12   4          8.15          8.48         2.27 o                         
   5  12   4         45.16         37.73         3.16 o                         
   6  12   4          0.80          1.89         1.95 o                         
  -6  13   4         39.47         43.55         3.45 o                         
  -5  13   4         93.75         80.26         4.71 o                         
  -4  13   4         71.66         74.11         4.76 o                         
  -3  13   4        213.21        218.06         8.55 o                         
  -2  13   4        180.70        195.93         9.07 o                         
  -1  13   4          0.70         -0.04         1.59 o                         
   0  13   4        212.63        180.62        11.66 o                         
   1  13   4        522.89        479.83        18.28 o                         
   2  13   4         20.78         20.14         2.28 o                         
   3  13   4          8.52         11.80         2.34 o                         
   4  13   4         36.05         27.65        11.10 o                         
   5  13   4         35.18         32.17         2.79 o                         
   6  13   4          1.19          1.96         2.78 o                         
  -6  14   4        162.62        155.68        14.58 o                         
  -5  14   4         13.75         22.84         2.44 o                         
  -4  14   4         25.63         22.45         5.49 o                         
  -3  14   4          3.88          6.51         1.63 o                         
  -2  14   4          0.15          0.10         1.71 o                         
  -1  14   4        183.82        198.62         9.07 o                         
   0  14   4        229.93        206.81        13.15 o                         
   1  14   4        399.17        366.19        17.20 o                         
   2  14   4          1.04          1.52         2.38 o                         
   3  14   4         53.78         42.60         3.48 o                         
   4  14   4        140.39        118.12         6.87 o                         
   5  14   4         99.48         95.65         6.73 o                         
   6  14   4          2.88          2.17         2.14 o                         
  -6  15   4         18.21         17.19         1.64 o                         
  -5  15   4          1.29          0.39         1.77 o                         
  -4  15   4          9.36         11.02         2.34 o                         
  -3  15   4         80.27         95.47         7.86 o                         
  -2  15   4          5.19          3.01         2.26 o                         
  -1  15   4          6.40          2.69         1.78 o                         
   0  15   4        304.86        289.08        25.07 o                         
   1  15   4         12.71         12.62         2.40 o                         
   2  15   4        437.67        415.53        13.54 o                         
   3  15   4         22.01         25.92         3.52 o                         
   4  15   4         40.78         45.88         4.76 o                         
   5  15   4         30.83         27.21         3.52 o                         
  -6  16   4          0.05          0.79         2.14 o                         
  -5  16   4         16.68         20.71         3.12 o                         
  -4  16   4        151.40        165.21         6.89 o                         
  -3  16   4          6.99          7.63         1.89 o                         
  -2  16   4        625.30        642.53        28.76 o                         
  -1  16   4         91.71         83.72         7.34 o                         
   0  16   4        187.59        180.90        11.94 o                         
   1  16   4        269.69        240.95        10.10 o                         
   2  16   4        733.99        751.80        26.86 o                         
   3  16   4        193.36        209.32        32.27 o                         
   4  16   4         34.21         35.67         6.86 o                         
   5  16   4         35.92         35.50         3.46 o                         
  -5  17   4          2.36          2.12         4.76 o                         
  -4  17   4          0.21         -0.34         1.65 o                         
  -3  17   4          2.07          1.83         2.21 o                         
  -2  17   4        755.19        782.44        41.33 o                         
  -1  17   4         18.02         26.04         3.77 o                         
   0  17   4          0.05         -0.22         2.24 o                         
   1  17   4        129.81        122.03         7.65 o                         
   2  17   4        443.48        417.62        24.92 o                         
   3  17   4        105.65        123.32        13.09 o                         
   4  17   4          9.08          7.78         2.87 o                         
   5  17   4          8.56          6.12         1.87 o                         
  -5  18   4          0.02          5.10         4.25 o                         
  -4  18   4         35.93         48.75         8.32 o                         
  -3  18   4          2.06          0.85         1.76 o                         
  -2  18   4        207.55        179.93        11.25 o                         
  -1  18   4         73.02         47.02         6.19 o                         
   0  18   4          6.55          5.37         2.30 o                         
   1  18   4         35.07         38.86         4.31 o                         
   2  18   4        505.32        506.24        41.85 o                         
   3  18   4         51.65         48.42         7.66 o                         
   4  18   4          0.46          2.16         2.52 o                         
  -5  19   4         69.82         75.17         4.61 o                         
  -4  19   4          1.13         -5.84         5.84 o                         
  -3  19   4          6.26          9.00         2.35 o                         
  -2  19   4         37.94         52.43         5.30 o                         
  -1  19   4        103.98        120.39        12.63 o                         
   0  19   4          4.94          1.59         2.27 o                         
   1  19   4          8.19          8.54         2.34 o                         
   2  19   4         33.84         27.28         5.13 o                         
   3  19   4         35.29         38.10         6.68 o                         
   4  19   4          1.89         -0.58         2.21 o                         
  -4  20   4          8.09         12.45         3.06 o                         
  -3  20   4          0.77          2.26         2.95 o                         
  -2  20   4          7.79         10.48         4.27 o                         
  -1  20   4          3.32          5.54         4.29 o                         
   0  20   4          3.95          2.92         2.70 o                         
   1  20   4        188.07        194.08        12.34 o                         
   2  20   4        123.50        112.15        11.04 o                         
   3  20   4          0.14          2.47         3.42 o                         
   4  20   4          2.79          1.22         1.73 o                         
  -4  21   4          0.31         -0.31         2.03 o                         
  -3  21   4         14.38         11.56         2.63 o                         
  -2  21   4         48.73         52.19         4.17 o                         
  -1  21   4         85.48        100.13        10.70 o                         
   0  21   4          2.07          2.16         3.34 o                         
   1  21   4        118.41        145.76        13.86 o                         
   2  21   4         35.22         25.97         4.40 o                         
   3  21   4         68.15         69.25         5.59 o                         
   4  21   4        184.16        152.03         9.00 o                         
  -3  22   4         78.61         85.17         6.29 o                         
  -2  22   4          2.59          3.15         6.57 o                         
  -1  22   4         19.37         14.09         4.31 o                         
   0  22   4          7.17          6.91         2.49 o                         
   1  22   4          3.55          5.44         3.28 o                         
   2  22   4          3.81          7.11         2.31 o                         
   3  22   4         13.46         11.02         1.97 o                         
  -3  23   4         57.77         68.54         7.51 o                         
  -2  23   4          0.48          3.46         2.36 o                         
  -1  23   4         69.30         73.64         8.00 o                         
   0  23   4         52.77         54.60         5.49 o                         
   1  23   4         52.44         54.94         6.34 o                         
   2  23   4         52.93         56.29         4.24 o                         
   3  23   4         67.88         53.27         3.87 o                         
  -2  24   4          4.34          6.28         2.67 o                         
  -1  24   4         39.56         30.38         5.87 o                         
   0  24   4          9.42          9.28         3.14 o                         
   1  24   4          4.77          3.30         1.94 o                         
   2  24   4         25.80         19.71         1.90 o                         
  -1  25   4          9.23         12.34         4.14 o                         
   0  25   4          1.14          3.74         2.09 o                         
   1  25   4         11.24         10.37         2.18 o                         
  -7   0   5        172.45        219.00        19.18 o                         
  -5   0   5        309.68        398.56        26.16 o                         
  -3   0   5        322.93        327.18        46.39 o                         
  -1   0   5       1172.24       1191.97        69.37 o                         
   1   0   5        133.84        159.83        14.80 o                         
   3   0   5       1290.38       1558.22        54.72 o                         
   5   0   5        128.52        175.12        11.59 o                         
  -7   1   5        150.38        131.57        12.37 o                         
  -6   1   5          6.76          3.31         2.58 o                         
  -5   1   5         11.47         10.17         2.91 o                         
  -4   1   5          6.60         -1.58         6.49 o                         
  -3   1   5        199.75        200.82        18.46 o                         
  -2   1   5          5.82          4.82         5.14 o                         
  -1   1   5        272.84        304.84        15.21 o                         
   0   1   5         47.40         44.94         7.41 o                         
   1   1   5          2.11          0.62         2.02 o                         
   2   1   5          9.51          1.36         7.78 o                         
   3   1   5        455.78        547.55        13.46 o                         
   4   1   5         55.32         59.10         2.51 o                         
   5   1   5        461.14        520.20        30.39 o                         
   6   1   5          0.62         -0.66         2.01 o                         
  -7   2   5         32.55         28.76         4.99 o                         
  -6   2   5         55.31         77.47         8.07 o                         
  -5   2   5         24.64         18.24         3.02 o                         
  -4   2   5         86.74         70.98         7.17 o                         
  -3   2   5         20.99         20.79         7.05 o                         
  -2   2   5        600.47        631.84        33.46 o                         
  -1   2   5        234.62        240.75        14.27 o                         
   0   2   5          0.05          0.60         4.90 o                         
   1   2   5       1937.37       2111.35        82.07 o                         
   2   2   5          4.56          7.72         4.31 o                         
   3   2   5        146.41        190.45         4.81 o                         
   4   2   5        738.24        840.55        22.52 o                         
   5   2   5          0.43          0.39         4.08 o                         
   6   2   5          1.92          2.91         2.27 o                         
  -7   3   5         12.46         18.40         2.94 o                         
  -6   3   5         31.53         30.57         3.17 o                         
  -5   3   5         11.25         17.15         2.11 o                         
  -4   3   5         10.06          4.96         4.41 o                         
  -3   3   5        129.65        115.72        22.29 o                         
  -2   3   5        135.43        126.66        13.00 o                         
  -1   3   5        455.29        487.60        24.73 o                         
   0   3   5          3.77          2.50         6.13 o                         
   1   3   5        737.20        848.47        68.72 o                         
   2   3   5        313.15        394.88        20.90 o                         
   3   3   5         84.81         92.89         2.86 o                         
   4   3   5       2083.40       2339.89        55.20 o                         
   5   3   5          1.10         -0.29         2.08 o                         
   6   3   5         64.07         62.02         4.59 o                         
  -7   4   5         60.28         50.45         4.24 o                         
  -6   4   5          0.07          1.73         1.75 o                         
  -5   4   5          0.07         -0.09         1.60 o                         
  -4   4   5        100.73         92.98         9.41 o                         
  -3   4   5         63.21         76.46        10.36 o                         
  -2   4   5       3301.48       3300.19       264.92 o                         
  -1   4   5         78.08         82.28         6.64 o                         
   0   4   5          4.10          7.63         5.53 o                         
   1   4   5        967.88       1007.26        81.64 o                         
   2   4   5         15.47         12.45         4.17 o                         
   3   4   5        246.36        250.60         6.32 o                         
   4   4   5         31.49         34.04         1.77 o                         
   5   4   5         73.46         72.60         4.43 o                         
   6   4   5        167.99        166.07         7.30 o                         
  -7   5   5         21.93         22.97         3.56 o                         
  -6   5   5        194.99        195.17         9.67 o                         
  -5   5   5          2.35          3.11         1.68 o                         
  -4   5   5         50.83         50.35        10.31 o                         
  -3   5   5          1.03          6.02         6.27 o                         
  -2   5   5       1306.00       1406.02       117.47 o                         
  -1   5   5        435.01        474.00        23.92 o                         
   0   5   5        103.96         99.99        13.46 o                         
   1   5   5         45.76         35.77         4.05 o                         
   2   5   5         97.54         99.69         8.08 o                         
   3   5   5          1.51          1.30         1.00 o                         
   4   5   5         32.45         25.81         1.76 o                         
   5   5   5        100.97         90.39         4.53 o                         
   6   5   5          7.63          5.57         2.13 o                         
  -7   6   5          2.65          3.55         1.23 o                         
  -6   6   5         34.55         46.85         3.61 o                         
  -5   6   5         62.92         68.40         3.73 o                         
  -4   6   5          2.45          7.44         5.08 o                         
  -3   6   5        484.87        485.04        32.51 o                         
  -2   6   5       2165.55       2154.08       176.06 o                         
  -1   6   5         11.24         12.07         3.00 o                         
   0   6   5         14.61         20.70         4.64 o                         
   1   6   5          0.03          0.13         1.91 o                         
   2   6   5        164.93        153.57        10.50 o                         
   3   6   5         88.36         95.14         3.32 o                         
   4   6   5         66.93         66.20         2.56 o                         
   5   6   5          8.55          7.70         1.82 o                         
   6   6   5          5.51          5.71         2.69 o                         
  -7   7   5         17.00         16.23         1.92 o                         
  -6   7   5         36.05         18.81         5.11 o                         
  -5   7   5          0.54          3.96         1.69 o                         
  -4   7   5         26.27         34.80         5.06 o                         
  -3   7   5        228.70        224.91        25.51 o                         
  -2   7   5        792.93        739.03        44.12 o                         
  -1   7   5         20.51         21.28         3.59 o                         
   0   7   5          7.55          7.78         4.01 o                         
   1   7   5         48.44         39.27         8.50 o                         
   2   7   5          1.88          4.89         1.99 o                         
   3   7   5        556.83        580.02        14.90 o                         
   4   7   5         12.69         12.44         1.58 o                         
   5   7   5        200.67        205.04        10.71 o                         
   6   7   5         41.46         47.32         6.12 o                         
  -7   8   5        104.36        106.47         6.51 o                         
  -6   8   5         16.78          6.41         4.64 o                         
  -5   8   5         43.38         55.88         3.62 o                         
  -4   8   5         77.40         84.08         4.58 o                         
  -3   8   5        826.55        791.69        47.17 o                         
  -2   8   5          0.62          2.41         2.95 o                         
  -1   8   5        213.97        198.57        16.20 o                         
   0   8   5          6.78          3.93         2.28 o                         
   1   8   5         31.41         29.92         5.24 o                         
   2   8   5        749.46        786.16        24.61 o                         
   3   8   5          4.36          5.82         1.59 o                         
   4   8   5          7.09          4.22         1.48 o                         
   5   8   5          0.40          0.63         1.47 o                         
   6   8   5         32.89         34.04         5.13 o                         
  -7   9   5          9.85         12.92         2.18 o                         
  -6   9   5         45.63         39.37         6.12 o                         
  -5   9   5        440.48        484.51        20.15 o                         
  -4   9   5        539.34        583.72        22.02 o                         
  -3   9   5          0.02         -0.65         3.42 o                         
  -2   9   5        442.80        413.35        18.82 o                         
  -1   9   5        614.77        625.97        56.44 o                         
   0   9   5          2.79          2.28         3.08 o                         
   1   9   5          0.01          5.32         2.04 o                         
   2   9   5         30.57         34.64         4.14 o                         
   3   9   5        738.91        742.37        22.49 o                         
   4   9   5          0.25         -1.20         1.41 o                         
   5   9   5          7.73          9.04         2.53 o                         
   6   9   5         15.91         21.40         4.06 o                         
  -6  10   5         35.26         32.12         5.81 o                         
  -5  10   5        277.64        311.62        13.47 o                         
  -4  10   5        282.19        314.17        18.23 o                         
  -3  10   5        109.47        101.53         7.28 o                         
  -2  10   5          1.12         -0.17         2.08 o                         
  -1  10   5        208.76        227.92        16.83 o                         
   0  10   5        134.46        115.00        23.16 o                         
   1  10   5        284.60        286.93        10.55 o                         
   2  10   5        202.86        198.26        11.64 o                         
   3  10   5         83.54         63.37         3.87 o                         
   4  10   5         80.87         81.73         3.85 o                         
   5  10   5          0.22         -1.07         2.33 o                         
   6  10   5         10.47          7.44         3.12 o                         
  -6  11   5         17.19         19.00         2.19 o                         
  -5  11   5         89.37         88.93         5.97 o                         
  -4  11   5        634.00        688.11        25.74 o                         
  -3  11   5         70.06         76.16         5.95 o                         
  -2  11   5          1.87          4.63         2.95 o                         
  -1  11   5         31.50         29.84         2.85 o                         
   0  11   5        169.67        165.10         8.48 o                         
   1  11   5       1569.33       1631.90        73.84 o                         
   2  11   5        538.81        515.30        22.11 o                         
   3  11   5         11.47          6.45         1.89 o                         
   4  11   5         78.13         73.70         3.59 o                         
   5  11   5        108.01        112.47         5.71 o                         
   6  11   5         40.18         42.45         4.77 o                         
  -6  12   5          0.01          1.33         1.50 o                         
  -5  12   5         67.20         71.42         5.18 o                         
  -4  12   5         18.41         23.75         3.39 o                         
  -3  12   5        139.86        133.50         7.05 o                         
  -2  12   5         29.65         23.05         3.17 o                         
  -1  12   5         42.35         33.22         2.99 o                         
   0  12   5         48.50         63.57         4.03 o                         
   1  12   5        588.44        553.52        27.25 o                         
   2  12   5       1129.55       1077.32        44.69 o                         
   3  12   5          1.73          1.30         2.07 o                         
   4  12   5        148.12        139.78         5.97 o                         
   5  12   5         96.99         87.03         5.35 o                         
  -6  13   5          7.18          2.58         1.17 o                         
  -5  13   5         85.68         88.60         4.91 o                         
  -4  13   5        114.01        114.73         6.86 o                         
  -3  13   5         59.79         72.39         5.43 o                         
  -2  13   5         23.35         18.41         2.71 o                         
  -1  13   5          0.96          0.89         1.79 o                         
   0  13   5         46.15         33.17         2.98 o                         
   1  13   5          9.39         10.65         2.91 o                         
   2  13   5        283.40        257.17        12.40 o                         
   3  13   5          6.39          3.95         2.52 o                         
   4  13   5          8.77         12.35         2.50 o                         
   5  13   5        130.11        114.29         5.48 o                         
  -6  14   5         40.89         35.26         3.36 o                         
  -5  14   5         38.44         47.99         3.28 o                         
  -4  14   5        111.62        127.50         7.21 o                         
  -3  14   5         61.65         57.68         7.74 o                         
  -2  14   5          0.06          2.53         2.08 o                         
  -1  14   5         31.68         32.51         2.84 o                         
   0  14   5        306.89        271.30        30.63 o                         
   1  14   5         41.34         49.42         3.56 o                         
   2  14   5        111.03         88.43         6.64 o                         
   3  14   5        269.08        273.07        12.05 o                         
   4  14   5        201.09        200.50        10.60 o                         
   5  14   5          9.59          4.98         1.82 o                         
  -6  15   5         20.40          7.50         2.52 o                         
  -5  15   5          9.57          7.14         1.72 o                         
  -4  15   5          0.71          0.11         1.56 o                         
  -3  15   5        156.50        141.22         6.91 o                         
  -2  15   5         85.92         70.77         5.20 o                         
  -1  15   5          0.90          1.40         1.88 o                         
   0  15   5         18.21         14.72         3.83 o                         
   1  15   5        102.44         90.62         4.89 o                         
   2  15   5         14.49         12.07         2.28 o                         
   3  15   5         74.89         70.82         5.46 o                         
   4  15   5          4.13          0.80         2.33 o                         
   5  15   5         14.99         16.46         2.91 o                         
  -5  16   5          1.84          3.16         1.96 o                         
  -4  16   5          0.01         -0.62         2.34 o                         
  -3  16   5         28.09         32.47         3.11 o                         
  -2  16   5         38.13         35.94         3.78 o                         
  -1  16   5         63.54         56.35         4.93 o                         
   0  16   5        103.23        109.69         7.44 o                         
   1  16   5         13.90         20.97         3.05 o                         
   2  16   5        178.44        165.91         7.94 o                         
   3  16   5         63.96         56.35         3.90 o                         
   4  16   5         67.88         55.88         3.61 o                         
   5  16   5         41.00         35.10         3.24 o                         
  -5  17   5         33.61         40.03         6.15 o                         
  -4  17   5          9.23         10.70         2.06 o                         
  -3  17   5        162.98        149.11         8.98 o                         
  -2  17   5        100.32        130.50         8.47 o                         
  -1  17   5        520.92        477.40        24.65 o                         
   0  17   5         31.23         29.40         3.11 o                         
   1  17   5        570.35        547.63        27.87 o                         
   2  17   5         13.22         12.42         2.54 o                         
   3  17   5          1.35          2.30         2.09 o                         
   4  17   5          4.59          6.08         2.27 o                         
   5  17   5          1.09          0.16         2.36 o                         
  -5  18   5          7.82          8.08         2.24 o                         
  -4  18   5         10.24         11.09         2.35 o                         
  -3  18   5         44.48         37.09         3.20 o                         
  -2  18   5          0.90          0.75         2.82 o                         
  -1  18   5         79.92         38.02         4.55 o                         
   0  18   5        113.58         98.75         5.78 o                         
   1  18   5          1.44          1.74         3.66 o                         
   2  18   5         60.84         51.13         6.58 o                         
   3  18   5          1.54          0.53         3.83 o                         
   4  18   5          2.78          4.15         2.05 o                         
  -5  19   5         21.83         25.12         9.08 o                         
  -4  19   5          0.48          1.90         5.14 o                         
  -3  19   5         58.23         60.86         4.77 o                         
  -2  19   5          2.48          6.97         2.99 o                         
  -1  19   5          1.62          1.25         2.19 o                         
   0  19   5         51.10         42.25         3.68 o                         
   1  19   5        217.16        218.31        13.79 o                         
   2  19   5          0.51         -2.78         3.23 o                         
   3  19   5         12.88         15.57         3.82 o                         
   4  19   5          1.16          3.32         1.63 o                         
  -4  20   5         45.16         47.44         4.72 o                         
  -3  20   5          9.91          8.33         2.96 o                         
  -2  20   5         10.00         15.67         3.19 o                         
  -1  20   5          3.79          2.17         2.56 o                         
   0  20   5         13.95          5.75         2.78 o                         
   1  20   5          8.51         12.79         4.79 o                         
   2  20   5         12.17         10.52         3.14 o                         
   3  20   5          2.49          0.23         3.02 o                         
   4  20   5         15.70          8.72         2.76 o                         
  -4  21   5         42.19         45.41         3.65 o                         
  -3  21   5         44.08         55.54         4.61 o                         
  -2  21   5         11.66          8.20         2.30 o                         
  -1  21   5         31.92         40.75         5.91 o                         
   0  21   5         68.89         75.65         5.92 o                         
   1  21   5         87.61        102.88        10.23 o                         
   2  21   5         25.45         26.24         6.73 o                         
   3  21   5         12.92          9.22         2.69 o                         
  -3  22   5          5.89          8.39         1.59 o                         
  -2  22   5          0.26         -1.79         1.79 o                         
  -1  22   5         36.38         38.11         5.49 o                         
   0  22   5        159.75        177.51        15.90 o                         
   1  22   5         30.65         30.83         4.66 o                         
   2  22   5         28.06         29.21         2.86 o                         
   3  22   5          4.56          3.46         1.85 o                         
  -3  23   5         15.63         12.71         3.50 o                         
  -2  23   5          2.77          3.44         2.30 o                         
  -1  23   5          3.93          2.67         2.05 o                         
   0  23   5         13.18         16.00         3.64 o                         
   1  23   5        274.86        322.43        26.50 o                         
   2  23   5         27.54         22.11         2.65 o                         
  -2  24   5          9.34          9.92         1.95 o                         
  -1  24   5         34.81         34.26         2.68 o                         
   0  24   5         46.39         56.66         4.39 o                         
   1  24   5         41.89         44.09         3.41 o                         
  -1  25   5        110.57        127.54         8.93 o                         
   0  25   5         42.83         46.02         2.84 o                         
  -6   0   6        103.46        103.65        10.02 o                         
  -4   0   6          4.43        -10.07        12.24 o                         
  -2   0   6       1118.74       1107.64       124.34 o                         
   0   0   6        980.06       1140.71        67.74 o                         
   2   0   6          0.30         -1.61         8.01 o                         
   4   0   6        293.34        359.61        13.51 o                         
   6   0   6         12.86         19.49         3.08 o                         
  -7   1   6          3.41         21.90         4.47 o                         
  -6   1   6         61.74         69.08         7.41 o                         
  -5   1   6          3.14          5.89         2.59 o                         
  -4   1   6        103.13         82.62        13.01 o                         
  -3   1   6          7.86          4.89         4.86 o                         
  -2   1   6        115.94        118.95        10.51 o                         
  -1   1   6        349.43        345.47        20.04 o                         
   0   1   6        313.94        373.33        18.36 o                         
   1   1   6          2.67          4.31         2.51 o                         
   2   1   6        124.71        178.75        19.57 o                         
   3   1   6         31.99         34.10         2.23 o                         
   4   1   6        170.88        161.24         4.64 o                         
   5   1   6         21.74         25.13         1.92 o                         
   6   1   6         10.63          7.67         2.76 o                         
  -7   2   6         36.01         53.58         6.17 o                         
  -6   2   6         11.61          4.30         2.66 o                         
  -5   2   6         94.30        102.67         5.64 o                         
  -4   2   6        123.81        116.38        15.36 o                         
  -3   2   6         30.20         26.71        13.00 o                         
  -2   2   6        629.89        605.14        31.91 o                         
  -1   2   6          0.01          1.23         3.85 o                         
   0   2   6         42.59         34.15         5.53 o                         
   1   2   6        109.76        138.58         9.05 o                         
   2   2   6        116.97        150.05         6.37 o                         
   3   2   6         22.56         24.20         1.45 o                         
   4   2   6        621.69        732.77        17.15 o                         
   5   2   6        218.67        263.49         8.67 o                         
   6   2   6         65.60         70.72         4.36 o                         
  -7   3   6         62.35         56.63         4.80 o                         
  -6   3   6         37.41         44.88         3.84 o                         
  -5   3   6        140.24        145.40         7.68 o                         
  -4   3   6        197.96        208.01        19.02 o                         
  -3   3   6         14.22         14.34         6.91 o                         
  -2   3   6          5.66          7.39         4.31 o                         
  -1   3   6        223.30        237.36        14.16 o                         
   0   3   6        421.56        521.43        50.29 o                         
   1   3   6        223.41        226.65        13.14 o                         
   2   3   6        374.93        490.02        17.08 o                         
   3   3   6         10.12         11.42         1.17 o                         
   4   3   6         90.83        109.98         4.23 o                         
   5   3   6        174.47        157.03         6.60 o                         
   6   3   6          5.71          8.26         2.45 o                         
  -7   4   6        108.10        119.49         8.46 o                         
  -6   4   6         50.38         64.61         4.87 o                         
  -5   4   6         43.44         49.74         4.05 o                         
  -4   4   6        206.97        205.20        12.17 o                         
  -3   4   6        140.71        138.75        21.92 o                         
  -2   4   6        133.63        113.58         9.07 o                         
  -1   4   6       1241.95       1427.61        67.54 o                         
   0   4   6          2.96          4.58         6.60 o                         
   1   4   6        924.89        894.02        36.02 o                         
   2   4   6         44.19         58.17         3.14 o                         
   3   4   6          6.17          6.18         1.18 o                         
   4   4   6        512.80        506.45        12.09 o                         
   5   4   6        189.12        195.45         9.17 o                         
   6   4   6          1.65          0.65         1.87 o                         
  -7   5   6          5.53          5.07         1.85 o                         
  -6   5   6         71.36         78.63         5.52 o                         
  -5   5   6        704.30        728.47        49.13 o                         
  -4   5   6         37.11         32.98         6.14 o                         
  -3   5   6          6.98         -2.53         6.52 o                         
  -2   5   6        333.14        310.18        21.47 o                         
  -1   5   6        511.82        570.91        29.25 o                         
   0   5   6          8.57          6.72         3.58 o                         
   1   5   6         52.67         44.84         4.25 o                         
   2   5   6         85.16         88.45         3.70 o                         
   3   5   6        129.92        142.05         3.80 o                         
   4   5   6          8.78          8.16         1.36 o                         
   5   5   6         29.02         26.14         2.14 o                         
   6   5   6         59.16         64.31         5.02 o                         
  -7   6   6          0.77          1.05         1.46 o                         
  -6   6   6         56.63         64.15         4.64 o                         
  -5   6   6         17.66         17.13         2.41 o                         
  -4   6   6         13.97         14.64         5.60 o                         
  -3   6   6         18.02          7.27         4.73 o                         
  -2   6   6       5489.47       5260.33       239.65 o                         
  -1   6   6        800.72        850.84        41.80 o                         
   0   6   6        187.93        194.87        15.08 o                         
   1   6   6        131.43        117.99         8.53 o                         
   2   6   6        288.89        274.31        10.96 o                         
   3   6   6          2.18          2.20         1.49 o                         
   4   6   6        490.45        515.11        12.22 o                         
   5   6   6          2.45          0.19         1.72 o                         
   6   6   6         93.30         93.51         6.39 o                         
  -7   7   6         57.51         50.52         3.44 o                         
  -6   7   6         22.93         24.68         2.19 o                         
  -5   7   6         42.75         45.58         3.22 o                         
  -4   7   6         50.57         50.92        13.65 o                         
  -3   7   6        820.43        738.49        29.28 o                         
  -2   7   6         39.38         45.87         5.54 o                         
  -1   7   6        442.27        439.51        23.40 o                         
   0   7   6        511.08        586.49        51.71 o                         
   1   7   6        252.60        241.69        15.48 o                         
   2   7   6         40.65         38.02         2.53 o                         
   3   7   6        102.76         99.40         3.22 o                         
   4   7   6         40.34         47.81         2.26 o                         
   5   7   6          0.55          4.13         2.59 o                         
   6   7   6        170.40        210.55        12.54 o                         
  -6   8   6         33.52         30.18        10.90 o                         
  -5   8   6          7.08          6.29         1.69 o                         
  -4   8   6        119.42        108.27         6.59 o                         
  -3   8   6         13.92         10.58         3.25 o                         
  -2   8   6       2313.06       2345.83        94.34 o                         
  -1   8   6        617.20        628.04        38.19 o                         
   0   8   6        204.20        186.80        12.95 o                         
   1   8   6        941.87        921.96        43.62 o                         
   2   8   6       1000.80        971.47        27.53 o                         
   3   8   6        143.70        132.25         5.38 o                         
   4   8   6        776.63        818.08        23.22 o                         
   5   8   6         58.28         78.21         4.79 o                         
   6   8   6        288.15        318.48        18.31 o                         
  -6   9   6         16.06         13.30         5.71 o                         
  -5   9   6         28.15         30.08         2.25 o                         
  -4   9   6         38.33         34.86         2.59 o                         
  -3   9   6        313.96        324.72        13.72 o                         
  -2   9   6        294.19        264.61        11.31 o                         
  -1   9   6          0.35         -4.44         5.07 o                         
   0   9   6        730.73        693.58        44.09 o                         
   1   9   6        844.33        779.99        32.40 o                         
   2   9   6        210.84        188.58         9.84 o                         
   3   9   6          4.39          3.27         2.13 o                         
   4   9   6         74.72         74.88         3.37 o                         
   5   9   6          4.57          2.94         2.69 o                         
   6   9   6        135.05        170.92        10.14 o                         
  -6  10   6         13.06         12.86         2.54 o                         
  -5  10   6         44.75         43.28         2.68 o                         
  -4  10   6         20.47         21.49         2.50 o                         
  -3  10   6         10.81         11.95         2.83 o                         
  -2  10   6       1088.81       1129.06        42.01 o                         
  -1  10   6        368.20        345.35        17.63 o                         
   0  10   6          0.00          0.36         2.51 o                         
   1  10   6        394.89        405.65        18.02 o                         
   2  10   6        673.37        672.21        33.21 o                         
   3  10   6        479.23        461.92        13.29 o                         
   4  10   6          0.65          2.11         1.91 o                         
   5  10   6          2.95          4.48         2.56 o                         
   6  10   6         74.07         78.81         7.18 o                         
  -6  11   6          5.84          2.55         1.51 o                         
  -5  11   6        205.01        223.07        15.16 o                         
  -4  11   6         59.22         68.72         4.71 o                         
  -3  11   6        956.25        989.71        46.42 o                         
  -2  11   6        222.47        247.43        17.50 o                         
  -1  11   6        183.30        172.41        10.07 o                         
   0  11   6         63.39         64.98         4.92 o                         
   1  11   6         13.91          8.65         3.97 o                         
   2  11   6         17.09         19.73         4.10 o                         
   3  11   6         16.70         13.99         1.95 o                         
   4  11   6         14.10         11.43         2.38 o                         
   5  11   6         40.54         36.55         3.37 o                         
  -6  12   6          0.58         -0.92         1.29 o                         
  -5  12   6          2.52          3.34         2.34 o                         
  -4  12   6          0.02          1.42         2.02 o                         
  -3  12   6         84.46         84.45         4.90 o                         
  -2  12   6         62.17         56.41         4.75 o                         
  -1  12   6          1.36         -0.51         2.26 o                         
   0  12   6        100.07         82.77         4.98 o                         
   1  12   6          3.01         -3.21         3.34 o                         
   2  12   6         10.09          9.75         3.11 o                         
   3  12   6        135.25        130.05         5.16 o                         
   4  12   6        320.37        317.43        11.00 o                         
   5  12   6          1.57          1.32         2.18 o                         
  -6  13   6          0.49         -0.83         1.49 o                         
  -5  13   6          1.47          1.04         2.16 o                         
  -4  13   6          8.82          5.12         2.36 o                         
  -3  13   6        205.13        197.70         9.56 o                         
  -2  13   6        364.62        412.78        29.67 o                         
  -1  13   6          2.79         -0.25         2.61 o                         
   0  13   6         16.27         11.86         2.49 o                         
   1  13   6        184.32        185.99         9.26 o                         
   2  13   6        225.13        226.62        12.16 o                         
   3  13   6          5.60          3.74         1.90 o                         
   4  13   6          5.21          1.97         1.98 o                         
   5  13   6         11.16         12.34         2.18 o                         
  -5  14   6         26.52         28.14         2.39 o                         
  -4  14   6        210.67        227.82        10.29 o                         
  -3  14   6         30.30         25.44         2.82 o                         
  -2  14   6          0.16         -0.45         2.17 o                         
  -1  14   6        169.77        179.79         9.18 o                         
   0  14   6         87.56         73.60         5.72 o                         
   1  14   6        341.34        345.99        15.22 o                         
   2  14   6          5.45          0.79         2.22 o                         
   3  14   6         66.65         57.59         3.10 o                         
   4  14   6         58.61         56.10         3.39 o                         
   5  14   6          7.70          5.54         2.43 o                         
  -5  15   6         70.37         60.10         4.88 o                         
  -4  15   6         42.24         48.13         3.49 o                         
  -3  15   6         12.11          8.60         2.37 o                         
  -2  15   6        131.02        103.07         6.20 o                         
  -1  15   6         16.97         15.59         2.99 o                         
   0  15   6        320.59        311.39        39.39 o                         
   1  15   6        300.22        272.85        11.33 o                         
   2  15   6        240.83        232.19        10.53 o                         
   3  15   6         19.08         24.34         2.45 o                         
   4  15   6        104.50        105.53         4.70 o                         
   5  15   6          4.67          2.94         1.87 o                         
  -5  16   6          0.10          0.44         1.76 o                         
  -4  16   6          0.28         -0.37         2.25 o                         
  -3  16   6         14.68         10.58         2.40 o                         
  -2  16   6          2.11          1.34         2.40 o                         
  -1  16   6        163.39        150.46         7.06 o                         
   0  16   6         17.26         17.50         3.94 o                         
   1  16   6        104.10         90.27         6.50 o                         
   2  16   6         10.95          9.24         2.58 o                         
   3  16   6         24.07         24.18         3.92 o                         
   4  16   6          0.19          0.90         2.11 o                         
  -4  17   6         26.37         36.40         4.82 o                         
  -3  17   6         53.23         64.16         4.15 o                         
  -2  17   6         17.45         12.71         2.54 o                         
  -1  17   6          3.24          3.46         3.04 o                         
   0  17   6        218.14        216.14        10.36 o                         
   1  17   6          2.50          3.48         2.83 o                         
   2  17   6         58.43         46.75         4.79 o                         
   3  17   6         81.75         86.51         6.54 o                         
   4  17   6        134.88        137.15         8.87 o                         
  -5  18   6          0.93          2.70         1.95 o                         
  -4  18   6         30.02         36.17         4.80 o                         
  -3  18   6          1.42          2.87         1.91 o                         
  -2  18   6         28.11         19.35         2.72 o                         
  -1  18   6         21.67         18.30         3.25 o                         
   0  18   6          1.86          4.00         2.83 o                         
   1  18   6         36.48         29.75         4.50 o                         
   2  18   6        100.52         91.03         6.88 o                         
   3  18   6        126.89        118.46        11.67 o                         
   4  18   6          3.39          0.06         2.19 o                         
  -4  19   6         17.92         33.05         5.57 o                         
  -3  19   6         10.80         12.73         2.63 o                         
  -2  19   6        360.59        340.10        16.74 o                         
  -1  19   6          9.44          9.06         5.56 o                         
   0  19   6         97.62        109.15         7.88 o                         
   1  19   6         64.23         58.17         4.12 o                         
   2  19   6          0.80         -2.20         3.15 o                         
   3  19   6          6.46          4.74         2.96 o                         
   4  19   6         28.64         25.41         3.36 o                         
  -4  20   6          0.08          1.27         1.87 o                         
  -3  20   6         70.12         97.76         9.65 o                         
  -2  20   6         16.51         22.74         2.94 o                         
  -1  20   6          1.07          0.14         2.38 o                         
   0  20   6        303.34        305.44        26.12 o                         
   1  20   6        317.37        336.17        28.85 o                         
   2  20   6          1.63          0.51         3.60 o                         
   3  20   6          0.04         -2.59         3.48 o                         
  -3  21   6         26.37         28.43         3.85 o                         
  -2  21   6          2.43          2.92         2.73 o                         
  -1  21   6          0.01         -0.49         2.33 o                         
   0  21   6         61.85         61.24         9.75 o                         
   1  21   6        112.27        123.63        11.42 o                         
   2  21   6          3.35          2.11         2.45 o                         
   3  21   6         15.68         17.12         2.39 o                         
  -3  22   6         13.71         11.22         1.85 o                         
  -2  22   6          4.35          9.02         4.96 o                         
  -1  22   6        107.32        127.07         6.98 o                         
   0  22   6         21.93         24.48         3.10 o                         
   1  22   6          0.75          2.74         2.27 o                         
   2  22   6         15.39         12.01         2.29 o                         
  -2  23   6          1.18         -0.85         1.65 o                         
  -1  23   6          5.10          5.12         1.81 o                         
   0  23   6         32.05         45.43         3.81 o                         
   1  23   6         71.86         65.70         6.13 o                         
   2  23   6         90.74         67.99         6.32 o                         
  -1  24   6        144.80        167.84        20.68 o                         
   0  24   6          5.23          5.63         1.30 o                         
  -7   0   7          0.70          1.12         2.65 o                         
  -5   0   7          3.85         14.75         3.74 o                         
  -3   0   7        920.46        890.07        46.21 o                         
  -1   0   7       1332.19       1555.60        91.76 o                         
   1   0   7       1894.02       2302.64       127.92 o                         
   3   0   7        834.66        870.56        24.81 o                         
   5   0   7        115.29        106.73         5.42 o                         
  -7   1   7          1.94          2.49         0.91 o                         
  -6   1   7          2.22          6.70         2.68 o                         
  -5   1   7         36.16         49.56         6.25 o                         
  -4   1   7        127.13        114.40        29.29 o                         
  -3   1   7        106.75        115.21        24.95 o                         
  -2   1   7          0.30         -2.51         3.50 o                         
  -1   1   7        418.37        505.26        27.82 o                         
   0   1   7        790.96        927.57        40.45 o                         
   1   1   7       1045.37       1118.68        52.60 o                         
   2   1   7          1.63          4.31         1.64 o                         
   3   1   7        521.90        586.37        13.25 o                         
   4   1   7        420.31        449.94         9.66 o                         
   5   1   7          2.31         -1.82         1.82 o                         
  -7   2   7          0.48          1.89         1.07 o                         
  -6   2   7         59.09         69.96         7.17 o                         
  -5   2   7         97.21        112.08        12.06 o                         
  -4   2   7         28.67         23.72         8.69 o                         
  -3   2   7        291.67        256.54        15.77 o                         
  -2   2   7        218.59        245.96        14.74 o                         
  -1   2   7        383.11        443.40        24.78 o                         
   0   2   7        476.76        538.13        29.23 o                         
   1   2   7         11.51         14.73         2.41 o                         
   2   2   7        762.66        754.35        23.56 o                         
   3   2   7          4.97          4.23         1.28 o                         
   4   2   7          0.04         -1.12         1.29 o                         
   5   2   7          9.22          5.71         1.82 o                         
   6   2   7        119.31        138.52        12.07 o                         
  -7   3   7         16.57         10.83         2.04 o                         
  -6   3   7        116.40        140.54         8.88 o                         
  -5   3   7          3.67          3.28         1.88 o                         
  -4   3   7        158.65        172.58        17.41 o                         
  -3   3   7          2.71          5.99         3.54 o                         
  -2   3   7         51.36         62.86         7.18 o                         
  -1   3   7        108.61        108.99        13.31 o                         
   0   3   7        148.03        165.36        12.38 o                         
   1   3   7          2.54          4.14         1.53 o                         
   2   3   7        113.89        114.96         5.35 o                         
   3   3   7         31.38         30.04         1.66 o                         
   4   3   7        438.80        454.26        10.11 o                         
   5   3   7          0.02          0.98         1.75 o                         
   6   3   7         35.82         43.53         5.26 o                         
  -6   4   7        270.56        333.95        19.38 o                         
  -5   4   7          0.11          1.28         1.74 o                         
  -4   4   7          1.22         -1.23         3.55 o                         
  -3   4   7          2.80          4.54         3.84 o                         
  -2   4   7        374.22        397.62        16.35 o                         
  -1   4   7        275.16        296.31        17.56 o                         
   0   4   7        408.46        467.57        25.32 o                         
   1   4   7         94.74        106.40         4.61 o                         
   2   4   7        507.67        479.73        15.19 o                         
   3   4   7          4.29          3.21         1.39 o                         
   4   4   7          1.32          2.87         1.64 o                         
   5   4   7          4.01          5.72         2.03 o                         
   6   4   7         76.64         64.35         6.55 o                         
  -6   5   7         45.08         48.46         4.66 o                         
  -5   5   7        127.27        137.29         7.61 o                         
  -4   5   7         21.55         24.63         5.53 o                         
  -3   5   7        553.31        536.71        28.69 o                         
  -2   5   7         75.00         93.14         5.37 o                         
  -1   5   7         10.31          6.21         2.36 o                         
   0   5   7        250.11        271.39        16.75 o                         
   1   5   7        112.49        102.85         4.08 o                         
   2   5   7         97.16        113.49         4.35 o                         
   3   5   7         17.60         21.63         1.99 o                         
   4   5   7        668.08        740.14        32.84 o                         
   5   5   7          9.46         13.33         2.82 o                         
   6   5   7        116.42        126.90        10.98 o                         
  -6   6   7         25.65         33.21         2.41 o                         
  -5   6   7         65.63         77.78         4.95 o                         
  -4   6   7        182.72        165.65        11.56 o                         
  -3   6   7        490.50        464.03        28.92 o                         
  -2   6   7        670.36        740.99        28.67 o                         
  -1   6   7          0.82          0.02         1.70 o                         
   0   6   7         44.87         44.52         3.60 o                         
   1   6   7         14.69         16.98         1.60 o                         
   2   6   7        205.49        203.28         7.41 o                         
   3   6   7        347.47        360.29        13.66 o                         
   4   6   7         85.17         84.95         4.17 o                         
   5   6   7        121.07        126.91         7.15 o                         
   6   6   7        184.05        199.86        16.40 o                         
  -6   7   7          0.48         -0.96         1.43 o                         
  -5   7   7        328.68        403.58        16.86 o                         
  -4   7   7        620.17        523.16        27.57 o                         
  -3   7   7        211.42        204.12        17.77 o                         
  -2   7   7        613.71        645.00        22.03 o                         
  -1   7   7        156.53        139.46         6.28 o                         
   0   7   7         39.09         38.27         1.99 o                         
   1   7   7          0.15          0.67         1.21 o                         
   2   7   7        248.29        242.90         7.96 o                         
   3   7   7       1866.92       1990.41        78.58 o                         
   4   7   7         42.92         36.28         2.92 o                         
   5   7   7          2.31          5.23         2.60 o                         
  -6   8   7         63.32         73.05         9.31 o                         
  -5   8   7          3.01          4.73         1.46 o                         
  -4   8   7         76.96         65.80         4.55 o                         
  -3   8   7       2771.18       2912.27       116.89 o                         
  -2   8   7        115.80        115.42         5.01 o                         
  -1   8   7         21.05         24.11         2.17 o                         
   0   8   7        423.04        416.33        12.13 o                         
   1   8   7         11.64          7.69         1.42 o                         
   2   8   7         58.65         52.70         3.66 o                         
   3   8   7        220.41        256.73        11.39 o                         
   4   8   7        315.75        319.91        11.31 o                         
   5   8   7        217.73        268.08        16.07 o                         
  -6   9   7         11.77         12.47         2.85 o                         
  -5   9   7          4.45          2.27         1.44 o                         
  -4   9   7          5.24          4.01         2.31 o                         
  -3   9   7       1626.32       1709.86        54.37 o                         
  -2   9   7        263.91        304.16        13.67 o                         
  -1   9   7         22.26         22.28         3.08 o                         
   0   9   7        221.77        224.74        10.53 o                         
   1   9   7        959.83        845.55        28.89 o                         
   2   9   7        108.18        101.92         5.12 o                         
   3   9   7        809.31        867.50        28.14 o                         
   4   9   7        227.42        209.21         8.57 o                         
   5   9   7        101.53        112.20         7.62 o                         
  -6  10   7         35.54         39.21         5.76 o                         
  -5  10   7         88.57         87.96         5.36 o                         
  -4  10   7         57.03         58.05         3.28 o                         
  -3  10   7          2.29          3.67         2.29 o                         
  -2  10   7         73.90         63.83         7.71 o                         
  -1  10   7          9.00          6.06         2.59 o                         
   0  10   7          0.15          0.87         2.03 o                         
   1  10   7         48.93         52.23         4.15 o                         
   2  10   7        375.05        396.86        14.97 o                         
   3  10   7        403.72        403.83        12.88 o                         
   4  10   7        103.01        101.00         4.95 o                         
   5  10   7        126.73        125.86         6.75 o                         
  -6  11   7          2.87          3.04         1.32 o                         
  -5  11   7        207.90        261.54        12.83 o                         
  -4  11   7         63.18         57.76         4.87 o                         
  -3  11   7        179.71        167.33        18.25 o                         
  -2  11   7        457.93        457.48        18.46 o                         
  -1  11   7         48.45         45.57         4.74 o                         
   0  11   7         88.20         91.00         6.47 o                         
   1  11   7         12.22         12.03         3.17 o                         
   2  11   7         50.22         39.50         3.64 o                         
   3  11   7        216.71        193.05         6.29 o                         
   4  11   7         94.37         87.57         4.89 o                         
   5  11   7         71.64         81.92         4.74 o                         
  -6  12   7         19.58         15.74         2.40 o                         
  -5  12   7          2.22          1.97         1.79 o                         
  -4  12   7         32.37         37.37         5.01 o                         
  -3  12   7         25.81         28.26         3.04 o                         
  -2  12   7          6.58          5.35         2.03 o                         
  -1  12   7         38.20         27.22         6.18 o                         
   0  12   7        111.62        113.42         7.67 o                         
   1  12   7        211.04        201.64        11.82 o                         
   2  12   7        113.93        111.62         6.15 o                         
   3  12   7         94.05         87.53         3.76 o                         
   4  12   7          2.32          1.62         2.05 o                         
   5  12   7         41.86         46.15         3.09 o                         
  -5  13   7          9.70         15.21         2.78 o                         
  -4  13   7        208.49        216.99        12.37 o                         
  -3  13   7          0.42          4.05         2.12 o                         
  -2  13   7        230.18        222.37        10.92 o                         
  -1  13   7          1.95          5.37         3.47 o                         
   0  13   7         41.83         33.46         3.86 o                         
   1  13   7        252.80        225.91         9.54 o                         
   2  13   7        114.75        111.61         5.00 o                         
   3  13   7          5.32          6.78         1.67 o                         
   4  13   7          5.17          6.40         2.45 o                         
   5  13   7          0.11          1.91         1.72 o                         
  -5  14   7          0.04          3.67         2.40 o                         
  -4  14   7         19.39         26.55         2.66 o                         
  -3  14   7          0.12         -2.13         2.13 o                         
  -2  14   7          0.28          3.16         2.00 o                         
  -1  14   7        414.03        409.73        27.03 o                         
   0  14   7         78.90         75.74         6.08 o                         
   1  14   7        322.80        292.57        12.89 o                         
   2  14   7         71.22         68.17         3.37 o                         
   3  14   7         40.78         37.50         2.71 o                         
   4  14   7          3.17          4.30         2.08 o                         
   5  14   7         66.73         62.74         5.96 o                         
  -5  15   7         25.51         19.64         3.24 o                         
  -4  15   7          0.71          1.51         1.77 o                         
  -3  15   7          3.69          4.59         2.23 o                         
  -2  15   7          6.28          5.34         2.07 o                         
  -1  15   7        280.84        277.23        15.40 o                         
   0  15   7          9.38         -5.21         9.04 o                         
   1  15   7         53.51         53.50         4.44 o                         
   2  15   7         57.71         48.47         2.78 o                         
   3  15   7         82.09         74.22         3.89 o                         
   4  15   7          0.01          2.04         2.33 o                         
  -5  16   7         21.84         22.91         3.03 o                         
  -4  16   7         44.36         44.16         5.15 o                         
  -3  16   7          5.71         10.02         2.24 o                         
  -2  16   7         85.12         84.17         5.93 o                         
  -1  16   7         46.92         63.18         6.09 o                         
   0  16   7         62.27         63.55         7.81 o                         
   1  16   7         82.84         74.98         4.46 o                         
   2  16   7         20.10         20.41         2.25 o                         
   3  16   7          0.03          4.04         3.11 o                         
   4  16   7          0.25         -0.82         2.00 o                         
  -4  17   7          4.44          1.97         1.57 o                         
  -3  17   7         14.28          9.38         2.69 o                         
  -2  17   7         53.97         65.58         4.84 o                         
  -1  17   7          0.08         -3.56         4.25 o                         
   0  17   7          5.10          5.68         2.81 o                         
   1  17   7          0.73          0.74         2.90 o                         
   2  17   7        104.60         96.81         5.98 o                         
   3  17   7        101.41        101.83         7.12 o                         
   4  17   7          5.87          3.13         3.05 o                         
  -4  18   7          9.53         11.98         3.89 o                         
  -3  18   7         13.73         19.38         2.33 o                         
  -2  18   7          7.70          2.92         2.56 o                         
  -1  18   7          4.85          1.87         2.63 o                         
   0  18   7         11.24          5.07         2.62 o                         
   1  18   7         49.05         42.58         3.71 o                         
   2  18   7         30.46         32.78         7.77 o                         
   3  18   7          5.26          2.38         2.17 o                         
  -4  19   7          2.29          2.13         2.83 o                         
  -3  19   7          9.98         17.72         2.50 o                         
  -2  19   7         28.03         40.45         3.02 o                         
  -1  19   7         30.08         26.89         2.91 o                         
   0  19   7          7.45         13.13         2.86 o                         
   1  19   7         37.95         38.77         2.82 o                         
   2  19   7         73.38         65.86        10.32 o                         
   3  19   7         74.87         71.42         7.58 o                         
  -3  20   7          3.28          3.91         2.08 o                         
  -2  20   7          9.55         16.47         2.41 o                         
  -1  20   7          0.02         -0.20         1.89 o                         
   0  20   7         90.56         99.14         7.95 o                         
   1  20   7        164.55        143.82         9.72 o                         
   2  20   7         73.48         80.55         8.27 o                         
   3  20   7          1.50          1.06         2.59 o                         
  -3  21   7          0.14          0.45         1.86 o                         
  -2  21   7         36.37         31.09         3.27 o                         
  -1  21   7         17.29         16.37         1.94 o                         
   0  21   7          1.30          1.75         1.69 o                         
   1  21   7         73.24         67.34         6.52 o                         
   2  21   7         49.71         40.00         4.26 o                         
  -2  22   7          0.01         -1.12         3.29 o                         
  -1  22   7          2.74          1.95         2.30 o                         
   0  22   7          2.34          2.71         1.89 o                         
   1  22   7         83.65         92.50         8.97 o                         
   2  22   7          0.09         -1.81         2.26 o                         
  -1  23   7         20.50         24.14         7.83 o                         
   0  23   7         23.10         22.24         2.19 o                         
   1  23   7         62.68         53.05         9.87 o                         
  -6   0   8          3.22          3.40         2.11 o                         
  -4   0   8        103.97         80.60        11.10 o                         
  -2   0   8          1.22         -0.02         1.81 o                         
   0   0   8          9.18          0.85         3.24 o                         
   2   0   8          9.16         15.78         3.32 o                         
   4   0   8         49.51         47.73         2.64 o                         
  -6   1   8         16.24         18.05         2.22 o                         
  -5   1   8         17.78         17.26         3.85 o                         
  -4   1   8          3.67          8.28         6.57 o                         
  -3   1   8         80.75         65.85        10.12 o                         
  -2   1   8          0.42          1.63         1.75 o                         
  -1   1   8         15.10         10.60         3.60 o                         
   0   1   8        742.15        750.99        33.90 o                         
   1   1   8        522.19        558.83        26.16 o                         
   2   1   8        759.82        788.62        29.10 o                         
   3   1   8        141.90        136.19         4.93 o                         
   4   1   8         76.58         92.15         2.80 o                         
   5   1   8         25.17         32.73         3.83 o                         
  -6   2   8          6.43         14.85         2.16 o                         
  -5   2   8          0.33          0.82         2.19 o                         
  -4   2   8        315.98        300.50        35.55 o                         
  -3   2   8        651.07        614.94        31.30 o                         
  -2   2   8          3.41          2.60         1.77 o                         
  -1   2   8         23.54         30.86         2.68 o                         
   0   2   8        106.71        119.35         6.50 o                         
   1   2   8        215.56        221.61         9.35 o                         
   2   2   8          7.47          7.31         2.01 o                         
   3   2   8         12.23          8.87         1.50 o                         
   4   2   8         12.90         12.20         1.38 o                         
   5   2   8         11.10         15.71         2.59 o                         
  -6   3   8         66.20         73.80         4.15 o                         
  -5   3   8         21.54         29.95         5.15 o                         
  -4   3   8          1.26          1.64         3.64 o                         
  -3   3   8          9.49         16.91         4.42 o                         
  -2   3   8         11.28         12.82         2.51 o                         
  -1   3   8         92.20         89.52         4.39 o                         
   0   3   8         28.63         33.42         2.69 o                         
   1   3   8         15.90         18.24         2.07 o                         
   2   3   8        251.35        255.68         9.87 o                         
   3   3   8        255.74        284.57         9.12 o                         
   4   3   8         49.09         42.94         2.26 o                         
   5   3   8          3.04          4.92         2.35 o                         
  -6   4   8          0.43          1.33         1.14 o                         
  -5   4   8        103.38        139.57         8.52 o                         
  -4   4   8         17.25         13.69         4.12 o                         
  -3   4   8        112.74        110.71         6.98 o                         
  -2   4   8          6.78          5.62         1.72 o                         
  -1   4   8          1.58          2.02         1.64 o                         
   0   4   8          6.95          7.22         2.00 o                         
   1   4   8        107.33         98.91         4.60 o                         
   2   4   8         24.51         29.01         3.93 o                         
   3   4   8        224.02        217.28         6.93 o                         
   4   4   8         12.52         12.63         2.09 o                         
   5   4   8         74.61         74.69         6.74 o                         
  -6   5   8          1.21          0.74         1.09 o                         
  -5   5   8          2.51          1.92         1.50 o                         
  -4   5   8         29.95         31.57         3.45 o                         
  -3   5   8         95.18         83.78         5.92 o                         
  -2   5   8        238.73        263.49         9.23 o                         
  -1   5   8        132.95        127.02         5.76 o                         
   0   5   8        460.84        453.63        14.11 o                         
   1   5   8          2.06          5.48         1.73 o                         
   2   5   8         46.95         46.96         3.41 o                         
   3   5   8        495.70        537.91        19.97 o                         
   4   5   8         20.61         22.04         2.70 o                         
   5   5   8         26.60         40.89         4.13 o                         
  -6   6   8          9.58          9.21         1.83 o                         
  -5   6   8          8.77          7.46         1.54 o                         
  -4   6   8          1.53         -3.83         5.74 o                         
  -3   6   8         50.80         39.72         5.17 o                         
  -2   6   8          2.80          3.55         1.65 o                         
  -1   6   8         94.77        107.30         5.09 o                         
   0   6   8         25.43         25.62         1.82 o                         
   1   6   8         22.74         20.42         2.14 o                         
   2   6   8        229.27        239.12         8.66 o                         
   3   6   8          4.80          3.84         2.44 o                         
   4   6   8        265.31        299.31        11.55 o                         
   5   6   8        184.58        213.40        18.37 o                         
  -6   7   8        135.48        132.48        11.33 o                         
  -5   7   8         13.98         18.07         2.14 o                         
  -4   7   8          1.53          2.95         3.34 o                         
  -3   7   8        635.18        640.53        21.63 o                         
  -2   7   8         66.95         68.76         3.51 o                         
  -1   7   8          4.78          3.60         1.63 o                         
   0   7   8         30.22         31.18         1.97 o                         
   1   7   8         86.78         88.07         3.71 o                         
   2   7   8        110.51        107.04         4.80 o                         
   3   7   8         15.90         17.41         3.36 o                         
   4   7   8         94.00        100.93         4.96 o                         
   5   7   8         10.49          4.73         3.71 o                         
  -6   8   8         69.00         63.45         8.44 o                         
  -5   8   8          3.64          4.01         1.14 o                         
  -4   8   8        177.77        203.05        12.67 o                         
  -3   8   8         33.46         45.99         3.04 o                         
  -2   8   8       1236.31       1314.87        44.46 o                         
  -1   8   8          3.87          2.36         1.67 o                         
   0   8   8          1.01          0.74         1.29 o                         
   1   8   8        162.88        155.81         6.22 o                         
   2   8   8        814.12        794.61        29.33 o                         
   3   8   8         70.70         63.24         5.75 o                         
   4   8   8          1.83          2.17         2.03 o                         
   5   8   8         13.17          7.26         2.49 o                         
  -6   9   8          4.53          7.47         1.44 o                         
  -5   9   8         49.79         55.13         3.29 o                         
  -4   9   8        228.92        232.00        10.05 o                         
  -3   9   8        253.84        270.92        13.65 o                         
  -2   9   8        877.75        934.54        29.14 o                         
  -1   9   8         66.25         71.36         3.59 o                         
   0   9   8          2.15          0.69         1.34 o                         
   1   9   8        142.89        121.77         5.22 o                         
   2   9   8          7.98          9.10         1.97 o                         
   3   9   8         86.21         89.26         5.94 o                         
   4   9   8          4.87          4.97         2.12 o                         
   5   9   8          8.16          7.96         2.42 o                         
  -6  10   8         20.34         26.03         3.25 o                         
  -5  10   8         10.47         12.50         2.00 o                         
  -4  10   8          2.03          1.40         1.27 o                         
  -3  10   8          7.33          5.01         2.89 o                         
  -2  10   8         55.04         54.00         6.09 o                         
  -1  10   8          0.22          0.41         2.17 o                         
   0  10   8       2113.52       2078.25        95.52 o                         
   1  10   8         54.50         43.70         5.60 o                         
   2  10   8        643.27        659.83        22.10 o                         
   3  10   8         33.75         22.62         2.81 o                         
   4  10   8         42.47         44.32         3.39 o                         
   5  10   8         59.19         69.65         6.86 o                         
  -6  11   8         12.84         15.07         2.17 o                         
  -5  11   8          4.84          1.46         1.60 o                         
  -4  11   8          0.29          0.85         3.38 o                         
  -3  11   8        340.37        343.90        20.79 o                         
  -2  11   8         59.71         64.79         8.11 o                         
  -1  11   8        343.09        375.75        17.68 o                         
   0  11   8        447.11        446.90        19.51 o                         
   1  11   8        654.42        663.38        31.24 o                         
   2  11   8        125.97        129.72         6.12 o                         
   3  11   8        360.57        350.45        11.95 o                         
   4  11   8         65.52         76.51         5.00 o                         
   5  11   8         33.68         31.49         3.92 o                         
  -5  12   8          0.00          1.62         2.07 o                         
  -4  12   8         12.65         14.27         2.90 o                         
  -3  12   8          1.35          1.93         2.33 o                         
  -2  12   8         73.94         64.49         5.41 o                         
  -1  12   8         79.82         82.79        11.26 o                         
   0  12   8         26.78         21.36         2.95 o                         
   1  12   8          2.68          4.59         2.83 o                         
   2  12   8         19.33         16.64         2.57 o                         
   3  12   8         11.40         10.05         2.35 o                         
   4  12   8         35.18         32.07         3.63 o                         
  -5  13   8         43.58         54.33         4.43 o                         
  -4  13   8         68.50         77.26         8.07 o                         
  -3  13   8        109.89        122.71         6.92 o                         
  -2  13   8          8.53          5.80         2.24 o                         
  -1  13   8          2.20          3.97         2.80 o                         
   0  13   8          2.28          2.10         2.40 o                         
   1  13   8          0.19          3.31         3.79 o                         
   2  13   8         69.47         73.62         4.74 o                         
   3  13   8          0.92          4.22         2.14 o                         
   4  13   8          7.42          5.30         3.54 o                         
  -5  14   8         76.46         92.94        13.82 o                         
  -4  14   8          4.55          4.09         1.71 o                         
  -3  14   8          0.27          1.45         2.05 o                         
  -2  14   8         52.43         54.48         3.52 o                         
  -1  14   8          1.33          1.27         2.27 o                         
   0  14   8          0.00         -1.25         3.04 o                         
   1  14   8        205.91        205.82        11.57 o                         
   2  14   8         11.98          9.22         2.19 o                         
   3  14   8          3.85          7.33         2.27 o                         
   4  14   8          7.17          3.02         2.85 o                         
  -5  15   8         18.57         11.71         2.21 o                         
  -4  15   8          0.01          0.44         1.52 o                         
  -3  15   8        224.35        246.38        11.42 o                         
  -2  15   8         88.53         98.81         5.59 o                         
  -1  15   8        124.59        120.88         7.30 o                         
   0  15   8          0.79         -2.27         4.51 o                         
   1  15   8         25.56         26.03         2.95 o                         
   2  15   8         58.44         58.20         3.15 o                         
   3  15   8          6.65          2.87         1.98 o                         
   4  15   8          7.31          3.80         2.35 o                         
  -4  16   8          9.47         15.45         2.75 o                         
  -3  16   8          0.47         -0.11         1.77 o                         
  -2  16   8          5.81          5.82         1.94 o                         
  -1  16   8         41.26         46.64         5.01 o                         
   0  16   8         75.94         82.15         5.42 o                         
   1  16   8        167.01        159.59         7.59 o                         
   2  16   8          3.74          5.36         1.95 o                         
   3  16   8        363.74        379.31        21.94 o                         
   4  16   8          3.44          1.97         2.39 o                         
  -4  17   8         14.89         15.63         2.27 o                         
  -3  17   8         81.11         84.82         7.83 o                         
  -2  17   8          0.04          0.65         2.44 o                         
  -1  17   8          2.42          0.64         4.01 o                         
   0  17   8          6.45          2.96         2.15 o                         
   1  17   8         12.31          6.76         3.12 o                         
   2  17   8        460.09        488.09        28.22 o                         
   3  17   8         41.87         36.90         3.43 o                         
  -4  18   8         53.54         61.54         5.70 o                         
  -3  18   8         92.88         87.18        28.18 o                         
  -2  18   8         32.05         38.33         2.89 o                         
  -1  18   8         12.95         16.42         2.31 o                         
   0  18   8         65.18         74.31         4.83 o                         
   1  18   8          5.90          8.11         2.36 o                         
   2  18   8         45.91         49.20         3.56 o                         
   3  18   8          2.53          1.07         2.96 o                         
  -3  19   8         43.31         58.11         4.39 o                         
  -2  19   8         16.92         17.55         2.22 o                         
  -1  19   8          0.16          2.42         1.77 o                         
   0  19   8          0.01          0.40         1.87 o                         
   1  19   8        129.27        148.22         7.68 o                         
   2  19   8        250.16        258.02        13.61 o                         
   3  19   8         31.60         30.70         3.75 o                         
  -3  20   8          0.56         -1.33         1.79 o                         
  -2  20   8         34.04         41.35         6.98 o                         
  -1  20   8          6.11          3.48         1.56 o                         
   0  20   8         41.04         38.30         2.48 o                         
   1  20   8        168.63        172.47        28.07 o                         
   2  20   8         10.61          9.34         3.16 o                         
  -2  21   8         28.77         27.79         3.55 o                         
  -1  21   8          3.55          4.77         1.67 o                         
   0  21   8          0.01         -0.16         1.55 o                         
   1  21   8          7.92          4.08         2.52 o                         
  -1  22   8          0.09         -0.19         1.49 o                         
   0  22   8         38.92         40.00         4.57 o                         
  -5   0   9        115.04        129.48        13.00 o                         
  -3   0   9        271.01        274.24        13.27 o                         
  -1   0   9         11.36          7.02         4.07 o                         
   1   0   9        301.92        314.40        15.51 o                         
   3   0   9          0.79          2.07         2.35 o                         
  -6   1   9          2.02         27.24         3.60 o                         
  -5   1   9          0.17          5.82         2.50 o                         
  -4   1   9        103.39         91.55         6.42 o                         
  -3   1   9        169.55        197.53        16.02 o                         
  -2   1   9        283.15        284.16        12.13 o                         
  -1   1   9         27.52         33.38         6.01 o                         
   0   1   9         30.38         35.45         4.30 o                         
   1   1   9        367.34        402.88        24.23 o                         
   2   1   9        103.86        109.40         6.23 o                         
   3   1   9       1111.50       1196.74        33.57 o                         
   4   1   9         39.02         39.77         2.86 o                         
  -6   2   9         99.49         93.30         4.92 o                         
  -5   2   9         34.43         44.95         3.88 o                         
  -4   2   9         24.98         28.58         6.47 o                         
  -3   2   9        767.44        779.94        27.11 o                         
  -2   2   9        119.57        125.47         7.46 o                         
  -1   2   9         27.46         26.12         3.30 o                         
   0   2   9          3.97          3.65         2.95 o                         
   1   2   9          4.27          4.64         2.23 o                         
   2   2   9        327.51        343.74        11.80 o                         
   3   2   9         28.24         25.03         2.06 o                         
   4   2   9          1.43          2.97         1.76 o                         
  -6   3   9          4.67          8.73         1.42 o                         
  -5   3   9         89.40         94.28         4.93 o                         
  -4   3   9        211.37        205.39        12.54 o                         
  -3   3   9         34.76         37.78         2.90 o                         
  -2   3   9          3.34         -0.41         1.82 o                         
  -1   3   9        214.30        230.36         9.88 o                         
   0   3   9          3.78          6.43         2.04 o                         
   1   3   9        161.43        153.55         7.52 o                         
   2   3   9        173.80        175.94         6.71 o                         
   3   3   9        357.34        390.10        14.74 o                         
   4   3   9          0.24         -1.06         2.08 o                         
  -6   4   9        105.19        124.42         6.18 o                         
  -5   4   9         43.01         55.34         2.60 o                         
  -4   4   9         57.08         61.18         5.36 o                         
  -3   4   9          1.71          0.21         1.73 o                         
  -2   4   9         31.46         34.65         4.05 o                         
  -1   4   9          0.20          1.21         1.94 o                         
   0   4   9        502.27        545.99        19.32 o                         
   1   4   9         32.57         38.00         3.14 o                         
   2   4   9         20.74         15.42         2.19 o                         
   3   4   9        155.08        192.31         8.73 o                         
   4   4   9        150.34        149.98         6.37 o                         
  -6   5   9          0.26          0.97         1.06 o                         
  -5   5   9        227.09        269.02        11.06 o                         
  -4   5   9        152.98        160.54         8.53 o                         
  -3   5   9          0.00          0.52         1.75 o                         
  -2   5   9         22.30         24.35         3.03 o                         
  -1   5   9         68.80         67.30         3.97 o                         
   0   5   9        601.65        575.42        19.69 o                         
   1   5   9          5.54          4.07         2.14 o                         
   2   5   9         84.69         88.97         3.97 o                         
   3   5   9       1116.42       1252.79        54.10 o                         
   4   5   9          0.38          2.41         2.24 o                         
   5   5   9         65.99         73.12         7.17 o                         
  -6   6   9        260.18        260.57        15.16 o                         
  -5   6   9         16.21         19.95         1.50 o                         
  -4   6   9         27.46         21.19         2.50 o                         
  -3   6   9        107.01        110.15         5.26 o                         
  -2   6   9          9.88          9.44         2.24 o                         
  -1   6   9          0.63          0.02         1.79 o                         
   0   6   9         13.30          9.78         1.79 o                         
   1   6   9        143.19        135.54         5.41 o                         
   2   6   9        137.77        127.99         5.90 o                         
   3   6   9         16.76         28.17         5.00 o                         
   4   6   9          7.62          7.01         2.32 o                         
   5   6   9          3.39          2.08         2.71 o                         
  -6   7   9          3.10          1.74         1.53 o                         
  -5   7   9          0.12         -0.17         0.95 o                         
  -4   7   9         95.06         90.86         6.20 o                         
  -3   7   9        774.31        845.51        30.03 o                         
  -2   7   9         68.65         65.10         4.25 o                         
  -1   7   9        425.15        428.09        13.98 o                         
   0   7   9         24.44         28.44         2.22 o                         
   1   7   9        194.68        189.26         7.44 o                         
   2   7   9         66.25         63.61         3.93 o                         
   3   7   9        122.98        128.13        10.02 o                         
   4   7   9          5.18          6.02         2.32 o                         
   5   7   9        237.98        246.69        20.05 o                         
  -5   8   9         21.77         27.11         2.22 o                         
  -4   8   9        144.89        154.94         8.13 o                         
  -3   8   9         92.16         99.03         8.49 o                         
  -2   8   9          1.96          1.42         1.76 o                         
  -1   8   9         63.62         57.63         2.73 o                         
   0   8   9          2.62         -0.31         1.55 o                         
   1   8   9          3.18         -0.76         2.20 o                         
   2   8   9          8.83          7.93         2.03 o                         
   3   8   9         50.66         64.15         6.07 o                         
   4   8   9          3.66          4.79         2.79 o                         
  -5   9   9        243.63        305.45        16.17 o                         
  -4   9   9         12.78         12.01         1.56 o                         
  -3   9   9        124.94        130.23         7.23 o                         
  -2   9   9         11.82          9.21         2.02 o                         
  -1   9   9          2.68          1.05         2.06 o                         
   0   9   9        595.86        548.33        17.39 o                         
   1   9   9          9.67          4.84         2.19 o                         
   2   9   9          7.28          8.07         1.79 o                         
   3   9   9        454.58        493.80        23.72 o                         
   4   9   9         21.28         21.04         2.42 o                         
  -5  10   9         17.32         17.55         4.56 o                         
  -4  10   9         69.39         83.09         8.89 o                         
  -3  10   9         14.88         14.56         1.96 o                         
  -2  10   9        142.44        147.71         6.40 o                         
  -1  10   9        298.31        281.90        15.63 o                         
   0  10   9        439.96        425.86        25.98 o                         
   1  10   9        735.06        715.77        25.16 o                         
   2  10   9        115.10        107.77         5.22 o                         
   3  10   9        241.14        257.56        10.22 o                         
   4  10   9          6.05         13.01         2.94 o                         
  -5  11   9         52.18         66.01         5.00 o                         
  -4  11   9          4.42          1.92         2.69 o                         
  -3  11   9        124.57        134.63        13.16 o                         
  -2  11   9        368.38        388.46        19.16 o                         
  -1  11   9          5.48          7.84         2.45 o                         
   0  11   9          9.47          4.88         2.37 o                         
   1  11   9         39.41         38.37         3.55 o                         
   2  11   9         64.31         65.16         3.89 o                         
   3  11   9         28.81         28.46         2.67 o                         
   4  11   9         28.38         35.32         4.68 o                         
  -5  12   9         42.47         41.19         3.54 o                         
  -4  12   9          0.01         -0.69         1.91 o                         
  -3  12   9        137.80        137.13         9.88 o                         
  -2  12   9         23.89         15.09         4.72 o                         
  -1  12   9        112.43        127.77        11.86 o                         
   0  12   9         66.65         57.92         3.94 o                         
   1  12   9         24.29         25.02         3.07 o                         
   2  12   9         46.65         56.60         4.98 o                         
   3  12   9         43.93         43.44         3.01 o                         
   4  12   9          0.85         -1.89         2.19 o                         
  -5  13   9          0.85          1.76         2.95 o                         
  -4  13   9        188.70        217.28        10.90 o                         
  -3  13   9        234.52        288.82        14.47 o                         
  -2  13   9          1.04         -3.26         4.36 o                         
  -1  13   9         35.58         28.12         3.17 o                         
   0  13   9         66.63         57.37         5.54 o                         
   1  13   9        204.60        199.29        10.74 o                         
   2  13   9          4.39          4.86         1.77 o                         
   3  13   9         46.36         43.84         2.87 o                         
   4  13   9          8.21         10.39         2.20 o                         
  -4  14   9          2.99          5.91         1.69 o                         
  -3  14   9          4.98          7.33         2.76 o                         
  -2  14   9          0.00         -2.16         2.35 o                         
  -1  14   9        200.00        231.34        12.11 o                         
   0  14   9          0.74          4.64         3.17 o                         
   1  14   9         15.65         14.02         2.94 o                         
   2  14   9        200.98        207.89         7.49 o                         
   3  14   9         56.16         57.37         3.41 o                         
   4  14   9         41.05         36.23         3.99 o                         
  -4  15   9        125.48        132.76         8.55 o                         
  -3  15   9          2.27         -1.40         1.78 o                         
  -2  15   9          0.66          3.22         2.30 o                         
  -1  15   9         46.43         44.04         4.80 o                         
   0  15   9         19.48         20.83         2.38 o                         
   1  15   9         13.34         14.46         2.45 o                         
   2  15   9          2.73          0.51         1.66 o                         
   3  15   9        114.94        105.90         7.10 o                         
  -4  16   9         21.66         23.46         3.30 o                         
  -3  16   9         88.15        119.55         9.18 o                         
  -2  16   9          0.30         -2.88         2.88 o                         
  -1  16   9         40.53         45.89         6.72 o                         
   0  16   9         54.98         66.08         4.50 o                         
   1  16   9         45.69         49.54         3.02 o                         
   2  16   9         13.90         11.64         2.33 o                         
   3  16   9          3.35          2.55         1.95 o                         
  -4  17   9         13.31         20.96         3.07 o                         
  -3  17   9         46.96         60.56         6.91 o                         
  -2  17   9          1.77         -0.83         2.26 o                         
  -1  17   9          0.56         -0.38         1.94 o                         
   0  17   9         16.74         14.14         2.30 o                         
   1  17   9        319.05        327.50        15.87 o                         
   2  17   9         28.72         27.54         3.80 o                         
   3  17   9        116.52        123.18        10.63 o                         
  -3  18   9         55.93         58.29         6.50 o                         
  -2  18   9         15.67         18.54         2.06 o                         
  -1  18   9          0.35          0.60         1.73 o                         
   0  18   9         38.12         51.61         3.56 o                         
   1  18   9        120.40        115.85         8.02 o                         
   2  18   9          1.78          1.71         1.88 o                         
  -2  19   9         25.87         30.73         5.61 o                         
  -1  19   9         39.40         45.57         3.10 o                         
   0  19   9         61.47         60.00         3.18 o                         
   1  19   9        117.89        107.45        18.50 o                         
   2  19   9         11.14          4.50         2.59 o                         
  -2  20   9          0.01         -0.21         1.62 o                         
  -1  20   9         16.72         22.82         2.26 o                         
   0  20   9         14.20         15.47         2.01 o                         
   1  20   9          3.23          0.90         2.54 o                         
  -6   0  10          0.06          1.73         1.55 o                         
  -4   0  10        166.59        208.48        18.61 o                         
  -2   0  10         19.53         17.83         7.50 o                         
   0   0  10        118.35        135.60         9.81 o                         
   2   0  10       1037.51       1063.35        59.85 o                         
   4   0  10         29.26         25.45         4.80 o                         
  -6   1  10          0.41          3.95         1.74 o                         
  -5   1  10          6.98         17.49         3.68 o                         
  -4   1  10        319.33        306.73        18.14 o                         
  -3   1  10         16.13         18.74         3.04 o                         
  -2   1  10        100.64        135.79        10.31 o                         
  -1   1  10          3.41          0.89         4.77 o                         
   0   1  10          1.50          0.81         3.28 o                         
   1   1  10        169.95        159.82         8.87 o                         
   2   1  10       1113.70       1164.83        53.47 o                         
   3   1  10         14.57         14.67         2.46 o                         
   4   1  10        248.84        280.16        23.47 o                         
  -6   2  10          0.35          2.63         1.24 o                         
  -5   2  10         15.14         22.72         4.55 o                         
  -4   2  10          5.47          9.95         3.60 o                         
  -3   2  10         21.83         41.74         4.34 o                         
  -2   2  10         60.18         73.39         5.51 o                         
  -1   2  10         17.85         22.13         4.84 o                         
   0   2  10          8.09          7.90         2.43 o                         
   1   2  10        197.09        202.35         7.59 o                         
   2   2  10        295.56        297.60        12.97 o                         
   3   2  10         53.09         48.32         4.61 o                         
   4   2  10         24.97         30.76         2.97 o                         
  -6   3  10          9.02         15.26         2.21 o                         
  -5   3  10          5.97          6.71         1.13 o                         
  -4   3  10          3.42          5.29         1.84 o                         
  -3   3  10        192.66        191.01         9.93 o                         
  -2   3  10        138.38        134.52         7.39 o                         
  -1   3  10        459.26        442.17        16.54 o                         
   0   3  10        179.74        183.74         8.33 o                         
   1   3  10        574.92        579.08        16.97 o                         
   2   3  10         80.86         69.85         4.15 o                         
   3   3  10         50.42         51.40         3.79 o                         
   4   3  10          0.23          3.41         2.27 o                         
  -5   4  10         12.07         12.03         1.29 o                         
  -4   4  10          3.29          0.06         1.72 o                         
  -3   4  10        116.02        127.32         8.25 o                         
  -2   4  10          1.09          2.14         2.10 o                         
  -1   4  10         37.35         37.04         3.18 o                         
   0   4  10          0.62          0.36         2.21 o                         
   1   4  10        148.00        136.46         7.19 o                         
   2   4  10         29.67         27.89         2.60 o                         
   3   4  10        166.97        173.40         8.19 o                         
   4   4  10          4.95          3.27         2.74 o                         
  -5   5  10         15.26         18.14         1.50 o                         
  -4   5  10          0.32          1.49         1.69 o                         
  -3   5  10         15.59         15.27         2.43 o                         
  -2   5  10         98.07         95.49         5.20 o                         
  -1   5  10        459.56        451.78        15.39 o                         
   0   5  10         21.04         19.83         2.76 o                         
   1   5  10         29.61         23.61         2.34 o                         
   2   5  10         25.07         26.24         2.29 o                         
   3   5  10        158.61        164.34         9.11 o                         
   4   5  10          0.20         -1.26         2.27 o                         
  -5   6  10         79.82         88.00         4.74 o                         
  -4   6  10         37.74         34.60         2.91 o                         
  -3   6  10          6.32          2.97         1.98 o                         
  -2   6  10          0.64          0.53         2.06 o                         
  -1   6  10        122.08        136.75         5.63 o                         
   0   6  10         55.11         51.45         3.16 o                         
   1   6  10         33.74         27.92         3.00 o                         
   2   6  10         64.88         64.89         3.69 o                         
   3   6  10          0.21          1.39         2.50 o                         
   4   6  10          7.11          8.70         2.80 o                         
  -5   7  10          0.33          1.67         1.34 o                         
  -4   7  10          6.46         11.86         2.71 o                         
  -3   7  10        109.72        117.86         6.69 o                         
  -2   7  10        100.66         93.60         5.87 o                         
  -1   7  10         99.27        111.78         4.67 o                         
   0   7  10       1175.26       1171.41        38.62 o                         
   1   7  10         22.31         21.69         2.94 o                         
   2   7  10        432.68        419.77        14.22 o                         
   3   7  10        100.89        100.65         5.30 o                         
   4   7  10         99.26         92.88         5.33 o                         
  -5   8  10         33.71         32.99         2.38 o                         
  -4   8  10        108.02        127.67         6.15 o                         
  -3   8  10         44.05         46.53         3.57 o                         
  -2   8  10        192.07        187.20         9.91 o                         
  -1   8  10        136.92        114.36         5.11 o                         
   0   8  10        658.15        653.61        21.73 o                         
   1   8  10        145.98        134.41         7.68 o                         
   2   8  10        367.65        375.73        12.66 o                         
   3   8  10         76.24         78.21         6.35 o                         
   4   8  10         27.54         29.47         2.74 o                         
  -5   9  10          2.22          3.53         1.71 o                         
  -4   9  10          9.29          8.55         1.59 o                         
  -3   9  10         24.41         23.43         2.49 o                         
  -2   9  10         50.84         41.83         2.54 o                         
  -1   9  10         37.91         34.10         2.17 o                         
   0   9  10         64.56         55.95         3.38 o                         
   1   9  10         29.30         17.10         2.30 o                         
   2   9  10         35.80         33.59         3.23 o                         
   3   9  10          7.98         10.45         2.75 o                         
   4   9  10         31.97         33.77         5.52 o                         
  -5  10  10          0.28         -1.35         1.45 o                         
  -4  10  10        124.59        144.82        11.10 o                         
  -3  10  10         58.02         46.09         4.16 o                         
  -2  10  10          6.28          3.37         1.44 o                         
  -1  10  10         24.82         27.26         2.88 o                         
   0  10  10        215.37        202.63        15.18 o                         
   1  10  10          3.36          2.27         1.92 o                         
   2  10  10         21.92         25.15         2.98 o                         
   3  10  10         50.76         40.56         3.54 o                         
   4  10  10         29.65         31.94         4.81 o                         
  -5  11  10          1.30          0.24         2.14 o                         
  -4  11  10        382.24        452.22        39.06 o                         
  -3  11  10         63.93         65.31         7.65 o                         
  -2  11  10         29.32         36.38         4.18 o                         
  -1  11  10         55.08         60.59         5.47 o                         
   0  11  10        145.79        149.50         7.25 o                         
   1  11  10         19.58         23.92         2.96 o                         
   2  11  10          0.09         -0.59         3.79 o                         
   3  11  10          0.00          0.92         2.11 o                         
   4  11  10          0.01         -0.18         2.01 o                         
  -4  12  10         26.06         39.50         3.74 o                         
  -3  12  10          4.09          2.59         1.91 o                         
  -2  12  10          9.56          9.86         2.69 o                         
  -1  12  10         38.49         31.04         3.96 o                         
   0  12  10        488.56        521.52        24.91 o                         
   1  12  10        174.31        181.13         8.47 o                         
   2  12  10          1.16          0.53         1.88 o                         
   3  12  10          0.00         -1.82         1.82 o                         
  -4  13  10         88.81         97.93         9.86 o                         
  -3  13  10        173.49        197.14        14.48 o                         
  -2  13  10          0.09         -1.00         2.15 o                         
  -1  13  10          1.53          2.36         2.04 o                         
   0  13  10         46.97         44.15         3.62 o                         
   1  13  10         26.91         30.70         2.91 o                         
   2  13  10         17.84         22.60         2.49 o                         
   3  13  10          2.97          3.79         1.62 o                         
  -4  14  10         19.48         24.00         4.17 o                         
  -3  14  10          8.31         16.32         3.49 o                         
  -2  14  10         65.64         79.90         6.31 o                         
  -1  14  10          0.20          1.07         4.31 o                         
   0  14  10         92.29         96.57         5.75 o                         
   1  14  10         59.62         61.11         3.79 o                         
   2  14  10          0.99          0.58         1.63 o                         
   3  14  10         79.17         70.56         4.79 o                         
  -4  15  10         30.04         41.59         3.06 o                         
  -3  15  10          5.21         -1.31         3.68 o                         
  -2  15  10         70.11         73.96         8.46 o                         
  -1  15  10         16.25         20.69         4.80 o                         
   0  15  10         41.24         33.30         3.09 o                         
   1  15  10          8.17          6.90         1.99 o                         
   2  15  10         28.83         33.75         3.72 o                         
  -3  16  10          8.53          3.87         2.81 o                         
  -2  16  10          0.03          0.37         3.18 o                         
  -1  16  10         32.52         33.97         2.90 o                         
   0  16  10          6.02          4.08         2.62 o                         
   1  16  10          7.78          4.21         3.43 o                         
   2  16  10        386.04        352.46        20.15 o                         
  -3  17  10         11.45         12.52         2.31 o                         
  -2  17  10         88.19        105.77         9.42 o                         
  -1  17  10         20.29         30.90         3.10 o                         
   0  17  10          0.11         -1.11         2.28 o                         
   1  17  10         19.15         20.69         2.78 o                         
   2  17  10        185.53        123.08        10.37 o                         
  -2  18  10         19.03         18.29         2.04 o                         
  -1  18  10          3.49          7.95         1.70 o                         
   0  18  10          6.85          5.20         2.02 o                         
   1  18  10          1.27          2.48         2.23 o                         
  -1  19  10          1.97         -0.18         2.28 o                         
  -5   0  11        189.53        233.71        19.39 o                         
  -3   0  11        365.44        369.59        31.13 o                         
  -1   0  11         26.09         34.57         4.53 o                         
   1   0  11        224.02        231.46        21.16 o                         
   3   0  11         11.12         13.60         4.17 o                         
  -5   1  11          3.62         27.54         3.91 o                         
  -4   1  11         20.38         22.48         4.27 o                         
  -3   1  11          0.40          0.57         3.78 o                         
  -2   1  11         38.95         36.50         6.12 o                         
  -1   1  11          7.02          5.54         3.23 o                         
   0   1  11         60.18         59.44         5.91 o                         
   1   1  11        162.60        155.35        10.40 o                         
   2   1  11          9.11          5.03         2.66 o                         
   3   1  11          7.77          4.24         3.36 o                         
  -5   2  11         71.57         77.20         9.52 o                         
  -4   2  11          3.58         63.09         7.22 o                         
  -3   2  11          6.69          2.81         3.50 o                         
  -2   2  11          5.17          9.84         4.29 o                         
  -1   2  11         22.95         36.44         3.93 o                         
   0   2  11        169.24        179.37         8.58 o                         
   1   2  11        145.18        149.13         8.28 o                         
   2   2  11         24.54         21.54         2.96 o                         
   3   2  11         14.33         17.66         2.86 o                         
  -5   3  11          0.26          3.60         1.83 o                         
  -4   3  11        175.87        164.31        10.35 o                         
  -3   3  11          0.35         -0.82         2.55 o                         
  -2   3  11         14.19          9.43         3.85 o                         
  -1   3  11         86.61         78.35         4.94 o                         
   0   3  11         11.99          3.81         2.31 o                         
   1   3  11         29.32         26.44         3.24 o                         
   2   3  11         56.14         48.67         3.55 o                         
   3   3  11          0.03         -1.64         2.59 o                         
  -5   4  11          4.38          8.77         1.65 o                         
  -4   4  11         23.19         29.86         3.22 o                         
  -3   4  11         13.37         17.65         3.78 o                         
  -2   4  11         37.57         38.79         3.98 o                         
  -1   4  11        178.72        170.86         7.22 o                         
   0   4  11         20.28         14.09         4.04 o                         
   1   4  11          3.39          3.46         2.75 o                         
   2   4  11          0.70         -0.53         2.18 o                         
   3   4  11          6.35          5.63         2.12 o                         
  -5   5  11         46.65         41.03         3.07 o                         
  -4   5  11          5.38          0.56         1.45 o                         
  -3   5  11         15.89         10.19         2.07 o                         
  -2   5  11          2.04         -1.31         2.10 o                         
  -1   5  11          9.20          7.23         1.92 o                         
   0   5  11         70.08         68.94         4.36 o                         
   1   5  11          0.13          2.89         2.02 o                         
   2   5  11        135.66        137.75         8.44 o                         
   3   5  11          4.03          5.75         5.19 o                         
   4   5  11        173.83        146.34        12.65 o                         
  -5   6  11         65.37         54.47         5.10 o                         
  -4   6  11         19.38         22.97         2.15 o                         
  -3   6  11          2.09          3.90         1.78 o                         
  -2   6  11         33.00         27.52         2.34 o                         
  -1   6  11        118.84        124.72         5.59 o                         
   0   6  11        117.00        112.13         5.89 o                         
   1   6  11          0.34         -0.64         2.05 o                         
   2   6  11         37.05         34.36         3.04 o                         
   3   6  11          2.02          3.65         2.81 o                         
  -4   7  11          9.19          8.44         1.41 o                         
  -3   7  11        177.15        165.73        11.80 o                         
  -2   7  11          4.42          6.03         1.48 o                         
  -1   7  11        493.33        481.76        17.78 o                         
   0   7  11         29.03         30.72         2.90 o                         
   1   7  11        314.33        299.95        11.45 o                         
   2   7  11         53.66         57.86         5.58 o                         
   3   7  11        300.89        313.62        15.04 o                         
  -4   8  11         25.03         22.86         2.03 o                         
  -3   8  11          3.63          6.60         1.28 o                         
  -2   8  11          0.29         -0.24         1.45 o                         
  -1   8  11        110.49        107.12         5.41 o                         
   0   8  11        223.35        187.81         9.84 o                         
   1   8  11         89.76         95.58         4.20 o                         
   2   8  11        660.33        722.05        33.71 o                         
   3   8  11         50.94         55.68         3.80 o                         
  -4   9  11         34.93         34.32         3.06 o                         
  -3   9  11          0.01         -1.02         1.37 o                         
  -2   9  11          0.07         -0.78         1.55 o                         
  -1   9  11        221.66        180.37         8.36 o                         
   0   9  11          5.63          7.56         2.31 o                         
   1   9  11         37.61         41.57         3.48 o                         
   2   9  11        364.49        395.48        19.07 o                         
   3   9  11         27.03         24.95         2.61 o                         
  -4  10  11        105.35        105.97         9.58 o                         
  -3  10  11         63.88         78.48        11.09 o                         
  -2  10  11         11.53          9.89         2.69 o                         
  -1  10  11         41.05         28.16         3.33 o                         
   0  10  11         35.13         37.87         4.24 o                         
   1  10  11         18.65         22.06         2.67 o                         
   2  10  11         15.56         17.50         2.81 o                         
   3  10  11         44.91         43.95         3.13 o                         
  -4  11  11         81.08         70.43         6.73 o                         
  -3  11  11        284.04        359.04        18.34 o                         
  -2  11  11          1.39          1.88         2.72 o                         
  -1  11  11        203.29        239.70        20.69 o                         
   0  11  11          2.73          1.15         3.57 o                         
   1  11  11          3.02          4.64         2.57 o                         
   2  11  11          0.78          3.04         3.32 o                         
   3  11  11          6.11          4.34         2.06 o                         
  -4  12  11         30.84         29.23         4.28 o                         
  -3  12  11         32.54         40.67         6.09 o                         
  -2  12  11          9.63         17.47         3.59 o                         
  -1  12  11         14.26         13.16         2.53 o                         
   0  12  11         16.08         16.50         3.31 o                         
   1  12  11          2.39          4.26         2.32 o                         
   2  12  11         38.88         48.04         3.54 o                         
  -3  13  11         12.23         14.41         3.94 o                         
  -2  13  11          8.90         11.44         2.50 o                         
  -1  13  11          5.94          9.09         3.91 o                         
   0  13  11          0.02          1.96         2.80 o                         
   1  13  11        113.64        124.64         6.76 o                         
   2  13  11         47.14         48.27         2.80 o                         
  -3  14  11          8.36         13.16         3.37 o                         
  -2  14  11         47.63         44.49         5.77 o                         
  -1  14  11         15.69         18.97         3.20 o                         
   0  14  11          6.32          6.80         2.47 o                         
   1  14  11          2.74          3.30         1.57 o                         
   2  14  11         88.20         70.15         6.78 o                         
  -3  15  11         13.66         19.91         2.59 o                         
  -2  15  11         11.02         12.65         1.97 o                         
  -1  15  11          1.17          4.89         4.74 o                         
   0  15  11          4.47          3.92         3.20 o                         
   1  15  11         28.27         34.99         4.55 o                         
   2  15  11          9.64          3.77         1.94 o                         
  -2  16  11         14.86         18.76         4.03 o                         
  -1  16  11         47.80         47.67         5.41 o                         
   0  16  11         28.78         23.88         3.87 o                         
   1  16  11        161.75        131.20        11.21 o                         
  -1  17  11        127.89         95.49         9.56 o                         
   0  17  11          0.51          0.73         1.51 o                         
  -4   0  12        470.36        462.21        37.32 o                         
  -2   0  12         43.20         49.33         4.82 o                         
   0   0  12        281.18        282.30        17.55 o                         
   2   0  12        180.45        172.00        11.10 o                         
  -4   1  12          9.85         11.95         3.00 o                         
  -3   1  12          2.56          6.92         3.44 o                         
  -2   1  12          1.04          1.10         2.79 o                         
  -1   1  12        136.84        126.54         9.09 o                         
   0   1  12        236.18        238.09        15.14 o                         
   1   1  12         14.29         19.49         5.07 o                         
   2   1  12          0.40          2.51         2.78 o                         
   3   1  12          0.08         -0.59         2.51 o                         
  -4   2  12          5.23          8.38         2.00 o                         
  -3   2  12          5.79         14.46         3.88 o                         
  -2   2  12          7.53         42.20         5.04 o                         
  -1   2  12         39.89         79.50         6.09 o                         
   0   2  12         75.13         68.03         4.93 o                         
   1   2  12          3.70          5.78         4.79 o                         
   2   2  12        228.35        224.91        11.41 o                         
   3   2  12         37.00         28.28         3.19 o                         
  -4   3  12          3.87          3.40         1.94 o                         
  -3   3  12         14.12         18.55         4.08 o                         
  -2   3  12        148.04        134.80         6.49 o                         
  -1   3  12        663.66        645.71        26.36 o                         
   0   3  12         39.19         31.90         2.99 o                         
   1   3  12         59.29         64.31         5.60 o                         
   2   3  12        139.49        140.33         7.70 o                         
   3   3  12         62.97         61.60         7.86 o                         
  -4   4  12          6.69          7.69         1.22 o                         
  -3   4  12         10.50          7.38         1.61 o                         
  -2   4  12          0.04          1.20         1.41 o                         
  -1   4  12         29.05         33.46         2.95 o                         
   0   4  12         85.28         77.49         4.50 o                         
   1   4  12          1.81          1.91         2.35 o                         
   2   4  12         62.25         75.48         6.28 o                         
   3   4  12         24.81         24.07         4.05 o                         
  -4   5  12         13.87          7.23         1.19 o                         
  -3   5  12          1.07          1.86         1.25 o                         
  -2   5  12         19.95         20.86         1.93 o                         
  -1   5  12         26.85         20.44         2.42 o                         
   0   5  12         23.94         23.06         2.19 o                         
   1   5  12         42.38         43.50         3.48 o                         
   2   5  12        111.06        130.00         8.96 o                         
   3   5  12         29.12         31.68         3.03 o                         
  -4   6  12          6.40          7.45         1.41 o                         
  -3   6  12         32.99         37.64         2.74 o                         
  -2   6  12         95.19         92.16         4.16 o                         
  -1   6  12        123.40        113.64         5.64 o                         
   0   6  12         33.00         27.24         2.94 o                         
   1   6  12        112.40        102.87         5.92 o                         
   2   6  12         71.80         60.09         5.10 o                         
  -4   7  12         10.76          9.50         3.29 o                         
  -3   7  12          0.34         -0.33         1.38 o                         
  -2   7  12          0.94          0.92         1.33 o                         
  -1   7  12         25.97         24.55         2.30 o                         
   0   7  12        174.42        146.61         7.80 o                         
   1   7  12         16.90         15.17         2.62 o                         
   2   7  12        131.39        134.02         7.07 o                         
  -4   8  12          1.44          3.08         2.54 o                         
  -3   8  12          1.51          1.39         1.26 o                         
  -2   8  12         81.60         79.69         6.35 o                         
  -1   8  12        199.43        178.41        11.15 o                         
   0   8  12          4.32          3.12         2.07 o                         
   1   8  12         33.41         31.95         2.63 o                         
   2   8  12         82.48         76.82         4.62 o                         
   3   8  12         32.46         30.10         2.65 o                         
  -4   9  12        210.94        226.63        18.77 o                         
  -3   9  12        114.36        131.75        12.76 o                         
  -2   9  12         13.77         10.87         2.28 o                         
  -1   9  12         83.38         72.80         7.43 o                         
   0   9  12        133.23        126.47         5.83 o                         
   1   9  12          0.92          2.14         2.27 o                         
   2   9  12          0.52          2.48         1.66 o                         
  -3  10  12          1.79          1.71         3.27 o                         
  -2  10  12          0.76         -2.88         2.88 o                         
  -1  10  12          0.57         -0.39         3.55 o                         
   0  10  12         20.72         17.36         2.49 o                         
   1  10  12          9.93          8.57         2.21 o                         
   2  10  12         12.93         15.15         1.74 o                         
  -3  11  12         70.37         72.80         7.50 o                         
  -2  11  12         94.70        114.08        11.18 o                         
  -1  11  12          1.47         -1.86         3.31 o                         
   0  11  12          4.57          2.63         1.92 o                         
   1  11  12         28.40         30.74         2.75 o                         
   2  11  12         68.05         57.13         2.89 o                         
  -3  12  12          5.12          2.09         2.22 o                         
  -2  12  12          5.99          9.53         3.55 o                         
  -1  12  12          1.97          2.29         1.65 o                         
   0  12  12         10.42          9.51         2.18 o                         
   1  12  12        356.34        334.06        15.64 o                         
  -2  13  12          0.15         -0.25         1.21 o                         
  -1  13  12         43.39         44.48         5.26 o                         
   0  13  12          5.15          3.92         1.53 o                         
   1  13  12          0.51          1.21         2.15 o                         
  -1  14  12         17.87         16.71         2.98 o                         
   0  14  12         12.29          6.65         2.41 o                         
  -3   0  13         19.48         24.06         2.69 o                         
  -1   0  13        151.43        146.27         9.61 o                         
   1   0  13         24.34         29.68         6.46 o                         
  -4   1  13         21.99         15.41         1.64 o                         
  -3   1  13         10.70         42.47         3.64 o                         
  -2   1  13         26.37         40.52         3.88 o                         
  -1   1  13          0.90          4.07         2.43 o                         
   0   1  13         50.05         52.47         6.68 o                         
   1   1  13        386.16        377.73        17.91 o                         
   2   1  13          2.72          2.80         3.65 o                         
  -4   2  13         11.50          8.00         1.23 o                         
  -3   2  13         92.72         88.22         4.17 o                         
  -2   2  13         88.67         75.23         3.95 o                         
  -1   2  13         14.94         23.01         6.29 o                         
   0   2  13         19.62         26.48         3.39 o                         
   1   2  13          0.29          0.47         1.92 o                         
   2   2  13         40.38         34.21         4.36 o                         
  -3   3  13          0.03         -0.38         1.17 o                         
  -2   3  13         25.39         60.59         4.87 o                         
  -1   3  13        159.66        142.91         6.60 o                         
   0   3  13         87.28         97.45         6.89 o                         
   1   3  13          2.93         -0.13         1.88 o                         
   2   3  13        195.71        180.88         8.79 o                         
  -3   4  13          0.02          1.35         1.10 o                         
  -2   4  13        289.13        259.40        10.88 o                         
  -1   4  13          0.03          1.87         1.60 o                         
   0   4  13        169.95        164.03        11.26 o                         
   1   4  13         60.27         51.62         3.18 o                         
   2   4  13          2.29          3.25         2.11 o                         
  -3   5  13          0.39          1.04         1.01 o                         
  -2   5  13         63.21         53.01         2.93 o                         
  -1   5  13          8.83          7.33         1.64 o                         
   0   5  13         23.93         16.03         2.62 o                         
   1   5  13          4.16          3.41         1.76 o                         
   2   5  13         77.55         75.16         4.19 o                         
  -3   6  13         64.90         45.66         3.25 o                         
  -2   6  13          0.76          1.43         1.39 o                         
  -1   6  13        125.14        110.79         7.27 o                         
   0   6  13         32.58         30.80         2.36 o                         
   1   6  13        125.79        142.07        12.99 o                         
   2   6  13         47.00         42.52         5.32 o                         
  -3   7  13         11.01          7.23         3.16 o                         
  -2   7  13          9.93          9.07         1.73 o                         
  -1   7  13         81.82         64.99         6.53 o                         
   0   7  13          1.02          1.33         1.75 o                         
   1   7  13          1.60          1.39         2.87 o                         
   2   7  13         34.54         29.37         5.59 o                         
  -3   8  13         51.95         58.02         5.93 o                         
  -2   8  13         45.96         48.25         5.20 o                         
  -1   8  13         63.58         58.90        10.15 o                         
   0   8  13         12.45         11.63         2.37 o                         
   1   8  13          0.57          1.17         2.02 o                         
  -2   9  13          9.21         12.13         3.41 o                         
  -1   9  13          1.58          1.63         2.89 o                         
   0   9  13          6.73          7.60         3.24 o                         
   1   9  13         30.50         21.70         2.46 o                         
  -2  10  13         31.11         32.33         4.02 o                         
  -1  10  13         46.22         34.45         4.05 o                         
   0  10  13         12.58         10.69         2.77 o                         
   1  10  13          2.61          3.02         2.13 o                         
  -2   0  14         24.67         17.06         2.00 o                         
   0   0  14        393.20        379.76        21.67 o                         
  -2   1  14          2.57          3.06         1.47 o                         
  -1   1  14        127.48        103.14         9.35 o                         
   0   1  14         44.59         51.09         3.17 o                         
   1   1  14        201.26        182.39        10.83 o                         
  -2   2  14         12.72         20.05         2.07 o                         
  -1   2  14         18.84         21.10         2.43 o                         
   0   2  14        233.91        217.16         9.00 o                         
   1   2  14         12.72          8.88         2.67 o                         
  -2   3  14         37.64         28.86         4.28 o                         
  -1   3  14         34.36         29.27         2.62 o                         
   0   3  14          2.08          1.16         1.27 o                         
  -2   4  14        110.05         78.07         6.88 o                         
  -1   4  14         11.87          5.57         1.29 o                         
   0   4  14          1.32         -0.89         1.37 o                         
  -1   5  14        168.51        143.74        27.13 o                         
   0   5  14          4.10          2.54         2.34 o                         
  -1   6  14        210.82        165.96        13.84 o                         
   0   6  14         14.89         13.85         2.57 o                         
                                                                                
