# Supplementary material for: Syntheses and crystal structures of the imides 4-(2-phenyl­eth­yl)- and 4-[2-(4-hy­droxy­phen­yl)eth­yl]-4-aza­tetra­cyclo­[5.3.2.02,6.08,10]dodec-11-ene-3,5-dione
Source: Acta Crystallogr E Crystallogr Commun. 2024 Nov 28;80(Pt 12):1318–21. doi: 10.1107/S2056989024011253 (PMC11789192; doi:10.1107/S2056989024011253)
Supplement: Supplementary file 3 [file e-80-01318-IIsup3.hkl]

data_II                                                                         
_shelx_title ' jb_tda_a.res in P2(1)/n'                                         
_shelx_refln_list_code          4                                               
_shelx_F_calc_maximum      169.36                                               
_exptl_crystal_F_000       656.00                                               
_reflns_d_resolution_high  0.7890                                               
                                                                                
loop_                                                                           
 _space_group_symop_operation_xyz                                               
 'x, y, z'                                                                      
 '-x+1/2, y+1/2, -z+1/2'                                                        
 '-x, -y, -z'                                                                   
 'x-1/2, -y-1/2, z-1/2'                                                         
                                                                                
_cell_length_a     6.1948                                                       
_cell_length_b    20.3854                                                       
_cell_length_c    12.4574                                                       
_cell_angle_alpha  90.000                                                       
_cell_angle_beta  103.333                                                       
_cell_angle_gamma  90.000                                                       
                                                                                
_shelx_F_squared_multiplier     1.000                                           
                                                                                
loop_                                                                           
 _refln_index_h                                                                 
 _refln_index_k                                                                 
 _refln_index_l                                                                 
 _refln_F_squared_calc                                                          
 _refln_F_squared_meas                                                          
 _refln_F_squared_sigma                                                         
 _refln_observed_status                                                         
   2   0   0        313.45        315.44        12.19 o                         
   4   0   0        568.28        679.64        16.59 o                         
   6   0   0       1133.22       1154.38        34.29 o                         
   1   1   0        393.39        353.58        11.37 o                         
   2   1   0       1514.94       1470.94        39.34 o                         
   3   1   0       1788.15       1915.68        33.86 o                         
   4   1   0          5.72          2.25         1.27 o                         
   5   1   0        211.90        214.48         5.29 o                         
   6   1   0          1.62          5.37         1.85 o                         
   7   1   0          0.25          0.97         1.26 o                         
   0   2   0       2476.92       2194.01        85.84 o                         
   1   2   0         66.35         66.67         3.51 o                         
   2   2   0        911.16        912.32        25.66 o                         
   3   2   0          4.16          7.93         1.55 o                         
   4   2   0        249.14        265.71         5.59 o                         
   5   2   0        142.76        133.87         3.89 o                         
   6   2   0        514.37        493.28        11.32 o                         
   7   2   0         36.02         45.02         4.31 o                         
   1   3   0       2272.83       2267.33        57.64 o                         
   2   3   0        242.53        195.30         7.97 o                         
   3   3   0         23.19         28.25         1.93 o                         
   4   3   0          0.28         -0.59         1.25 o                         
   5   3   0         57.60         50.70         2.28 o                         
   6   3   0         40.19         38.69         3.40 o                         
   7   3   0         53.87         51.44         5.37 o                         
   0   4   0       3612.32       3141.16       123.22 o                         
   1   4   0         78.81         58.81         3.69 o                         
   2   4   0          7.12          7.31         2.59 o                         
   3   4   0       2053.91       2260.51        46.48 o                         
   4   4   0        185.69        171.33         4.56 o                         
   5   4   0          9.16         11.93         2.10 o                         
   6   4   0        141.72        137.99         4.74 o                         
   7   4   0         32.18         32.54         2.62 o                         
   1   5   0       2080.16       1978.00        56.20 o                         
   2   5   0        563.56        530.10        16.61 o                         
   3   5   0        228.27        264.00         8.87 o                         
   4   5   0         36.99         35.46         1.71 o                         
   5   5   0          3.54          1.43         2.21 o                         
   6   5   0        259.77        223.32         7.60 o                         
   7   5   0          8.65          3.94         2.03 o                         
   0   6   0       7556.39       6560.37       256.68 o                         
   1   6   0        294.89        258.56         8.40 o                         
   2   6   0        398.49        437.96        13.34 o                         
   3   6   0         49.67         40.65         2.66 o                         
   4   6   0        335.05        335.50         6.01 o                         
   5   6   0        222.54        189.26         5.70 o                         
   6   6   0        455.73        447.56        11.92 o                         
   7   6   0          2.54          3.38         2.20 o                         
   1   7   0         21.86         18.29         1.63 o                         
   2   7   0        889.84        897.91        25.90 o                         
   3   7   0         17.79         22.07         1.90 o                         
   4   7   0        801.27        779.18        12.46 o                         
   5   7   0        117.22        101.93         3.39 o                         
   6   7   0         48.89         50.42         3.65 o                         
   7   7   0          3.24          3.32         1.65 o                         
   0   8   0       4263.32       3978.27       128.67 o                         
   1   8   0         57.29         41.55         2.07 o                         
   2   8   0         59.48         60.98         3.65 o                         
   3   8   0       1563.73       1647.88        35.15 o                         
   4   8   0       1248.93       1248.33        19.58 o                         
   5   8   0        171.04        172.62         4.41 o                         
   6   8   0        262.43        267.65         9.56 o                         
   7   8   0          5.43          4.72         1.37 o                         
   1   9   0       1226.40       1086.01        54.28 o                         
   2   9   0         90.89         84.21         3.26 o                         
   3   9   0         54.26         40.12         2.13 o                         
   4   9   0        607.06        608.46        11.22 o                         
   5   9   0        119.80        125.22         4.16 o                         
   6   9   0         97.47         89.63         4.14 o                         
   7   9   0         45.73         39.06         2.97 o                         
   0  10   0        351.47        359.85        13.71 o                         
   1  10   0        133.31        140.47         6.34 o                         
   2  10   0         21.67         21.08         2.23 o                         
   3  10   0        394.83        368.66         9.31 o                         
   4  10   0          1.50          0.17         1.61 o                         
   5  10   0        384.86        354.93         9.50 o                         
   6  10   0          2.15          0.96         1.71 o                         
   7  10   0         17.44         14.10         1.94 o                         
   1  11   0          8.84          4.59         2.50 o                         
   2  11   0        173.35        185.69        13.04 o                         
   3  11   0        240.57        230.39         6.78 o                         
   4  11   0         63.35         62.72         4.03 o                         
   5  11   0        278.60        282.37         7.89 o                         
   6  11   0         17.13         18.22         2.25 o                         
   0  12   0        952.79        917.30        36.26 o                         
   1  12   0        378.61        420.08        24.44 o                         
   2  12   0          5.00          6.12         1.50 o                         
   3  12   0        230.16        228.58         7.79 o                         
   4  12   0         69.31         62.04         3.06 o                         
   5  12   0          0.08          0.55         1.88 o                         
   6  12   0         62.70         58.69         3.64 o                         
   1  13   0         45.86         40.09         2.73 o                         
   2  13   0          0.02          0.74         1.54 o                         
   3  13   0         13.36         14.97         2.18 o                         
   4  13   0        325.54        341.19         8.05 o                         
   5  13   0         24.30         27.74         3.15 o                         
   6  13   0         34.82         35.05         2.25 o                         
   0  14   0       3489.21       3313.49        86.69 o                         
   1  14   0        120.29        104.45         3.04 o                         
   2  14   0        199.04        181.48         5.17 o                         
   3  14   0        712.12        732.91        14.58 o                         
   4  14   0         17.48         21.08         1.89 o                         
   5  14   0        142.64        145.80         4.52 o                         
   6  14   0         88.03         76.72         3.46 o                         
   1  15   0         15.44         10.94         1.50 o                         
   2  15   0        891.85        891.96        17.17 o                         
   3  15   0         42.38         44.75         3.40 o                         
   4  15   0         16.16         12.95         1.76 o                         
   5  15   0         21.28         28.34         1.92 o                         
   6  15   0          9.53          5.90         1.21 o                         
   0  16   0       2848.39       2780.40        72.15 o                         
   1  16   0        209.53        201.33         5.58 o                         
   2  16   0         45.74         47.70         2.79 o                         
   3  16   0        730.66        778.52        16.67 o                         
   4  16   0        104.58         93.43         3.65 o                         
   5  16   0        144.44        151.42         4.73 o                         
   1  17   0        144.19        130.88         4.46 o                         
   2  17   0         95.63         96.97         5.19 o                         
   3  17   0          1.66         -0.54         1.86 o                         
   4  17   0         59.65         68.52         2.92 o                         
   5  17   0        201.91        212.42         6.65 o                         
   0  18   0        150.72        169.27         7.51 o                         
   1  18   0        325.34        319.96         8.90 o                         
   2  18   0       1009.21       1042.94        28.32 o                         
   3  18   0         31.74         33.59         2.52 o                         
   4  18   0         30.34         29.61         2.31 o                         
   5  18   0          0.01         -0.78         1.63 o                         
   1  19   0       1353.91       1339.86        32.51 o                         
   2  19   0        222.76        242.61         8.57 o                         
   3  19   0         86.70         80.38         5.16 o                         
   4  19   0         52.47         50.32         3.60 o                         
   5  19   0         27.64         23.65         3.23 o                         
   0  20   0         70.34         80.30         5.62 o                         
   1  20   0         17.53         15.07         2.04 o                         
   2  20   0        287.53        285.62         9.52 o                         
   3  20   0         58.90         66.57         3.72 o                         
   4  20   0         80.28         80.69         6.35 o                         
   1  21   0        142.50        128.67         5.30 o                         
   2  21   0        149.49        163.36         5.57 o                         
   3  21   0          2.79          2.37         2.04 o                         
   4  21   0         48.53         52.94         4.47 o                         
   0  22   0        156.52        153.90         9.41 o                         
   1  22   0          0.36          2.50         1.93 o                         
   2  22   0         14.37         16.61         2.08 o                         
   3  22   0        109.50        118.81         5.62 o                         
   1  23   0         80.40         95.34         4.14 o                         
   2  23   0         44.57         59.86         4.99 o                         
   3  23   0         37.24         41.68         3.70 o                         
   0  24   0          0.00         -1.26         2.51 o                         
   1  24   0          0.01         -1.87         1.87 o                         
   2  24   0          7.35          9.69         3.02 o                         
   1  25   0         35.56         36.31         4.72 o                         
  -7   0   1         40.53         55.83         4.36 o                         
  -5   0   1       1335.99       1294.75        32.77 o                         
  -3   0   1       2363.76       2649.27        67.43 o                         
  -1   0   1       1203.26       1128.65        46.30 o                         
   1   0   1      28684.13      27711.06       881.63 o                         
   3   0   1        507.39        620.18        15.68 o                         
   5   0   1        496.61        498.55        14.01 o                         
   7   0   1        132.63        104.52         6.94 o                         
  -7   1   1         16.03         22.19         2.56 o                         
  -6   1   1          0.13         -0.64         1.63 o                         
  -5   1   1          8.01          7.85         1.88 o                         
  -4   1   1         11.60          4.11         1.76 o                         
  -3   1   1        848.92        866.22        18.93 o                         
  -2   1   1       1617.94       1556.05        53.59 o                         
  -1   1   1      12060.45      11494.71       283.86 o                         
   0   1   1       1656.67       1488.07        41.27 o                         
   1   1   1        527.26        471.64        15.03 o                         
   2   1   1         40.84         52.40         3.50 o                         
   3   1   1        929.81       1083.95        18.47 o                         
   4   1   1         22.10         26.98         1.55 o                         
   5   1   1        509.46        472.89         9.62 o                         
   6   1   1          0.08          1.29         2.33 o                         
   7   1   1          0.92         -0.08         1.48 o                         
  -7   2   1         41.60         31.78         2.22 o                         
  -6   2   1         93.08         93.09         3.38 o                         
  -5   2   1        630.21        610.06        11.83 o                         
  -4   2   1         19.93         21.91         2.00 o                         
  -3   2   1        578.68        639.39        14.74 o                         
  -2   2   1       3934.58       4050.71       103.13 o                         
  -1   2   1       6216.54       6082.24       119.47 o                         
   0   2   1        171.06        154.46         6.20 o                         
   1   2   1        822.65        807.99        23.83 o                         
   2   2   1       1491.57       1628.28        43.18 o                         
   3   2   1         11.78         14.01         1.54 o                         
   4   2   1       1108.00       1057.23        16.29 o                         
   5   2   1          9.28         10.95         1.68 o                         
   6   2   1        192.97        181.12         7.54 o                         
   7   2   1        224.09        241.54         7.96 o                         
  -7   3   1          0.70          0.05         1.32 o                         
  -6   3   1         61.94         62.72         2.69 o                         
  -5   3   1         15.35         12.55         1.77 o                         
  -4   3   1        232.92        227.19         6.25 o                         
  -3   3   1        220.40        227.17         5.77 o                         
  -2   3   1        235.21        249.97         8.01 o                         
  -1   3   1        723.59        679.35        16.68 o                         
   0   3   1        328.74        300.82         7.79 o                         
   1   3   1        204.07        188.73         9.60 o                         
   2   3   1       2851.20       3029.50        78.12 o                         
   3   3   1        382.15        385.75         8.84 o                         
   4   3   1        281.29        265.55         6.93 o                         
   5   3   1        203.47        192.97         5.37 o                         
   6   3   1         32.04         28.35         2.37 o                         
   7   3   1         10.39          7.59         2.37 o                         
  -7   4   1         21.37         16.91         1.67 o                         
  -6   4   1          5.34          2.98         1.28 o                         
  -5   4   1        294.13        304.69         6.65 o                         
  -4   4   1         53.24         45.57         2.37 o                         
  -3   4   1        134.11        123.57         4.16 o                         
  -2   4   1          0.01         -2.32         2.32 o                         
  -1   4   1        655.20        649.86        17.67 o                         
   0   4   1        506.77        432.91        10.67 o                         
   1   4   1       2959.42       2804.06        79.08 o                         
   2   4   1       1899.55       2036.28        60.37 o                         
   3   4   1          1.08          1.22         1.68 o                         
   4   4   1         10.95         11.66         1.32 o                         
   5   4   1        301.45        327.87         7.48 o                         
   6   4   1          8.95          8.76         1.85 o                         
   7   4   1         28.52         26.16         2.10 o                         
  -7   5   1         32.10         27.02         2.41 o                         
  -6   5   1          1.07          1.43         1.21 o                         
  -5   5   1        778.47        753.01        13.17 o                         
  -4   5   1         29.05         30.00         1.71 o                         
  -3   5   1        363.90        355.37         8.74 o                         
  -2   5   1        728.37        740.71        20.14 o                         
  -1   5   1         36.53         32.40         2.57 o                         
   0   5   1         15.72         11.22         2.43 o                         
   1   5   1         12.30          6.84         2.09 o                         
   2   5   1        658.67        645.58        27.61 o                         
   3   5   1        168.88        214.75         6.29 o                         
   4   5   1          2.58          2.25         1.19 o                         
   5   5   1        978.19        981.41        16.57 o                         
   6   5   1        211.16        185.99         7.45 o                         
   7   5   1         36.42         47.55         2.98 o                         
  -7   6   1         30.10         30.20         2.24 o                         
  -6   6   1         58.46         58.25         3.18 o                         
  -5   6   1          1.26         -0.30         1.25 o                         
  -4   6   1         25.68         27.90         1.54 o                         
  -3   6   1        264.08        256.23         9.50 o                         
  -2   6   1        271.17        270.16        11.18 o                         
  -1   6   1       1191.76       1114.99        26.98 o                         
   0   6   1        549.97        502.88        12.24 o                         
   1   6   1       3642.77       3540.72        69.72 o                         
   2   6   1       1944.82       2003.30        43.63 o                         
   3   6   1        172.12        153.79         5.08 o                         
   4   6   1         88.65         85.92         3.06 o                         
   5   6   1       1535.93       1516.00        26.34 o                         
   6   6   1         53.08         37.33         2.35 o                         
   7   6   1          0.02         -0.51         1.56 o                         
  -7   7   1          1.16          0.92         1.48 o                         
  -6   7   1        204.23        206.08         9.41 o                         
  -5   7   1         42.56         43.15         2.47 o                         
  -4   7   1        273.50        303.01         6.33 o                         
  -3   7   1        259.32        274.48         7.28 o                         
  -2   7   1        597.14        628.60        21.27 o                         
  -1   7   1        122.15        120.42        10.65 o                         
   0   7   1        147.10        144.37         5.93 o                         
   1   7   1        134.59        123.86         3.94 o                         
   2   7   1          0.04         -1.08         1.72 o                         
   3   7   1         48.50         48.22         4.06 o                         
   4   7   1         76.94         81.15         2.52 o                         
   5   7   1         30.01         28.80         2.13 o                         
   6   7   1        109.16         95.68         3.79 o                         
   7   7   1         30.63         24.13         1.82 o                         
  -7   8   1          0.38          3.34         2.38 o                         
  -6   8   1         61.37         74.90         4.23 o                         
  -5   8   1         98.29         99.19         3.68 o                         
  -4   8   1         95.20         85.40         2.98 o                         
  -3   8   1        710.88        713.63        16.43 o                         
  -2   8   1         71.10         71.71         3.41 o                         
  -1   8   1       2542.55       2408.68        61.92 o                         
   0   8   1        105.85         86.11         4.54 o                         
   1   8   1       1364.12       1261.20        27.64 o                         
   2   8   1         41.34         34.14         2.55 o                         
   3   8   1        287.85        286.66        10.01 o                         
   4   8   1        138.82        116.47         3.23 o                         
   5   8   1       1346.29       1361.51        27.13 o                         
   6   8   1         59.82         55.08         3.15 o                         
   7   8   1          8.48          7.60         1.49 o                         
  -7   9   1         13.95         18.62         3.66 o                         
  -6   9   1        367.49        402.71        15.58 o                         
  -5   9   1        556.37        549.91        14.47 o                         
  -4   9   1         29.36         28.92         2.04 o                         
  -3   9   1        793.30        856.79        15.39 o                         
  -2   9   1        919.45        874.00        22.48 o                         
  -1   9   1        194.79        160.43         7.57 o                         
   0   9   1         89.38         89.05         4.86 o                         
   1   9   1        109.66         92.72         4.79 o                         
   2   9   1        224.93        242.93         6.45 o                         
   3   9   1         46.34         38.74         2.21 o                         
   4   9   1        213.27        210.10         5.74 o                         
   5   9   1         16.96         16.66         1.99 o                         
   6   9   1          5.78          5.23         1.66 o                         
   7   9   1        158.18        135.54         6.72 o                         
  -7  10   1          3.21          1.34         3.47 o                         
  -6  10   1         74.46         86.10         6.02 o                         
  -5  10   1         10.75          6.43         1.93 o                         
  -4  10   1        692.92        671.14        19.34 o                         
  -3  10   1        582.84        596.57        10.94 o                         
  -2  10   1         40.02         40.91         4.25 o                         
  -1  10   1       2832.92       2876.62        72.70 o                         
   0  10   1       2140.47       2190.31        64.48 o                         
   1  10   1        559.17        597.78        18.53 o                         
   2  10   1          4.80         11.31         1.68 o                         
   3  10   1         33.82         31.14         1.90 o                         
   4  10   1        106.98        110.79         3.66 o                         
   5  10   1        248.26        234.83         6.41 o                         
   6  10   1         37.33         31.72         2.32 o                         
  -7  11   1          8.04          9.47         2.71 o                         
  -6  11   1          8.87          6.58         2.01 o                         
  -5  11   1         24.81         27.75         2.51 o                         
  -4  11   1       1281.73       1327.30        28.35 o                         
  -3  11   1       1380.63       1314.38        21.90 o                         
  -2  11   1        233.68        204.01        13.66 o                         
  -1  11   1       1361.73       1364.23        37.60 o                         
   0  11   1         91.33         92.42         5.10 o                         
   1  11   1         58.60         50.82         4.04 o                         
   2  11   1        147.10        145.96         7.31 o                         
   3  11   1        125.26        131.51         5.52 o                         
   4  11   1        473.42        457.55        10.14 o                         
   5  11   1         11.42          8.62         1.81 o                         
   6  11   1          9.36         11.21         1.61 o                         
  -6  12   1          4.32          8.17         1.64 o                         
  -5  12   1         29.91         28.72         2.49 o                         
  -4  12   1        449.22        448.31        11.95 o                         
  -3  12   1        233.63        218.51         5.70 o                         
  -2  12   1         11.69          7.85         2.03 o                         
  -1  12   1        983.87        944.32        34.80 o                         
   0  12   1        531.55        516.87        14.86 o                         
   1  12   1        155.14        129.86         7.26 o                         
   2  12   1         67.72         59.81         2.70 o                         
   3  12   1        170.54        155.37         5.04 o                         
   4  12   1          7.07          6.80         1.91 o                         
   5  12   1         21.31         19.23         2.27 o                         
   6  12   1          6.90          3.65         1.33 o                         
  -6  13   1          0.00         -0.31         1.53 o                         
  -5  13   1          7.54          5.68         1.78 o                         
  -4  13   1          0.03          1.18         1.97 o                         
  -3  13   1         16.97         20.56         2.24 o                         
  -2  13   1         60.02         57.23         3.31 o                         
  -1  13   1          1.29          1.97         1.62 o                         
   0  13   1          2.02          0.73         2.30 o                         
   1  13   1          0.36         -0.21         1.35 o                         
   2  13   1          6.62          2.75         1.21 o                         
   3  13   1        346.75        357.41         7.00 o                         
   4  13   1         42.51         48.97         2.79 o                         
   5  13   1         88.74         84.02         5.08 o                         
   6  13   1          9.11          9.63         1.53 o                         
  -6  14   1         30.17         32.13         2.27 o                         
  -5  14   1         28.69         30.06         2.18 o                         
  -4  14   1         39.19         36.21         2.70 o                         
  -3  14   1          2.19          3.90         1.79 o                         
  -2  14   1         21.68         19.56         1.92 o                         
  -1  14   1        836.87        866.53        15.77 o                         
   0  14   1         41.76         48.92         2.18 o                         
   1  14   1         99.26         88.60         2.47 o                         
   2  14   1        399.41        395.92         8.40 o                         
   3  14   1       1188.60       1155.83        19.01 o                         
   4  14   1         75.65         68.17         2.63 o                         
   5  14   1         89.21         78.48         3.26 o                         
   6  14   1         76.95         66.74         5.18 o                         
  -6  15   1         26.98         30.87         1.74 o                         
  -5  15   1          1.20          0.76         1.58 o                         
  -4  15   1        102.01        105.32         3.50 o                         
  -3  15   1          3.73          3.07         1.85 o                         
  -2  15   1          0.35         -1.19         1.65 o                         
  -1  15   1        438.45        439.95        12.22 o                         
   0  15   1        980.35        976.69        18.00 o                         
   1  15   1         25.99         21.82         1.67 o                         
   2  15   1        532.53        536.23        10.84 o                         
   3  15   1       1539.79       1553.70        26.20 o                         
   4  15   1         81.10         76.84         2.93 o                         
   5  15   1          7.67          6.69         1.47 o                         
  -6  16   1        123.14         87.57         7.26 o                         
  -5  16   1        618.40        689.53        17.08 o                         
  -4  16   1         28.09         29.07         2.07 o                         
  -3  16   1         50.67         42.55         2.55 o                         
  -2  16   1          0.42          2.03         1.72 o                         
  -1  16   1        169.82        161.25         4.40 o                         
   0  16   1        114.76        111.04         3.44 o                         
   1  16   1         30.22         27.61         1.92 o                         
   2  16   1         35.80         39.92         2.22 o                         
   3  16   1        100.21        103.58         3.32 o                         
   4  16   1          1.41          2.88         1.57 o                         
   5  16   1        188.80        217.23         5.88 o                         
  -5  17   1         15.69         17.94         1.67 o                         
  -4  17   1         62.35         81.28         3.42 o                         
  -3  17   1        411.92        443.96        11.33 o                         
  -2  17   1        165.39        168.23         6.91 o                         
  -1  17   1        757.57        790.69        17.33 o                         
   0  17   1        476.30        460.22         9.50 o                         
   1  17   1          0.85         -0.96         1.64 o                         
   2  17   1        148.09        151.44         4.90 o                         
   3  17   1        225.68        234.19         6.14 o                         
   4  17   1          0.09         -0.65         1.76 o                         
   5  17   1        118.19        119.46         7.29 o                         
  -5  18   1        189.25        236.22        11.14 o                         
  -4  18   1        107.20        106.24         6.41 o                         
  -3  18   1        381.99        375.66         9.84 o                         
  -2  18   1         88.38         89.46         3.89 o                         
  -1  18   1        288.90        303.08         8.47 o                         
   0  18   1        224.98        221.17         6.35 o                         
   1  18   1        291.49        296.61         8.68 o                         
   2  18   1        175.47        176.62         6.04 o                         
   3  18   1        126.01        118.07         4.41 o                         
   4  18   1        148.11        161.03         9.27 o                         
   5  18   1          1.93          0.48         1.64 o                         
  -5  19   1         77.36         69.34         4.59 o                         
  -4  19   1         49.26         56.29         3.13 o                         
  -3  19   1         10.83          9.78         2.22 o                         
  -2  19   1         46.76         49.86         3.24 o                         
  -1  19   1          0.00          0.73         1.61 o                         
   0  19   1        975.71        984.72        19.95 o                         
   1  19   1         52.41         50.64         4.94 o                         
   2  19   1        252.01        241.63         8.80 o                         
   3  19   1        446.79        460.82        11.66 o                         
   4  19   1          6.85          7.87         1.86 o                         
  -4  20   1         11.88         14.16         1.86 o                         
  -3  20   1          1.04          2.05         1.71 o                         
  -2  20   1         24.13         22.38         2.65 o                         
  -1  20   1         17.63         16.11         1.93 o                         
   0  20   1        178.81        167.13         4.88 o                         
   1  20   1         71.91         75.27         6.50 o                         
   2  20   1         27.40         22.99         2.34 o                         
   3  20   1         33.24         31.53         2.55 o                         
   4  20   1          1.67          2.70         1.63 o                         
  -4  21   1          9.10          9.75         3.00 o                         
  -3  21   1         30.15         23.69         2.40 o                         
  -2  21   1          0.10          0.88         1.70 o                         
  -1  21   1          1.35          1.55         1.58 o                         
   0  21   1          4.24          6.02         1.85 o                         
   1  21   1          1.60          2.83         1.81 o                         
   2  21   1          1.39          0.65         2.03 o                         
   3  21   1         18.68         17.83         3.04 o                         
   4  21   1          0.38          0.20         1.74 o                         
  -4  22   1          2.56          7.05         1.94 o                         
  -3  22   1          3.98          3.63         1.62 o                         
  -2  22   1         32.62         27.89         2.27 o                         
  -1  22   1         10.26         11.28         1.77 o                         
   0  22   1          0.73          0.43         1.75 o                         
   1  22   1         29.74         38.28         2.53 o                         
   2  22   1         13.17         16.43         2.14 o                         
   3  22   1         44.29         41.44         3.83 o                         
  -3  23   1         42.35         48.80         3.32 o                         
  -2  23   1         33.85         34.18         2.62 o                         
  -1  23   1        109.18        116.17         5.88 o                         
   0  23   1         43.82         44.27         2.55 o                         
   1  23   1          1.46          2.61         1.65 o                         
   2  23   1         30.92         37.88         2.95 o                         
   3  23   1         92.42        102.40         8.25 o                         
  -2  24   1          6.55          8.24         2.19 o                         
  -1  24   1        107.06        124.77         6.97 o                         
   0  24   1          2.92          7.57         1.91 o                         
   1  24   1          2.32          0.77         1.58 o                         
   2  24   1         62.76         60.91         7.43 o                         
  -1  25   1          1.50          5.94         2.51 o                         
   0  25   1         43.83         36.54         3.15 o                         
   1  25   1          4.01          2.77         2.30 o                         
  -6   0   2        709.18        707.38        20.78 o                         
  -4   0   2       1569.59       1548.89        49.09 o                         
  -2   0   2         24.24         18.48         3.53 o                         
   0   0   2       1595.06       1491.64        48.91 o                         
   2   0   2         17.74         20.79         6.39 o                         
   4   0   2          2.77          0.40         1.53 o                         
   6   0   2         15.94         10.03         4.03 o                         
  -7   1   2          0.01          0.92         1.68 o                         
  -6   1   2        663.54        631.38        17.04 o                         
  -5   1   2        448.87        451.72        12.89 o                         
  -4   1   2        590.25        653.01        19.20 o                         
  -3   1   2        594.93        699.61        20.33 o                         
  -2   1   2       1240.11       1318.33        39.91 o                         
  -1   1   2       1082.05       1101.46        45.56 o                         
   0   1   2       8354.40       7852.02       216.81 o                         
   1   1   2        285.73        320.87        11.04 o                         
   2   1   2          2.92          1.83         2.40 o                         
   3   1   2        105.30        109.80         2.94 o                         
   4   1   2        151.73        154.59         3.64 o                         
   5   1   2         10.98          9.18         2.34 o                         
   6   1   2          5.82          4.70         1.91 o                         
   7   1   2          8.22         10.82         1.29 o                         
  -7   2   2          5.57          3.42         1.57 o                         
  -6   2   2        608.39        588.70        15.33 o                         
  -5   2   2         43.83         46.24         3.78 o                         
  -4   2   2        102.02        141.00         5.28 o                         
  -3   2   2        991.19       1108.11        30.22 o                         
  -2   2   2         77.39         84.98         4.67 o                         
  -1   2   2       5011.24       4973.31       123.86 o                         
   0   2   2      13143.14      12574.44       400.72 o                         
   1   2   2          1.48          2.38         1.67 o                         
   2   2   2         39.64         34.18         3.29 o                         
   3   2   2       1950.14       2108.18        33.73 o                         
   4   2   2          5.07          8.85         1.26 o                         
   5   2   2         77.06         78.25         3.38 o                         
   6   2   2          0.01          0.65         1.99 o                         
   7   2   2         33.16         32.16         3.96 o                         
  -7   3   2         39.00         35.68         2.85 o                         
  -6   3   2          1.28         -1.43         1.53 o                         
  -5   3   2       1164.91       1164.43        20.77 o                         
  -4   3   2        181.61        179.44         5.86 o                         
  -3   3   2         11.34         16.86         2.19 o                         
  -2   3   2        152.69        155.35         7.40 o                         
  -1   3   2       7879.14       7871.15       164.84 o                         
   0   3   2       1820.37       1752.50        57.42 o                         
   1   3   2        377.31        416.13        13.70 o                         
   2   3   2       1242.40       1304.62        27.30 o                         
   3   3   2        355.39        401.03        11.77 o                         
   4   3   2        187.85        189.38         4.15 o                         
   5   3   2        259.01        284.77         6.86 o                         
   6   3   2          2.91          1.41         4.21 o                         
   7   3   2         10.39         11.54         2.12 o                         
  -7   4   2          6.18          4.78         1.35 o                         
  -6   4   2          2.00          0.44         1.44 o                         
  -5   4   2         24.35         23.55         2.49 o                         
  -4   4   2        245.25        234.31         6.28 o                         
  -3   4   2        301.69        295.58         8.25 o                         
  -2   4   2        832.98        861.69        20.88 o                         
  -1   4   2      10172.23      10032.96       248.59 o                         
   0   4   2       1183.54       1184.62        35.18 o                         
   1   4   2        706.41        696.53        21.47 o                         
   2   4   2       6446.02       6874.11       134.10 o                         
   3   4   2        116.00        118.27         4.82 o                         
   4   4   2          6.35          3.17         1.36 o                         
   5   4   2       1418.09       1386.95        24.85 o                         
   6   4   2        101.06        102.09         5.08 o                         
   7   4   2         53.01         52.41         3.26 o                         
  -7   5   2         15.23         14.51         1.44 o                         
  -6   5   2         87.59         93.18         3.62 o                         
  -5   5   2        333.10        323.14         7.24 o                         
  -4   5   2          1.50          3.25         1.46 o                         
  -3   5   2        548.36        596.24        13.64 o                         
  -2   5   2        725.46        773.38        22.58 o                         
  -1   5   2       3863.76       3814.99        87.53 o                         
   0   5   2         19.08         19.86         1.82 o                         
   1   5   2        754.21        706.67        21.99 o                         
   2   5   2         23.69         21.71         2.12 o                         
   3   5   2         70.90         79.43         3.92 o                         
   4   5   2         41.84         46.22         2.04 o                         
   5   5   2         66.29         74.62         3.02 o                         
   6   5   2        107.59        103.44         4.44 o                         
   7   5   2          1.45         -0.29         1.45 o                         
  -7   6   2         98.98         93.92         3.70 o                         
  -6   6   2        316.62        329.94         8.08 o                         
  -5   6   2         58.13         65.73         2.83 o                         
  -4   6   2          3.49          4.66         1.39 o                         
  -3   6   2         99.95         89.03         3.51 o                         
  -2   6   2       1028.98       1103.71        29.84 o                         
  -1   6   2        641.61        572.19        15.29 o                         
   0   6   2       1258.14       1197.28        31.34 o                         
   1   6   2        177.62        164.80         5.26 o                         
   2   6   2        100.07        109.97         6.55 o                         
   3   6   2       1372.49       1475.06        34.89 o                         
   4   6   2        256.38        261.85         5.56 o                         
   5   6   2          2.03          1.49         1.72 o                         
   6   6   2          3.81          2.58         1.73 o                         
   7   6   2         29.74         27.40         2.07 o                         
  -7   7   2         88.43         80.47         4.62 o                         
  -6   7   2        393.46        397.06         8.71 o                         
  -5   7   2        221.18        214.65         4.91 o                         
  -4   7   2          1.14         -0.15         1.34 o                         
  -3   7   2        485.67        556.12        12.74 o                         
  -2   7   2         64.89         53.79         4.51 o                         
  -1   7   2        501.42        527.16        12.24 o                         
   0   7   2        175.00        162.48         6.48 o                         
   1   7   2        100.81         75.56         4.21 o                         
   2   7   2          4.72          2.87         1.50 o                         
   3   7   2         10.24          8.49         1.79 o                         
   4   7   2         59.20         51.17         2.43 o                         
   5   7   2          1.26          1.54         1.66 o                         
   6   7   2         17.63         17.64         1.79 o                         
   7   7   2          3.29          3.69         1.11 o                         
  -7   8   2         27.92         24.39         2.06 o                         
  -6   8   2         76.41         73.93         3.20 o                         
  -5   8   2         75.49         74.98         3.12 o                         
  -4   8   2        268.27        255.65         6.60 o                         
  -3   8   2        452.99        486.57        11.87 o                         
  -2   8   2        264.50        293.15        10.59 o                         
  -1   8   2        236.00        223.61         7.75 o                         
   0   8   2       3735.64       3579.98        81.83 o                         
   1   8   2         73.74         56.65         2.98 o                         
   2   8   2         11.98         13.98         1.79 o                         
   3   8   2         29.24         33.57         2.57 o                         
   4   8   2       1133.92       1135.39        19.00 o                         
   5   8   2          9.84          8.45         1.74 o                         
   6   8   2         43.25         34.42         2.63 o                         
  -7   9   2          1.31         -1.11         1.45 o                         
  -6   9   2         66.21         71.66         4.52 o                         
  -5   9   2         20.84         21.59         2.10 o                         
  -4   9   2          2.07          1.98         1.16 o                         
  -3   9   2        355.91        345.07         7.38 o                         
  -2   9   2        861.50        875.06        28.76 o                         
  -1   9   2        788.72        807.38        19.37 o                         
   0   9   2          6.58         11.35         3.06 o                         
   1   9   2        545.29        480.75        14.49 o                         
   2   9   2          0.53          1.32         1.41 o                         
   3   9   2         31.85         30.92         2.16 o                         
   4   9   2        542.05        485.01         9.58 o                         
   5   9   2          0.09          2.86         1.65 o                         
   6   9   2         32.07         32.90         2.29 o                         
  -7  10   2          6.73          3.78         1.39 o                         
  -6  10   2          3.70          1.88         1.76 o                         
  -5  10   2          0.03          0.38         1.26 o                         
  -4  10   2        426.60        407.34         8.86 o                         
  -3  10   2        750.71        712.01        12.92 o                         
  -2  10   2        261.92        263.76        11.80 o                         
  -1  10   2       1407.36       1349.43        37.78 o                         
   0  10   2       1213.22       1286.29        47.56 o                         
   1  10   2         32.68         41.10         3.82 o                         
   2  10   2        513.85        556.70        14.27 o                         
   3  10   2        284.72        251.71         4.99 o                         
   4  10   2          0.36          0.56         1.40 o                         
   5  10   2        588.90        589.13        14.25 o                         
   6  10   2         58.54         60.90         3.18 o                         
  -7  11   2         43.45         42.24         2.11 o                         
  -6  11   2         50.53         58.66         3.36 o                         
  -5  11   2         27.06         36.97         5.03 o                         
  -4  11   2        117.02        114.09         3.99 o                         
  -3  11   2        204.79        205.14         4.97 o                         
  -2  11   2         15.41         11.66         4.14 o                         
  -1  11   2        121.65        117.38         9.75 o                         
   0  11   2        625.01        702.29        29.14 o                         
   1  11   2        225.45        205.27        13.08 o                         
   2  11   2        148.85        140.49         4.53 o                         
   3  11   2         39.87         41.37         2.16 o                         
   4  11   2         54.06         58.61         2.89 o                         
   5  11   2        174.56        167.71         5.75 o                         
   6  11   2         11.68         14.11         1.76 o                         
  -6  12   2         52.78         47.06         2.84 o                         
  -5  12   2         36.74         38.86         3.19 o                         
  -4  12   2        125.52        129.35         4.58 o                         
  -3  12   2        437.34        432.48         8.94 o                         
  -2  12   2         54.02         47.36         2.46 o                         
  -1  12   2        812.84        738.48        31.65 o                         
   0  12   2        915.61        936.53        31.97 o                         
   1  12   2        134.71        129.93         9.60 o                         
   2  12   2        717.84        684.60        11.54 o                         
   3  12   2         21.27         10.52         1.51 o                         
   4  12   2        155.49        138.92         4.30 o                         
   5  12   2        187.77        181.04         4.65 o                         
   6  12   2          1.68          1.18         1.35 o                         
  -6  13   2         76.60         82.82         2.90 o                         
  -5  13   2        201.29        199.92         7.26 o                         
  -4  13   2        262.45        241.42         8.03 o                         
  -3  13   2        220.10        182.57         5.71 o                         
  -2  13   2        657.64        654.09        12.54 o                         
  -1  13   2        104.83         92.79         5.40 o                         
   0  13   2          2.76          3.79         1.78 o                         
   1  13   2         83.97         76.97         2.56 o                         
   2  13   2         36.93         35.87         1.83 o                         
   3  13   2        124.97        116.61         3.59 o                         
   4  13   2         36.03         35.69         2.15 o                         
   5  13   2          0.00          1.62         1.57 o                         
   6  13   2          1.34          1.34         0.94 o                         
  -6  14   2        470.66        475.01        18.56 o                         
  -5  14   2          3.18          3.28         1.73 o                         
  -4  14   2        101.25        100.44         4.79 o                         
  -3  14   2         78.71         78.04         4.50 o                         
  -2  14   2          3.20          2.94         1.35 o                         
  -1  14   2        375.52        348.81         8.00 o                         
   0  14   2       1584.07       1630.53        28.99 o                         
   1  14   2        107.27         97.30         2.67 o                         
   2  14   2        252.54        236.55         5.48 o                         
   3  14   2        110.75        113.45         4.04 o                         
   4  14   2        339.84        315.61         7.24 o                         
   5  14   2         11.74          9.42         1.49 o                         
   6  14   2         21.81         22.44         2.70 o                         
  -6  15   2        206.26        206.49         8.11 o                         
  -5  15   2         26.39         32.89         2.42 o                         
  -4  15   2        100.92         84.22         3.90 o                         
  -3  15   2         38.68         30.63         2.40 o                         
  -2  15   2        491.20        490.84        10.78 o                         
  -1  15   2          0.92          2.04         1.20 o                         
   0  15   2        404.64        392.50         7.98 o                         
   1  15   2        571.15        558.85        10.69 o                         
   2  15   2         11.08          8.73         1.39 o                         
   3  15   2        561.57        563.30        13.36 o                         
   4  15   2         78.51         82.15         2.92 o                         
   5  15   2         11.88          7.71         1.51 o                         
  -6  16   2        111.50         85.22         6.56 o                         
  -5  16   2         48.16         44.57         2.21 o                         
  -4  16   2         25.70         35.46         2.46 o                         
  -3  16   2         37.43         41.46         3.00 o                         
  -2  16   2        637.57        616.06        14.00 o                         
  -1  16   2         35.93         41.53         2.46 o                         
   0  16   2         35.38         31.36         1.77 o                         
   1  16   2       1046.39       1031.05        18.13 o                         
   2  16   2        913.59        879.56        15.85 o                         
   3  16   2          0.03          2.10         1.59 o                         
   4  16   2         96.08         86.21         3.38 o                         
   5  16   2        181.06        181.23         6.49 o                         
  -5  17   2        159.95        181.54         5.43 o                         
  -4  17   2          8.36          5.64         1.68 o                         
  -3  17   2        182.76        175.76         5.36 o                         
  -2  17   2         11.29         15.91         2.18 o                         
  -1  17   2         39.45         43.61         2.80 o                         
   0  17   2        715.97        712.06        13.38 o                         
   1  17   2        974.41        968.23        18.14 o                         
   2  17   2        384.61        393.76         9.73 o                         
   3  17   2          1.08          2.69         1.48 o                         
   4  17   2         69.98         65.63         3.04 o                         
   5  17   2          8.48          9.40         2.25 o                         
  -5  18   2          8.19          6.99         2.31 o                         
  -4  18   2         57.90         53.64         3.44 o                         
  -3  18   2         57.80         56.30         3.70 o                         
  -2  18   2        280.60        281.60         8.00 o                         
  -1  18   2        121.70        116.63         4.43 o                         
   0  18   2          3.89          4.09         1.55 o                         
   1  18   2         49.59         49.36         3.31 o                         
   2  18   2        265.72        273.77         7.20 o                         
   3  18   2         67.66         63.81         4.40 o                         
   4  18   2          1.50          0.38         1.68 o                         
   5  18   2          0.03         -0.76         1.50 o                         
  -5  19   2        400.68        416.49        16.70 o                         
  -4  19   2         20.25         22.03         2.41 o                         
  -3  19   2          0.74          1.45         1.74 o                         
  -2  19   2        266.81        293.47        10.01 o                         
  -1  19   2         14.52         12.12         1.83 o                         
   0  19   2         36.69         39.53         2.07 o                         
   1  19   2         56.64         63.14         3.19 o                         
   2  19   2          0.16          0.93         1.56 o                         
   3  19   2          1.57         -0.99         1.73 o                         
   4  19   2         47.00         48.03         3.09 o                         
  -4  20   2        162.23        175.08         7.64 o                         
  -3  20   2         35.96         43.50         2.86 o                         
  -2  20   2         79.58         78.18         4.01 o                         
  -1  20   2        148.78        144.74         4.71 o                         
   0  20   2         41.67         50.85         3.42 o                         
   1  20   2         44.83         45.47         2.90 o                         
   2  20   2         59.09         56.30         4.34 o                         
   3  20   2          5.75          3.07         1.63 o                         
   4  20   2         36.77         32.51         2.81 o                         
  -4  21   2          9.69         13.17         3.01 o                         
  -3  21   2         84.00         88.03         4.11 o                         
  -2  21   2         30.39         24.01         2.35 o                         
  -1  21   2         21.60         15.42         1.90 o                         
   0  21   2         45.16         48.73         3.29 o                         
   1  21   2          9.48          8.44         1.80 o                         
   2  21   2          2.09          6.12         3.15 o                         
   3  21   2          2.06          1.29         1.92 o                         
   4  21   2          2.52          3.97         2.04 o                         
  -4  22   2         96.41        106.66         5.46 o                         
  -3  22   2        158.86        175.95         5.78 o                         
  -2  22   2         48.08         58.16         3.00 o                         
  -1  22   2          2.16          0.91         1.74 o                         
   0  22   2         21.21         23.84         3.21 o                         
   1  22   2          2.01          1.38         2.13 o                         
   2  22   2         40.48         42.50         3.26 o                         
   3  22   2         14.72         20.10         2.36 o                         
  -3  23   2        153.26        157.08        11.40 o                         
  -2  23   2         14.44         22.83         2.63 o                         
  -1  23   2         14.00         10.74         3.67 o                         
   0  23   2        187.78        208.33         9.53 o                         
   1  23   2         78.54         73.76         3.91 o                         
   2  23   2          4.48          4.42         1.85 o                         
   3  23   2         10.26          7.94         2.16 o                         
  -2  24   2         90.69         88.23         6.18 o                         
  -1  24   2          0.41          0.27         2.10 o                         
   0  24   2        107.34        119.55         5.68 o                         
   1  24   2          1.09          0.65         1.68 o                         
   2  24   2         32.14         31.81         2.77 o                         
  -1  25   2         35.80         36.96         4.18 o                         
   0  25   2          8.94          9.32         1.99 o                         
   1  25   2          2.39         -0.30         2.03 o                         
  -7   0   3          5.68          9.00         2.29 o                         
  -5   0   3          9.42         10.64         2.30 o                         
  -3   0   3          0.12          4.06         2.98 o                         
  -1   0   3         20.57         28.16         3.98 o                         
   1   0   3        132.68        120.79        17.20 o                         
   3   0   3        201.54        225.88         6.41 o                         
   5   0   3          2.16          4.16         4.82 o                         
   7   0   3        376.02        387.67        16.26 o                         
  -7   1   3        148.39        144.64         6.76 o                         
  -6   1   3         28.17         24.20         2.57 o                         
  -5   1   3         25.00         19.66         2.25 o                         
  -4   1   3         31.15         32.12         3.03 o                         
  -3   1   3        208.69        204.50         9.48 o                         
  -2   1   3        258.30        271.25        11.16 o                         
  -1   1   3      11408.77      11036.76       304.65 o                         
   0   1   3       1268.12       1367.31        39.17 o                         
   1   1   3       1283.93       1375.39        40.78 o                         
   2   1   3       1145.38       1265.02        26.34 o                         
   3   1   3        401.49        396.98         8.47 o                         
   4   1   3        886.45        894.81        16.35 o                         
   5   1   3        625.30        703.15        18.02 o                         
   6   1   3        130.18        140.95         5.84 o                         
   7   1   3          0.93          0.72         0.80 o                         
  -7   2   3          2.96          2.92         1.28 o                         
  -6   2   3         95.58        103.92         4.81 o                         
  -5   2   3        313.95        309.82         8.25 o                         
  -4   2   3         63.72         66.00         3.50 o                         
  -3   2   3       1805.71       1973.88        44.35 o                         
  -2   2   3       2299.06       2366.47        68.94 o                         
  -1   2   3        200.23        197.62        10.88 o                         
   0   2   3       8774.54       8721.63       277.64 o                         
   1   2   3       3024.30       2985.06        84.52 o                         
   2   2   3         30.50         34.42         2.52 o                         
   3   2   3       1229.25       1239.21        25.31 o                         
   4   2   3       1398.15       1428.91        23.17 o                         
   5   2   3         22.84         26.16         2.13 o                         
   6   2   3          0.01          0.79         2.32 o                         
   7   2   3          7.93          7.77         1.02 o                         
  -7   3   3        111.31        102.48         2.86 o                         
  -6   3   3         18.05         14.20         1.77 o                         
  -5   3   3         44.16         46.31         3.69 o                         
  -4   3   3         51.07         58.17         2.53 o                         
  -3   3   3         84.00         72.19         3.83 o                         
  -2   3   3       1079.50       1084.59        27.43 o                         
  -1   3   3        861.76        862.60        26.09 o                         
   0   3   3        969.04       1001.10        34.41 o                         
   1   3   3         23.70         28.53         3.64 o                         
   2   3   3       4987.71       5449.70        99.79 o                         
   3   3   3       1067.03       1181.77        23.60 o                         
   4   3   3         70.52         62.25         2.50 o                         
   5   3   3         55.84         48.48         2.60 o                         
   6   3   3          0.06         -0.89         2.09 o                         
   7   3   3         32.98         27.20         2.15 o                         
  -7   4   3          0.70         -1.27         1.27 o                         
  -6   4   3        103.65         96.60         3.76 o                         
  -5   4   3         86.26         87.06         4.12 o                         
  -4   4   3         10.48         11.68         1.58 o                         
  -3   4   3          0.82          5.53         2.23 o                         
  -2   4   3         45.23         46.95         3.17 o                         
  -1   4   3       2039.61       2069.01        45.06 o                         
   0   4   3       3276.69       3251.87        80.39 o                         
   1   4   3        962.30        936.61        29.85 o                         
   2   4   3         94.11        114.82         4.13 o                         
   3   4   3        608.57        704.07        16.34 o                         
   4   4   3          1.93          1.79         1.41 o                         
   5   4   3         19.17         17.15         1.93 o                         
   6   4   3          1.80          0.35         1.93 o                         
   7   4   3         10.77         10.55         3.12 o                         
  -7   5   3        145.59        144.76         5.64 o                         
  -6   5   3          0.18         -1.41         1.41 o                         
  -5   5   3        180.30        164.60         5.86 o                         
  -4   5   3        151.95        143.15         4.21 o                         
  -3   5   3         45.01         44.30         2.98 o                         
  -2   5   3        612.59        631.18        16.18 o                         
  -1   5   3       3216.29       3158.00        73.13 o                         
   0   5   3       2976.23       3087.33        78.63 o                         
   1   5   3         68.02         55.82         4.53 o                         
   2   5   3        294.54        316.66         7.70 o                         
   3   5   3        284.47        276.77         7.13 o                         
   4   5   3        155.94        147.02         4.77 o                         
   5   5   3         85.67         79.25         3.53 o                         
   6   5   3         50.77         53.71         3.59 o                         
  -7   6   3        270.64        255.20        12.60 o                         
  -6   6   3        568.86        609.49        11.92 o                         
  -5   6   3          0.08         -0.69         1.51 o                         
  -4   6   3         81.38         82.35         2.67 o                         
  -3   6   3        211.26        226.79         6.98 o                         
  -2   6   3         82.13         69.57         6.31 o                         
  -1   6   3       1315.25       1378.68        31.15 o                         
   0   6   3        896.63        884.13        22.60 o                         
   1   6   3        566.23        532.55        17.17 o                         
   2   6   3        692.12        744.35        14.46 o                         
   3   6   3        196.21        213.37         5.41 o                         
   4   6   3         66.15         73.83         2.78 o                         
   5   6   3          0.66          1.54         2.01 o                         
   6   6   3         16.12         13.94         1.76 o                         
  -7   7   3        173.46        161.47         9.27 o                         
  -6   7   3        479.37        496.51         9.95 o                         
  -5   7   3         34.19         26.10         1.86 o                         
  -4   7   3        187.44        187.70         4.61 o                         
  -3   7   3         36.61         26.03         2.40 o                         
  -2   7   3       1118.51       1129.60        40.52 o                         
  -1   7   3       9994.01      10412.75       217.82 o                         
   0   7   3        215.85        248.96        18.69 o                         
   1   7   3        215.01        201.09         5.83 o                         
   2   7   3       1580.91       1687.18        33.78 o                         
   3   7   3          3.40          3.91         1.46 o                         
   4   7   3          1.15         -0.92         1.50 o                         
   5   7   3        273.91        279.74         7.00 o                         
   6   7   3         13.50         14.76         1.90 o                         
  -7   8   3          0.13          0.13         1.32 o                         
  -6   8   3        111.77        109.72         3.16 o                         
  -5   8   3        579.34        609.99        10.60 o                         
  -4   8   3         94.72         86.75         3.30 o                         
  -3   8   3       1666.19       1744.41        36.77 o                         
  -2   8   3        288.46        341.39        15.53 o                         
  -1   8   3       5084.02       5357.75        98.08 o                         
   0   8   3          7.14          5.64         2.95 o                         
   1   8   3        232.58        248.31         9.07 o                         
   2   8   3          1.49          3.63         1.63 o                         
   3   8   3          2.40          1.53         1.45 o                         
   4   8   3          2.79          1.71         1.45 o                         
   5   8   3        283.05        285.01         7.50 o                         
   6   8   3         59.08         59.23         2.94 o                         
  -7   9   3          0.33         -0.14         1.35 o                         
  -6   9   3         63.93         62.32         2.51 o                         
  -5   9   3          2.70          0.17         1.21 o                         
  -4   9   3         52.79         53.07         2.33 o                         
  -3   9   3        103.24        107.72         3.01 o                         
  -2   9   3         15.21         16.05         2.92 o                         
  -1   9   3        389.13        380.59        11.74 o                         
   0   9   3        725.73        722.99        19.04 o                         
   1   9   3        391.61        387.54        13.73 o                         
   2   9   3        305.87        314.38        12.63 o                         
   3   9   3         14.61          8.11         1.46 o                         
   4   9   3         17.56         18.79         1.87 o                         
   5   9   3        465.96        440.26        10.39 o                         
   6   9   3         32.06         26.74         2.15 o                         
  -7  10   3          1.95          2.32         1.15 o                         
  -6  10   3          3.94          4.22         2.22 o                         
  -5  10   3          0.11          0.96         1.31 o                         
  -4  10   3          1.42          1.33         1.41 o                         
  -3  10   3        143.72        125.78         3.83 o                         
  -2  10   3        772.15        718.52        24.23 o                         
  -1  10   3         27.71         27.76         6.58 o                         
   0  10   3         93.83         88.48         4.27 o                         
   1  10   3         62.42         57.22         3.86 o                         
   2  10   3         76.17         66.15         2.70 o                         
   3  10   3          0.85         -0.55         1.27 o                         
   4  10   3        252.42        268.71         5.94 o                         
   5  10   3         33.96         31.84         2.35 o                         
   6  10   3          2.77          6.01         1.71 o                         
  -7  11   3         34.80         33.58         1.86 o                         
  -6  11   3         21.18         24.11         2.45 o                         
  -5  11   3         60.12         64.78         3.20 o                         
  -4  11   3       1293.73       1278.82        24.80 o                         
  -3  11   3        112.44        126.13         3.61 o                         
  -2  11   3          4.75          5.36         2.37 o                         
  -1  11   3        114.41        100.29         7.32 o                         
   0  11   3        141.26        127.71         7.44 o                         
   1  11   3        219.11        229.86         9.02 o                         
   2  11   3        436.19        427.81         7.35 o                         
   3  11   3         11.30         11.06         1.46 o                         
   4  11   3         43.99         49.30         2.40 o                         
   5  11   3         99.45         97.46         3.37 o                         
   6  11   3         26.42         35.96         2.14 o                         
  -6  12   3          3.10          3.55         1.63 o                         
  -5  12   3         17.34         19.73         2.57 o                         
  -4  12   3        161.92        149.47         5.46 o                         
  -3  12   3          7.68         11.29         1.78 o                         
  -2  12   3        228.80        244.09         6.13 o                         
  -1  12   3        325.16        316.33        11.89 o                         
   0  12   3        815.48        798.35        30.34 o                         
   1  12   3         24.20         22.51         2.23 o                         
   2  12   3        112.32        107.21         2.76 o                         
   3  12   3          0.17          1.49         1.53 o                         
   4  12   3          0.57          0.07         1.36 o                         
   5  12   3          2.45         -0.17         1.46 o                         
   6  12   3         13.64         12.32         1.25 o                         
  -6  13   3         82.18         88.08         4.24 o                         
  -5  13   3         23.10         21.21         3.82 o                         
  -4  13   3        561.43        574.17        12.68 o                         
  -3  13   3         22.03         12.46         1.78 o                         
  -2  13   3        139.50        133.68         4.39 o                         
  -1  13   3       1071.76       1078.65        18.37 o                         
   0  13   3        735.11        707.06        14.97 o                         
   1  13   3          5.96          5.20         1.12 o                         
   2  13   3         28.90         30.98         1.88 o                         
   3  13   3        184.32        184.04         4.96 o                         
   4  13   3         47.36         40.78         2.15 o                         
   5  13   3         26.79         28.09         2.46 o                         
   6  13   3          1.44          0.41         1.55 o                         
  -6  14   3         12.98         13.92         1.83 o                         
  -5  14   3         71.00         73.71         3.47 o                         
  -4  14   3         79.58         66.62         2.99 o                         
  -3  14   3        649.60        665.71        15.29 o                         
  -2  14   3         52.13         54.13         2.93 o                         
  -1  14   3         77.89         69.31         2.75 o                         
   0  14   3         24.65         26.16         1.93 o                         
   1  14   3          4.59          3.92         1.08 o                         
   2  14   3        310.49        306.79         6.13 o                         
   3  14   3       1051.01       1017.88        19.32 o                         
   4  14   3         83.22         87.28         3.07 o                         
   5  14   3         50.47         45.15         2.38 o                         
  -6  15   3         68.67         68.84         3.74 o                         
  -5  15   3         24.55         29.55         2.58 o                         
  -4  15   3        161.85        170.05         6.46 o                         
  -3  15   3         72.67         89.95         4.08 o                         
  -2  15   3         22.94         22.27         2.39 o                         
  -1  15   3          8.75          8.35         1.62 o                         
   0  15   3         50.17         48.21         2.38 o                         
   1  15   3        686.14        656.39        11.72 o                         
   2  15   3        808.56        793.01        12.82 o                         
   3  15   3        140.42        127.56         4.16 o                         
   4  15   3        144.75        122.91         3.47 o                         
   5  15   3        105.97         96.29         3.21 o                         
  -6  16   3          9.11         11.00         1.92 o                         
  -5  16   3        171.89        177.59         5.59 o                         
  -4  16   3         14.12         13.76         2.06 o                         
  -3  16   3         93.11         88.74         4.09 o                         
  -2  16   3        216.56        217.43         5.95 o                         
  -1  16   3        696.61        627.57        16.27 o                         
   0  16   3          0.00          0.10         1.47 o                         
   1  16   3        313.04        319.47         6.17 o                         
   2  16   3       1570.21       1630.62        26.57 o                         
   3  16   3        263.44        244.25         5.84 o                         
   4  16   3          3.37          1.38         1.37 o                         
   5  16   3          0.78         -0.17         1.56 o                         
  -5  17   3         96.79        109.14         4.57 o                         
  -4  17   3        109.41        102.25         3.85 o                         
  -3  17   3        140.87        139.65         5.17 o                         
  -2  17   3         16.63         16.76         2.11 o                         
  -1  17   3        319.98        312.64         7.39 o                         
   0  17   3         45.20         43.12         2.50 o                         
   1  17   3          3.46          3.03         1.33 o                         
   2  17   3        472.41        460.22         9.63 o                         
   3  17   3        426.70        422.34         9.55 o                         
   4  17   3          1.76          2.16         1.55 o                         
   5  17   3         86.17         74.69         4.08 o                         
  -5  18   3         12.78          9.83         2.51 o                         
  -4  18   3          0.09          1.88         2.22 o                         
  -3  18   3          0.00         -0.58         2.05 o                         
  -2  18   3         25.46         25.80         2.50 o                         
  -1  18   3          2.45          3.47         1.37 o                         
   0  18   3        191.95        182.48         4.97 o                         
   1  18   3         74.27         75.43         3.20 o                         
   2  18   3        318.28        313.47         7.15 o                         
   3  18   3         50.43         46.02         2.62 o                         
   4  18   3          2.91          3.20         1.35 o                         
  -5  19   3         48.84         52.60         5.45 o                         
  -4  19   3         19.82         27.15         4.09 o                         
  -3  19   3          0.86          4.90         2.11 o                         
  -2  19   3         37.42         38.99         2.99 o                         
  -1  19   3         56.90         53.81         2.34 o                         
   0  19   3         78.90         71.62         2.92 o                         
   1  19   3         22.35         19.12         3.41 o                         
   2  19   3          6.77          7.43         1.91 o                         
   3  19   3          1.86          1.29         1.44 o                         
   4  19   3         28.73         32.87         2.84 o                         
  -4  20   3        102.70         84.61         6.13 o                         
  -3  20   3         49.08         47.00         2.89 o                         
  -2  20   3        204.16        229.47         6.80 o                         
  -1  20   3         12.40          8.52         1.56 o                         
   0  20   3          2.51          4.64         1.75 o                         
   1  20   3          8.74          4.82         2.21 o                         
   2  20   3          2.57         -0.60         1.73 o                         
   3  20   3        129.19        127.95         4.83 o                         
   4  20   3         73.89         69.02         6.22 o                         
  -4  21   3        498.02        589.74        24.76 o                         
  -3  21   3         26.32         25.16         1.91 o                         
  -2  21   3         75.97         85.29         3.51 o                         
  -1  21   3          1.11          4.85         1.70 o                         
   0  21   3          0.00         -2.26         2.26 o                         
   1  21   3          0.09          0.87         2.15 o                         
   2  21   3          5.73          4.67         2.99 o                         
   3  21   3        211.59        227.65        16.13 o                         
  -4  22   3          6.87          9.73         2.32 o                         
  -3  22   3        177.65        204.10         8.40 o                         
  -2  22   3          2.14          1.03         1.55 o                         
  -1  22   3        292.13        331.28        12.91 o                         
   0  22   3         62.81         65.58         7.66 o                         
   1  22   3        175.21        208.07         9.10 o                         
   2  22   3          4.81          6.58         1.98 o                         
   3  22   3          6.47          6.65         1.44 o                         
  -3  23   3         32.64         39.59         4.51 o                         
  -2  23   3         30.88         33.50         3.83 o                         
  -1  23   3         30.41         36.47         6.08 o                         
   0  23   3         39.00         52.22         6.31 o                         
   1  23   3        202.75        205.66        12.54 o                         
   2  23   3        202.50        222.25         8.54 o                         
  -2  24   3         33.69         36.01         4.87 o                         
  -1  24   3        128.57        144.59        11.42 o                         
   0  24   3          0.41          0.45         2.78 o                         
   1  24   3          1.32         -1.33         2.24 o                         
  -1  25   3          1.36          0.80         2.29 o                         
   0  25   3         14.88          8.73         2.43 o                         
  -6   0   4        150.60        150.17         7.74 o                         
  -4   0   4        181.07        227.60         7.67 o                         
  -2   0   4        337.38        325.48        19.92 o                         
   0   0   4          1.40          4.76         2.61 o                         
   2   0   4         76.77         85.35         3.85 o                         
   4   0   4       2062.17       2209.26        53.26 o                         
   6   0   4         32.69         44.19         5.87 o                         
  -7   1   4         27.26         23.52         2.11 o                         
  -6   1   4        215.17        222.53         6.65 o                         
  -5   1   4          2.87          4.71         1.74 o                         
  -4   1   4       1076.16       1140.01        23.50 o                         
  -3   1   4        191.04        178.93         7.54 o                         
  -2   1   4        480.40        506.15        18.43 o                         
  -1   1   4       5671.77       5632.85       128.43 o                         
   0   1   4        239.78        229.68         8.19 o                         
   1   1   4        313.25        325.09        14.31 o                         
   2   1   4        612.80        653.30        13.99 o                         
   3   1   4         28.16         19.65         1.75 o                         
   4   1   4        265.16        283.92         7.22 o                         
   5   1   4        412.33        416.87        11.24 o                         
   6   1   4         53.84         42.98         9.89 o                         
  -7   2   4         75.79         90.51         4.55 o                         
  -6   2   4          4.46          2.14         1.62 o                         
  -5   2   4        451.71        489.55        10.43 o                         
  -4   2   4        810.87        821.00        18.25 o                         
  -3   2   4          0.97          1.62         2.70 o                         
  -2   2   4        520.25        534.50        21.90 o                         
  -1   2   4      19812.03      19938.73       448.92 o                         
   0   2   4        172.14        204.31        11.89 o                         
   1   2   4        409.41        349.15        39.25 o                         
   2   2   4       1319.78       1461.84        28.56 o                         
   3   2   4         12.55          4.81         1.44 o                         
   4   2   4         72.01         67.96         2.60 o                         
   5   2   4       1110.05       1119.88        25.00 o                         
   6   2   4          0.12          0.25         1.98 o                         
  -7   3   4         60.28         57.53         2.31 o                         
  -6   3   4        251.11        262.54         6.75 o                         
  -5   3   4          0.03          0.97         1.59 o                         
  -4   3   4         13.02         15.60         2.00 o                         
  -3   3   4          3.99         11.46         2.54 o                         
  -2   3   4        568.61        593.12        17.74 o                         
  -1   3   4       4008.94       3900.94        82.60 o                         
   0   3   4        598.96        623.61        17.92 o                         
   1   3   4         37.44         46.85         4.04 o                         
   2   3   4          0.01         -0.47         1.78 o                         
   3   3   4         55.58         63.38         2.87 o                         
   4   3   4        142.62        133.67         3.89 o                         
   5   3   4         18.02         17.23         3.05 o                         
   6   3   4         39.08         36.42         2.82 o                         
  -7   4   4        322.08        311.44         7.52 o                         
  -6   4   4         48.44         44.44         2.04 o                         
  -5   4   4         39.05         43.44         2.53 o                         
  -4   4   4         99.22         97.79         3.81 o                         
  -3   4   4        188.90        184.04         7.17 o                         
  -2   4   4        541.82        540.08        12.85 o                         
  -1   4   4        982.13        913.18        24.53 o                         
   0   4   4        725.70        706.14        19.52 o                         
   1   4   4        269.16        287.63         9.36 o                         
   2   4   4        248.55        262.92         8.69 o                         
   3   4   4         10.40          7.53         1.36 o                         
   4   4   4         88.25         79.61         2.72 o                         
   5   4   4        119.92        105.21         4.22 o                         
   6   4   4          0.03         -0.54         1.51 o                         
  -7   5   4          0.17         -1.15         1.15 o                         
  -6   5   4          3.14          3.08         1.27 o                         
  -5   5   4         65.59         62.46         2.43 o                         
  -4   5   4        329.78        331.63         7.31 o                         
  -3   5   4         15.17         19.27         1.90 o                         
  -2   5   4        100.83        100.31         3.74 o                         
  -1   5   4         96.86         95.85         4.28 o                         
   0   5   4        958.62        994.40        31.44 o                         
   1   5   4        731.66        788.36        20.69 o                         
   2   5   4         48.85         64.10         3.24 o                         
   3   5   4        387.85        377.53         7.73 o                         
   4   5   4         17.69         17.55         1.82 o                         
   5   5   4         54.22         56.37         3.05 o                         
   6   5   4         62.91         63.58         2.82 o                         
  -7   6   4          2.25          0.44         1.77 o                         
  -6   6   4        224.94        239.70         5.07 o                         
  -5   6   4        204.09        202.62         5.33 o                         
  -4   6   4        256.88        239.15         5.50 o                         
  -3   6   4          0.77          0.58         1.38 o                         
  -2   6   4          0.72          0.19         1.37 o                         
  -1   6   4        273.59        291.25         7.92 o                         
   0   6   4        203.61        223.08         8.92 o                         
   1   6   4        261.83        261.97         9.15 o                         
   2   6   4        430.10        522.98        11.80 o                         
   3   6   4         12.66         13.19         1.73 o                         
   4   6   4        359.53        350.63         6.94 o                         
   5   6   4          3.00          1.95         1.75 o                         
   6   6   4         27.72         33.26         2.04 o                         
  -7   7   4          0.02          1.91         1.62 o                         
  -6   7   4          1.22         -1.31         1.31 o                         
  -5   7   4        253.74        263.16         6.43 o                         
  -4   7   4        914.42        951.73        15.32 o                         
  -3   7   4         17.84         14.77         1.98 o                         
  -2   7   4       1100.76       1319.17        28.07 o                         
  -1   7   4        213.09        225.36         6.32 o                         
   0   7   4        752.35        760.39        24.31 o                         
   1   7   4        459.98        467.40        25.28 o                         
   2   7   4       1017.22       1061.58        22.85 o                         
   3   7   4        214.44        208.72         5.59 o                         
   4   7   4        443.42        401.52         8.41 o                         
   5   7   4         55.72         47.13         2.64 o                         
   6   7   4        537.02        560.90        16.88 o                         
  -7   8   4          2.25          2.70         1.68 o                         
  -6   8   4         12.93         10.74         1.28 o                         
  -5   8   4        151.15        157.45         3.80 o                         
  -4   8   4        159.89        156.97         4.24 o                         
  -3   8   4         65.86         75.16         3.88 o                         
  -2   8   4        117.45        122.49         8.28 o                         
  -1   8   4       3043.83       3277.31        66.55 o                         
   0   8   4        422.09        486.52        14.58 o                         
   1   8   4        465.68        460.23        16.10 o                         
   2   8   4         16.61          7.77         1.83 o                         
   3   8   4         33.53         35.38         2.00 o                         
   4   8   4        498.91        446.33         7.77 o                         
   5   8   4         62.45         52.84         2.94 o                         
   6   8   4        186.02        211.61         6.45 o                         
  -7   9   4         40.87         35.20         2.37 o                         
  -6   9   4        172.69        164.98         7.18 o                         
  -5   9   4          6.61          5.37         1.28 o                         
  -4   9   4         33.56         40.93         2.08 o                         
  -3   9   4        242.60        214.53         5.42 o                         
  -2   9   4        981.60        997.63        31.40 o                         
  -1   9   4         43.61         41.56         3.33 o                         
   0   9   4        735.31        760.83        21.54 o                         
   1   9   4         55.85         56.49         3.40 o                         
   2   9   4        373.55        328.19         7.03 o                         
   3   9   4        659.75        618.84        12.88 o                         
   4   9   4        262.48        259.75         5.59 o                         
   5   9   4         49.58         49.97         2.39 o                         
   6   9   4         19.44         19.94         1.72 o                         
  -7  10   4        226.40        217.26         8.16 o                         
  -6  10   4          0.81          0.26         1.75 o                         
  -5  10   4          4.37          2.18         1.29 o                         
  -4  10   4        155.06        152.49         4.52 o                         
  -3  10   4         15.77         10.63         2.52 o                         
  -2  10   4         48.19         41.78         4.15 o                         
  -1  10   4          0.84         -0.65         1.54 o                         
   0  10   4         81.35         82.08         5.45 o                         
   1  10   4         69.63         69.49         4.07 o                         
   2  10   4        108.86        121.47         3.30 o                         
   3  10   4         16.56         10.17         1.58 o                         
   4  10   4          0.02          0.37         1.24 o                         
   5  10   4         21.76         18.35         1.63 o                         
   6  10   4         39.73         27.10         2.09 o                         
  -7  11   4         13.78          9.52         1.58 o                         
  -6  11   4          0.02          1.60         2.58 o                         
  -5  11   4        393.92        396.66         9.39 o                         
  -4  11   4        357.44        356.19         8.97 o                         
  -3  11   4        143.21        139.93         4.87 o                         
  -2  11   4         15.88         26.42         2.14 o                         
  -1  11   4        109.14         98.75         5.68 o                         
   0  11   4         62.75         65.43         4.09 o                         
   1  11   4        290.84        275.09         7.49 o                         
   2  11   4         47.10         49.20         2.04 o                         
   3  11   4        247.51        254.95         6.51 o                         
   4  11   4         71.09         66.14         2.50 o                         
   5  11   4         22.16         19.10         1.70 o                         
   6  11   4          3.04          3.61         1.18 o                         
  -6  12   4         81.41         82.96         4.06 o                         
  -5  12   4          5.21          4.97         2.03 o                         
  -4  12   4        374.17        365.28         9.45 o                         
  -3  12   4         18.50         17.05         1.57 o                         
  -2  12   4          2.86          1.75         1.29 o                         
  -1  12   4          1.26          2.31         1.43 o                         
   0  12   4        424.94        404.17        10.84 o                         
   1  12   4          1.42          0.95         1.11 o                         
   2  12   4        607.67        602.37        11.27 o                         
   3  12   4        326.71        302.03         6.81 o                         
   4  12   4         18.99         13.47         1.52 o                         
   5  12   4         92.64         91.52         3.26 o                         
  -6  13   4          5.45          5.71         1.84 o                         
  -5  13   4         51.19         51.12         3.50 o                         
  -4  13   4        165.36        150.68         4.86 o                         
  -3  13   4          6.15          4.62         1.39 o                         
  -2  13   4         12.59         10.81         1.56 o                         
  -1  13   4        264.82        271.20         5.67 o                         
   0  13   4        950.39        866.71        14.29 o                         
   1  13   4        172.73        150.26         3.90 o                         
   2  13   4          1.58          1.64         1.51 o                         
   3  13   4        109.90        100.03         3.37 o                         
   4  13   4        102.55         85.27         3.27 o                         
   5  13   4         10.54          9.93         1.38 o                         
  -6  14   4         38.05         48.68         3.33 o                         
  -5  14   4         54.41         56.10         4.13 o                         
  -4  14   4         58.27         50.70         2.65 o                         
  -3  14   4          0.36          1.84         1.45 o                         
  -2  14   4         97.77        110.12         3.78 o                         
  -1  14   4          6.79          7.03         1.30 o                         
   0  14   4       1039.81       1049.31        16.64 o                         
   1  14   4         12.33          8.50         1.29 o                         
   2  14   4         11.38          9.26         1.60 o                         
   3  14   4         19.56         24.13         1.95 o                         
   4  14   4         20.27         22.34         2.26 o                         
   5  14   4          1.24         -0.25         1.10 o                         
  -6  15   4        136.09        142.54         5.96 o                         
  -5  15   4         37.02         38.95         2.83 o                         
  -4  15   4        105.78        101.12         3.82 o                         
  -3  15   4          0.55          0.06         1.52 o                         
  -2  15   4         55.35         50.74         2.67 o                         
  -1  15   4         30.61         33.40         2.19 o                         
   0  15   4        146.53        154.07         4.06 o                         
   1  15   4         36.11         35.25         1.83 o                         
   2  15   4        196.49        186.49         5.20 o                         
   3  15   4        180.16        192.11         5.02 o                         
   4  15   4         13.95         15.76         1.52 o                         
   5  15   4          4.89          3.17         2.24 o                         
  -6  16   4         83.85         81.89         4.30 o                         
  -5  16   4          6.27          7.17         1.54 o                         
  -4  16   4          4.10          9.38         1.82 o                         
  -3  16   4          5.84          4.85         1.70 o                         
  -2  16   4          0.88          0.16         1.57 o                         
  -1  16   4         21.87         22.07         2.21 o                         
   0  16   4         32.29         29.32         2.00 o                         
   1  16   4       1175.92       1166.26        20.78 o                         
   2  16   4        633.00        610.89        13.24 o                         
   3  16   4        249.35        252.07         6.33 o                         
   4  16   4          4.27          4.11         1.54 o                         
   5  16   4         42.62         42.25         2.53 o                         
  -5  17   4         33.01         30.48         2.49 o                         
  -4  17   4         11.41         13.78         2.36 o                         
  -3  17   4          0.00          0.88         1.67 o                         
  -2  17   4        690.78        621.04        12.61 o                         
  -1  17   4         22.13         13.27         1.86 o                         
   0  17   4         39.90         35.27         2.36 o                         
   1  17   4         37.35         37.02         2.08 o                         
   2  17   4          1.92         -0.45         1.62 o                         
   3  17   4         21.92         21.73         1.82 o                         
   4  17   4          0.91          1.09         1.69 o                         
  -5  18   4        159.20        192.76         9.51 o                         
  -4  18   4        166.68        181.87         7.05 o                         
  -3  18   4          3.98          9.60         3.20 o                         
  -2  18   4        171.16        142.99         7.07 o                         
  -1  18   4        118.21        133.83         3.79 o                         
   0  18   4          0.19          0.26         1.62 o                         
   1  18   4         69.15         65.00         2.87 o                         
   2  18   4        771.28        791.21        17.30 o                         
   3  18   4         49.61         50.72         3.02 o                         
   4  18   4          0.25          0.72         1.95 o                         
  -5  19   4         37.29         39.56         4.31 o                         
  -4  19   4         23.72         27.06         2.63 o                         
  -3  19   4        232.35        229.54         8.60 o                         
  -2  19   4          1.66          7.11         2.00 o                         
  -1  19   4          1.23          0.51         1.63 o                         
   0  19   4         34.72         33.46         2.12 o                         
   1  19   4          4.93          1.52         1.75 o                         
   2  19   4        121.36        118.29         4.22 o                         
   3  19   4         34.91         33.57         2.54 o                         
   4  19   4         13.92         15.09         5.78 o                         
  -4  20   4        101.79        107.90         5.39 o                         
  -3  20   4        335.86        353.96        13.99 o                         
  -2  20   4         19.36         13.79         2.13 o                         
  -1  20   4         37.92         39.56         3.77 o                         
   0  20   4        109.65        109.06         4.01 o                         
   1  20   4          0.04          5.69         2.72 o                         
   2  20   4          1.31         -2.57         2.81 o                         
   3  20   4         17.14         21.42         3.24 o                         
  -4  21   4         15.18         14.27         3.09 o                         
  -3  21   4        193.00        223.00        11.13 o                         
  -2  21   4         41.11         44.62         4.71 o                         
  -1  21   4         12.17          9.03         2.11 o                         
   0  21   4        250.97        273.69        12.52 o                         
   1  21   4         22.65         23.32         2.58 o                         
   2  21   4         14.85         12.48         3.27 o                         
   3  21   4        104.95         95.30         5.72 o                         
  -3  22   4         99.17        100.41         8.97 o                         
  -2  22   4        105.69        102.50         4.86 o                         
  -1  22   4          8.16          2.47         3.57 o                         
   0  22   4        195.12        206.88        12.07 o                         
   1  22   4         36.89         43.35         3.35 o                         
   2  22   4        107.83        108.18         7.57 o                         
   3  22   4         33.76         34.19         6.83 o                         
  -3  23   4         72.88         78.07         6.43 o                         
  -2  23   4          5.81         10.98         2.73 o                         
  -1  23   4         21.91         22.57         3.43 o                         
   0  23   4          2.19          1.03         2.23 o                         
   1  23   4          9.19         13.85         3.61 o                         
   2  23   4         28.77         31.92         2.62 o                         
  -2  24   4          2.80          1.89         2.26 o                         
  -1  24   4          2.61          4.05         2.10 o                         
   0  24   4         60.12         74.34         7.26 o                         
   1  24   4         38.44         39.92         3.81 o                         
  -7   0   5        110.72        114.44         4.33 o                         
  -5   0   5        156.90        155.44         6.44 o                         
  -3   0   5       6589.81       7528.18       248.57 o                         
  -1   0   5        916.26        907.06        28.33 o                         
   1   0   5       1403.02       1423.58        42.71 o                         
   3   0   5       2189.56       2284.67        44.56 o                         
   5   0   5        192.51        208.40        12.54 o                         
  -7   1   5         17.76         23.82         2.40 o                         
  -6   1   5         16.57         19.03         1.93 o                         
  -5   1   5         12.17         10.45         1.72 o                         
  -4   1   5         31.51         29.06         2.90 o                         
  -3   1   5         55.26         56.33         3.88 o                         
  -2   1   5        171.83        206.66         7.23 o                         
  -1   1   5          0.53          0.85         1.80 o                         
   0   1   5        139.68        135.59         7.98 o                         
   1   1   5         17.47         14.49         1.72 o                         
   2   1   5          0.95         -0.23         1.34 o                         
   3   1   5         42.76         39.66         1.78 o                         
   4   1   5         11.84         17.38         1.87 o                         
   5   1   5         47.63         66.18         2.81 o                         
   6   1   5         20.15         24.11         2.75 o                         
  -7   2   5         83.77         79.13         3.08 o                         
  -6   2   5          9.51          7.76         1.62 o                         
  -5   2   5        115.35        120.01         4.95 o                         
  -4   2   5        266.26        262.65         8.37 o                         
  -3   2   5        243.51        291.75         8.28 o                         
  -2   2   5       1498.64       1640.92        34.43 o                         
  -1   2   5       2035.29       2070.70        42.49 o                         
   0   2   5       1259.60       1369.31        30.65 o                         
   1   2   5       1093.54       1165.43        28.47 o                         
   2   2   5        166.90        151.16         5.36 o                         
   3   2   5         18.77         14.40         1.49 o                         
   4   2   5          8.85          8.75         1.63 o                         
   5   2   5          0.94         -1.50         1.59 o                         
   6   2   5         29.45         32.93         3.28 o                         
  -7   3   5         48.24         49.53         2.60 o                         
  -6   3   5         58.48         57.29         2.56 o                         
  -5   3   5          1.31          1.00         1.50 o                         
  -4   3   5        754.12        809.97        14.19 o                         
  -3   3   5         66.02         66.93         2.88 o                         
  -2   3   5        870.22        940.44        20.76 o                         
  -1   3   5       1091.92       1117.00        27.88 o                         
   0   3   5        247.32        285.77         7.58 o                         
   1   3   5       1180.71       1213.10        39.75 o                         
   2   3   5         61.16         68.92         3.26 o                         
   3   3   5          0.22          0.83         1.24 o                         
   4   3   5       1607.04       1564.95        25.72 o                         
   5   3   5        136.26        138.18         6.25 o                         
   6   3   5         13.52         19.43         1.92 o                         
  -7   4   5          8.64          9.78         1.19 o                         
  -6   4   5          2.68          4.60         1.31 o                         
  -5   4   5          4.27          5.77         1.46 o                         
  -4   4   5         54.25         52.93         2.49 o                         
  -3   4   5        122.75        118.38         5.06 o                         
  -2   4   5       1913.23       1975.60        33.14 o                         
  -1   4   5        952.09        900.85        20.14 o                         
   0   4   5         56.36         53.34         2.43 o                         
   1   4   5       1536.11       1548.93        37.82 o                         
   2   4   5        105.37        105.19         5.58 o                         
   3   4   5         12.89         13.81         1.43 o                         
   4   4   5        393.76        376.24         7.33 o                         
   5   4   5         17.23         19.38         2.58 o                         
   6   4   5          0.00          0.14         1.22 o                         
  -7   5   5         20.44         17.13         1.19 o                         
  -6   5   5         69.75         70.62         2.61 o                         
  -5   5   5         42.55         41.82         1.99 o                         
  -4   5   5         21.48         19.82         1.55 o                         
  -3   5   5        479.72        520.07        13.68 o                         
  -2   5   5        274.05        256.71         6.20 o                         
  -1   5   5         46.22         38.15         2.25 o                         
   0   5   5        422.53        438.14         9.56 o                         
   1   5   5          2.50          2.90         2.19 o                         
   2   5   5        212.85        228.25         8.73 o                         
   3   5   5         20.92         18.46         1.61 o                         
   4   5   5         73.23         65.44         2.71 o                         
   5   5   5         25.75         23.88         2.99 o                         
   6   5   5        127.00        140.48         4.23 o                         
  -7   6   5          0.31          0.46         1.19 o                         
  -6   6   5         59.00         58.78         2.71 o                         
  -5   6   5        344.58        337.78         6.65 o                         
  -4   6   5         21.87         17.55         1.68 o                         
  -3   6   5        244.57        237.88         8.31 o                         
  -2   6   5         16.92         21.16         1.91 o                         
  -1   6   5         45.70         53.52         2.99 o                         
   0   6   5        370.62        323.61        10.62 o                         
   1   6   5         26.04         17.09         2.37 o                         
   2   6   5          4.74          2.59         1.44 o                         
   3   6   5          0.05          1.85         1.21 o                         
   4   6   5          0.04          1.05         1.49 o                         
   5   6   5          2.22          2.39         1.79 o                         
   6   6   5         50.19         53.26         2.18 o                         
  -7   7   5         66.01         62.68         3.35 o                         
  -6   7   5         52.72         58.47         2.15 o                         
  -5   7   5         38.71         31.70         1.92 o                         
  -4   7   5         37.63         35.63         2.40 o                         
  -3   7   5        184.60        167.57         5.34 o                         
  -2   7   5         44.17         47.43         4.29 o                         
  -1   7   5       2837.15       3107.16        61.31 o                         
   0   7   5        135.52        127.35         5.23 o                         
   1   7   5         68.52         70.59         5.17 o                         
   2   7   5        525.30        548.31        10.76 o                         
   3   7   5        797.85        790.89        14.10 o                         
   4   7   5         39.27         40.90         2.13 o                         
   5   7   5         22.27         25.10         1.90 o                         
   6   7   5         27.23         25.92         2.04 o                         
  -7   8   5        109.53        119.34         5.53 o                         
  -6   8   5         34.32         39.42         1.93 o                         
  -5   8   5        766.07        780.00        15.84 o                         
  -4   8   5         33.64         30.27         1.84 o                         
  -3   8   5         16.08         17.80         1.40 o                         
  -2   8   5         33.91         39.16         3.27 o                         
  -1   8   5        663.53        646.86        14.38 o                         
   0   8   5         51.37         59.79         3.76 o                         
   1   8   5        116.92        119.02         9.81 o                         
   2   8   5         76.48         93.16         2.89 o                         
   3   8   5        450.00        424.72         9.41 o                         
   4   8   5          2.78          1.08         1.33 o                         
   5   8   5          2.87          1.76         1.36 o                         
   6   8   5          4.29          7.46         1.48 o                         
  -7   9   5        146.06        140.75         5.98 o                         
  -6   9   5         45.45         42.83         2.32 o                         
  -5   9   5       1863.76       1934.71        35.08 o                         
  -4   9   5       1269.52       1308.18        22.77 o                         
  -3   9   5        791.59        778.03        12.82 o                         
  -2   9   5        171.51        162.04         8.58 o                         
  -1   9   5       1051.86       1155.17        24.23 o                         
   0   9   5         28.38         26.61         3.75 o                         
   1   9   5        423.52        461.20        13.13 o                         
   2   9   5         11.36         11.25         1.48 o                         
   3   9   5        326.78        305.72         9.48 o                         
   4   9   5         36.40         31.92         1.98 o                         
   5   9   5         98.08         96.67         3.14 o                         
   6   9   5          0.04         -0.11         0.91 o                         
  -7  10   5        342.13        327.52        20.21 o                         
  -6  10   5          4.18          3.69         1.87 o                         
  -5  10   5        262.88        257.73         5.94 o                         
  -4  10   5         38.15         36.52         2.24 o                         
  -3  10   5         27.25         29.96         1.99 o                         
  -2  10   5        708.35        701.62        18.00 o                         
  -1  10   5         27.03         26.04         2.63 o                         
   0  10   5        294.49        281.94        13.80 o                         
   1  10   5        132.23        139.42         4.37 o                         
   2  10   5        469.46        437.00         8.68 o                         
   3  10   5        354.10        306.91         7.39 o                         
   4  10   5          0.01          1.16         1.35 o                         
   5  10   5         47.09         43.56         1.98 o                         
  -7  11   5         40.74         27.26         2.39 o                         
  -6  11   5        253.14        256.92         7.91 o                         
  -5  11   5         40.07         35.68         2.30 o                         
  -4  11   5        336.52        317.45         7.69 o                         
  -3  11   5        177.88        164.56         4.69 o                         
  -2  11   5          0.99          0.45         1.46 o                         
  -1  11   5         37.46         41.20         3.14 o                         
   0  11   5          1.16          0.32         1.36 o                         
   1  11   5       1377.31       1374.04        24.65 o                         
   2  11   5         17.78         18.21         1.70 o                         
   3  11   5          0.37         -0.58         1.65 o                         
   4  11   5         81.22         74.04         2.57 o                         
   5  11   5          7.76         10.11         1.79 o                         
  -6  12   5         87.76         97.36         3.86 o                         
  -5  12   5          3.88          2.71         1.80 o                         
  -4  12   5         20.84         21.15         2.39 o                         
  -3  12   5        186.67        176.14         4.73 o                         
  -2  12   5         33.22         30.09         2.78 o                         
  -1  12   5         14.56         16.32         1.55 o                         
   0  12   5        235.89        238.55         5.13 o                         
   1  12   5        687.18        645.14        14.16 o                         
   2  12   5         89.04         98.52         3.45 o                         
   3  12   5         23.29         19.90         2.00 o                         
   4  12   5        606.61        596.08        11.95 o                         
   5  12   5          0.18         -0.46         1.43 o                         
  -6  13   5         30.08         32.73         2.40 o                         
  -5  13   5          1.45          0.38         1.98 o                         
  -4  13   5          1.21         -1.14         1.95 o                         
  -3  13   5         48.51         50.25         2.29 o                         
  -2  13   5        195.05        192.59         5.25 o                         
  -1  13   5          0.01         -1.10         1.10 o                         
   0  13   5        113.87        111.33         3.82 o                         
   1  13   5        235.53        226.36         5.62 o                         
   2  13   5         30.51         26.39         2.43 o                         
   3  13   5          0.03         -0.56         1.81 o                         
   4  13   5          0.00          1.48         1.51 o                         
   5  13   5          0.06          0.08         1.27 o                         
  -6  14   5         37.44         41.87         4.03 o                         
  -5  14   5         71.02         67.96         5.39 o                         
  -4  14   5          0.17         -0.64         1.79 o                         
  -3  14   5        438.21        453.93         8.17 o                         
  -2  14   5         67.27         55.47         2.45 o                         
  -1  14   5        218.99        237.00         4.95 o                         
   0  14   5         66.14         68.07         3.48 o                         
   1  14   5        131.76        146.94         3.89 o                         
   2  14   5        112.01        101.53         3.75 o                         
   3  14   5         90.14         97.37         3.51 o                         
   4  14   5         44.38         42.69         2.26 o                         
   5  14   5          7.18          7.81         1.55 o                         
  -6  15   5         16.82         15.47         2.11 o                         
  -5  15   5          8.61         14.09         2.29 o                         
  -4  15   5          5.52         11.26         2.87 o                         
  -3  15   5         22.10         20.17         1.74 o                         
  -2  15   5          5.10          6.36         1.65 o                         
  -1  15   5          1.76          0.17         1.31 o                         
   0  15   5          1.22          1.23         1.41 o                         
   1  15   5         21.21         25.60         1.70 o                         
   2  15   5        378.65        376.59         8.72 o                         
   3  15   5          1.55          1.77         1.92 o                         
   4  15   5         14.57         19.10         1.60 o                         
   5  15   5         27.23         22.86         8.97 o                         
  -5  16   5          4.47          8.84         2.03 o                         
  -4  16   5         67.62         66.32         4.22 o                         
  -3  16   5        217.06        238.88         6.48 o                         
  -2  16   5        616.29        566.64        12.10 o                         
  -1  16   5        524.65        471.11        11.16 o                         
   0  16   5         52.88         50.27         2.34 o                         
   1  16   5          1.28         -0.10         1.47 o                         
   2  16   5        634.66        632.81        14.39 o                         
   3  16   5        111.07        101.09         3.68 o                         
   4  16   5         61.60         70.17         2.91 o                         
  -5  17   5          9.15         12.22         1.57 o                         
  -4  17   5         39.96         57.51         3.24 o                         
  -3  17   5          9.91          3.96         1.60 o                         
  -2  17   5         45.16         71.09         2.82 o                         
  -1  17   5        848.77        830.85        17.44 o                         
   0  17   5         16.06         13.16         2.23 o                         
   1  17   5        936.03        920.65        19.43 o                         
   2  17   5        162.50        182.81         5.13 o                         
   3  17   5          0.01          0.95         1.40 o                         
   4  17   5          0.36         -1.17         1.58 o                         
  -5  18   5          0.28          0.16         1.45 o                         
  -4  18   5          7.90          2.92         1.52 o                         
  -3  18   5         29.96         31.23         2.63 o                         
  -2  18   5        237.06        263.04         6.94 o                         
  -1  18   5        159.14        140.19         4.82 o                         
   0  18   5          0.68          0.25         1.46 o                         
   1  18   5         42.57         41.56         2.65 o                         
   2  18   5          8.92          6.87         1.81 o                         
   3  18   5          0.23         -0.24         1.34 o                         
   4  18   5         18.33         17.48         1.77 o                         
  -5  19   5         28.22         25.87         3.40 o                         
  -4  19   5          7.66         15.53         3.36 o                         
  -3  19   5          4.10          7.83         2.10 o                         
  -2  19   5        126.61        133.78         5.95 o                         
  -1  19   5          0.29          4.08         1.45 o                         
   0  19   5          0.48         -1.30         1.36 o                         
   1  19   5         73.70         79.64         4.21 o                         
   2  19   5          4.46          6.40         1.88 o                         
   3  19   5         47.55         49.32         2.66 o                         
   4  19   5         28.49         22.09         2.92 o                         
  -4  20   5         14.17         20.29         2.45 o                         
  -3  20   5         13.13          9.10         2.24 o                         
  -2  20   5         23.17         31.54         2.59 o                         
  -1  20   5          4.06          6.10         1.81 o                         
   0  20   5         35.65         46.14         3.50 o                         
   1  20   5         14.46         17.65         2.41 o                         
   2  20   5          3.85          1.07         3.33 o                         
   3  20   5         23.04         16.89         4.17 o                         
  -4  21   5          2.55          0.09         1.59 o                         
  -3  21   5         76.37         71.64         3.68 o                         
  -2  21   5         97.13        107.48         4.15 o                         
  -1  21   5         10.87          5.99         1.76 o                         
   0  21   5          0.28          0.35         1.59 o                         
   1  21   5          0.01         -1.52         1.58 o                         
   2  21   5         14.56         10.93         2.04 o                         
   3  21   5         11.33          9.58         1.64 o                         
  -3  22   5        223.93        248.16        11.78 o                         
  -2  22   5          0.03         -1.04         1.85 o                         
  -1  22   5         16.94         21.39         3.18 o                         
   0  22   5         33.55         28.12         3.85 o                         
   1  22   5          8.17          3.18         1.77 o                         
   2  22   5         23.54         23.70         1.98 o                         
  -2  23   5          4.20          5.39         2.15 o                         
  -1  23   5          7.95          8.89         2.45 o                         
   0  23   5          9.20         21.92         4.01 o                         
   1  23   5        105.64         99.50         5.42 o                         
  -1  24   5         22.86         26.94         2.69 o                         
   0  24   5          5.91          8.05         2.61 o                         
  -6   0   6        138.48        166.52         6.31 o                         
  -4   0   6         48.77         51.44         3.61 o                         
  -2   0   6        131.54        114.36         4.35 o                         
   0   0   6         62.00         77.94         3.47 o                         
   2   0   6        872.06        853.13        23.57 o                         
   4   0   6         11.94          8.94         2.35 o                         
   6   0   6          1.09          1.95         1.45 o                         
  -7   1   6        196.80        209.99         5.99 o                         
  -6   1   6        405.95        437.18         9.64 o                         
  -5   1   6        123.95        127.40         3.97 o                         
  -4   1   6        133.81        140.70         4.27 o                         
  -3   1   6          1.37          0.96         1.71 o                         
  -2   1   6        135.91        159.02         3.97 o                         
  -1   1   6         19.68         13.65         1.78 o                         
   0   1   6       1205.90       1295.62        27.21 o                         
   1   1   6        168.05        185.57         7.19 o                         
   2   1   6         81.35        112.54         3.92 o                         
   3   1   6        120.91        126.63         3.49 o                         
   4   1   6          0.02         -0.39         1.73 o                         
   5   1   6         48.07         50.40         2.69 o                         
   6   1   6         65.63         84.28         2.94 o                         
  -7   2   6        338.45        368.59         8.24 o                         
  -6   2   6         24.08         27.72         2.28 o                         
  -5   2   6        251.96        242.33         5.89 o                         
  -4   2   6          0.22          0.46         1.22 o                         
  -3   2   6        144.59        144.74         4.96 o                         
  -2   2   6        132.87        118.31         4.31 o                         
  -1   2   6        130.30        165.55         5.44 o                         
   0   2   6        259.35        259.34         6.18 o                         
   1   2   6       1281.86       1436.70        37.41 o                         
   2   2   6         29.80         28.21         1.94 o                         
   3   2   6        207.77        223.50         5.19 o                         
   4   2   6       1298.94       1424.04        24.74 o                         
   5   2   6          9.76         14.21         1.96 o                         
   6   2   6         24.34         26.67         2.09 o                         
  -7   3   6          0.74          2.56         1.10 o                         
  -6   3   6         29.64         31.43         2.23 o                         
  -5   3   6          0.23          1.79         1.58 o                         
  -4   3   6        169.51        171.91         4.22 o                         
  -3   3   6         29.47         38.41         3.60 o                         
  -2   3   6        151.89        135.62         4.79 o                         
  -1   3   6          7.80          2.93         1.49 o                         
   0   3   6        270.11        294.91         6.98 o                         
   1   3   6        563.01        624.44        23.70 o                         
   2   3   6        186.65        210.17         4.85 o                         
   3   3   6         80.59         77.66         2.56 o                         
   4   3   6         10.64         13.50         1.79 o                         
   5   3   6          4.18          6.27         2.21 o                         
   6   3   6         99.43         97.73         5.58 o                         
  -7   4   6         25.57         30.91         2.03 o                         
  -6   4   6          0.18         -0.62         1.53 o                         
  -5   4   6         10.96         15.08         1.72 o                         
  -4   4   6         10.58          9.44         1.56 o                         
  -3   4   6         28.97         32.03         2.37 o                         
  -2   4   6        544.94        552.79        13.32 o                         
  -1   4   6        587.74        574.64        13.31 o                         
   0   4   6         51.41         48.61         2.52 o                         
   1   4   6       1087.42       1118.66        39.97 o                         
   2   4   6        268.43        284.96         6.05 o                         
   3   4   6         27.76         25.13         1.86 o                         
   4   4   6        127.73        119.93         4.38 o                         
   5   4   6         21.10         17.66         1.92 o                         
   6   4   6          7.38         10.01         1.47 o                         
  -7   5   6          0.13         -0.74         1.23 o                         
  -6   5   6         65.04         72.44         2.96 o                         
  -5   5   6         62.44         76.85         2.93 o                         
  -4   5   6         71.64         64.61         2.75 o                         
  -3   5   6        119.25        123.57         3.80 o                         
  -2   5   6       4282.04       4389.74        86.40 o                         
  -1   5   6        512.79        534.62        17.76 o                         
   0   5   6        190.70        198.61         6.69 o                         
   1   5   6         72.63         71.41         4.24 o                         
   2   5   6          3.74          2.20         1.71 o                         
   3   5   6          0.03          0.23         1.32 o                         
   4   5   6          2.31          1.15         1.40 o                         
   5   5   6         20.48         22.84         2.13 o                         
   6   5   6         50.58         41.43         2.43 o                         
  -7   6   6          7.76          7.06         1.40 o                         
  -6   6   6        275.52        273.16         6.06 o                         
  -5   6   6         39.86         38.72         2.21 o                         
  -4   6   6        117.10        111.66         4.96 o                         
  -3   6   6         16.44         18.63         1.53 o                         
  -2   6   6       5292.97       5540.93       109.28 o                         
  -1   6   6        202.02        231.21         6.54 o                         
   0   6   6        207.17        251.44         7.34 o                         
   1   6   6        435.10        442.39        15.19 o                         
   2   6   6        394.39        396.61         8.56 o                         
   3   6   6         83.98         77.64         2.64 o                         
   4   6   6        448.57        451.20         8.79 o                         
   5   6   6         24.26         27.52         2.36 o                         
   6   6   6          0.23          0.29         0.80 o                         
  -7   7   6         33.94         35.92         2.10 o                         
  -6   7   6        104.79        114.52         3.40 o                         
  -5   7   6         55.68         63.02         2.65 o                         
  -4   7   6          0.01          0.63         1.67 o                         
  -3   7   6        107.29        113.15         3.10 o                         
  -2   7   6       1309.70       1360.38        31.50 o                         
  -1   7   6         18.44         14.51         1.77 o                         
   0   7   6        617.92        632.27        17.78 o                         
   1   7   6        563.76        594.94        18.10 o                         
   2   7   6        393.54        409.83         8.98 o                         
   3   7   6         48.28         53.07         3.00 o                         
   4   7   6         78.36         76.65         2.89 o                         
   5   7   6          7.81          9.17         1.98 o                         
   6   7   6        181.54        178.92        11.16 o                         
  -7   8   6         56.21         56.45         4.17 o                         
  -6   8   6        432.93        449.90        11.65 o                         
  -5   8   6        298.93        292.53         6.86 o                         
  -4   8   6         41.24         36.31         2.22 o                         
  -3   8   6         16.12         14.19         1.52 o                         
  -2   8   6       4014.64       4061.80        72.87 o                         
  -1   8   6         16.08         21.14         2.32 o                         
   0   8   6        919.28        996.66        26.89 o                         
   1   8   6        641.28        655.94        14.33 o                         
   2   8   6        800.23        824.92        18.08 o                         
   3   8   6          1.63          3.46         1.55 o                         
   4   8   6        911.34        930.51        18.00 o                         
   5   8   6          5.90          6.33         1.84 o                         
  -7   9   6         59.51         63.68         4.27 o                         
  -6   9   6        135.23        135.74         4.20 o                         
  -5   9   6        216.07        223.76         6.14 o                         
  -4   9   6        771.48        789.39        16.03 o                         
  -3   9   6         22.91         21.41         2.26 o                         
  -2   9   6        417.29        399.88         8.76 o                         
  -1   9   6         24.18         16.39         1.60 o                         
   0   9   6        175.95        156.16         5.19 o                         
   1   9   6        401.68        426.13         8.70 o                         
   2   9   6         61.80         64.35         2.73 o                         
   3   9   6         44.77         47.48         2.96 o                         
   4   9   6          1.35          3.97         1.46 o                         
   5   9   6          1.90          3.68         1.46 o                         
  -7  10   6          1.47          0.05         1.24 o                         
  -6  10   6         10.46         13.25         2.34 o                         
  -5  10   6        100.24         91.81         3.50 o                         
  -4  10   6        686.26        703.22        15.12 o                         
  -3  10   6        140.59        148.01         4.34 o                         
  -2  10   6        374.71        377.34         7.76 o                         
  -1  10   6          0.01          2.77         1.28 o                         
   0  10   6        184.28        171.24         4.92 o                         
   1  10   6        352.16        371.04         7.78 o                         
   2  10   6        564.35        558.53        11.52 o                         
   3  10   6        778.61        731.18        15.66 o                         
   4  10   6        201.55        187.22         5.47 o                         
   5  10   6          0.90          0.45         1.63 o                         
  -6  11   6         26.90         33.04         4.03 o                         
  -5  11   6          7.15          4.15         1.58 o                         
  -4  11   6          5.38          7.62         1.72 o                         
  -3  11   6        498.93        477.53        10.96 o                         
  -2  11   6          4.09          6.23         1.58 o                         
  -1  11   6         11.46          9.53         1.41 o                         
   0  11   6          7.03          5.09         1.46 o                         
   1  11   6        356.42        326.53         7.94 o                         
   2  11   6          0.16          1.07         1.38 o                         
   3  11   6         28.35         32.55         2.40 o                         
   4  11   6         24.69         27.32         2.05 o                         
   5  11   6          5.79          7.23         1.56 o                         
  -6  12   6         36.20         37.32         4.22 o                         
  -5  12   6          1.53          2.17         1.58 o                         
  -4  12   6         36.29         39.71         2.33 o                         
  -3  12   6         73.00         77.68         3.05 o                         
  -2  12   6        190.21        174.85         4.69 o                         
  -1  12   6         26.54         24.84         1.78 o                         
   0  12   6        167.14        172.18         4.47 o                         
   1  12   6          5.55          9.15         1.54 o                         
   2  12   6          0.12         -0.78         1.45 o                         
   3  12   6          0.45         -0.84         2.03 o                         
   4  12   6        389.94        383.43         9.81 o                         
   5  12   6        112.05         95.44         4.26 o                         
  -6  13   6          1.35          2.69         1.36 o                         
  -5  13   6         86.54         90.51         3.84 o                         
  -4  13   6        117.60        122.63         4.97 o                         
  -3  13   6         30.43         28.24         2.62 o                         
  -2  13   6         20.16         17.16         1.85 o                         
  -1  13   6         34.88         39.59         2.50 o                         
   0  13   6          0.13         -1.32         1.48 o                         
   1  13   6          9.00          5.72         1.44 o                         
   2  13   6         54.57         51.44         3.02 o                         
   3  13   6         12.10          9.93         1.75 o                         
   4  13   6          4.29          3.49         1.32 o                         
   5  13   6          1.28          1.09         1.21 o                         
  -6  14   6         19.30         27.08         2.21 o                         
  -5  14   6         72.94         74.89         6.75 o                         
  -4  14   6         15.23         11.86         2.57 o                         
  -3  14   6        164.12        147.82         5.83 o                         
  -2  14   6         78.62         84.87         3.67 o                         
  -1  14   6          4.15          4.59         1.62 o                         
   0  14   6       1627.92       1619.97        31.42 o                         
   1  14   6        383.26        380.05        10.96 o                         
   2  14   6         44.98         53.83         3.01 o                         
   3  14   6          0.51         -1.60         1.60 o                         
   4  14   6         75.83         70.26         2.91 o                         
   5  14   6          0.64         -1.95         1.95 o                         
  -6  15   6        113.60        119.69         5.24 o                         
  -5  15   6         21.66         19.28         1.99 o                         
  -4  15   6         64.54         89.81         6.39 o                         
  -3  15   6        350.44        311.76         7.70 o                         
  -2  15   6        230.17        173.67         6.01 o                         
  -1  15   6        129.87        124.46         3.72 o                         
   0  15   6        563.08        594.77        13.36 o                         
   1  15   6         72.12         62.95         2.99 o                         
   2  15   6          2.01          3.84         1.46 o                         
   3  15   6         41.69         39.44         3.54 o                         
   4  15   6          5.27          7.19         1.34 o                         
  -5  16   6         19.14         22.53         1.86 o                         
  -4  16   6         19.71         22.28         2.43 o                         
  -3  16   6         24.46         25.79         1.98 o                         
  -2  16   6          7.49          5.60         1.77 o                         
  -1  16   6        276.80        282.48         6.87 o                         
   0  16   6         58.15         57.16         3.08 o                         
   1  16   6        203.07        195.94         6.05 o                         
   2  16   6         63.10         64.91         2.97 o                         
   3  16   6          4.35          2.22         1.37 o                         
   4  16   6          2.51          0.59         1.14 o                         
  -5  17   6         11.47         15.11         2.22 o                         
  -4  17   6         26.22         27.08         2.15 o                         
  -3  17   6          1.39          1.21         1.48 o                         
  -2  17   6        150.10        125.61         7.01 o                         
  -1  17   6         59.72         71.28         3.28 o                         
   0  17   6         66.72         70.44         3.34 o                         
   1  17   6         23.85         26.20         2.47 o                         
   2  17   6        147.79        131.20         4.54 o                         
   3  17   6        289.62        329.89         7.77 o                         
   4  17   6          6.85          5.94         1.95 o                         
  -5  18   6         41.94         49.13         3.61 o                         
  -4  18   6          0.03          0.53         1.55 o                         
  -3  18   6          5.54          5.04         1.60 o                         
  -2  18   6        127.60        137.31         5.04 o                         
  -1  18   6         32.50         35.64         2.64 o                         
   0  18   6          0.02         -0.94         1.54 o                         
   1  18   6         18.71         15.46         2.07 o                         
   2  18   6        340.71        369.10        10.20 o                         
   3  18   6          0.74          0.99         1.49 o                         
  -4  19   6          1.96          1.22         1.75 o                         
  -3  19   6          5.30          4.05         1.67 o                         
  -2  19   6         42.99         36.82         2.47 o                         
  -1  19   6         27.68         30.31         2.10 o                         
   0  19   6         22.54         25.94         1.87 o                         
   1  19   6         32.87         28.32         2.44 o                         
   2  19   6          0.67          0.65         1.61 o                         
   3  19   6          0.68         -0.87         1.12 o                         
  -4  20   6         35.07         34.31         3.12 o                         
  -3  20   6          1.76          2.77         1.55 o                         
  -2  20   6         30.94         41.20         2.41 o                         
  -1  20   6          2.51          3.12         2.39 o                         
   0  20   6         17.46         13.92         1.64 o                         
   1  20   6          9.69         10.58         2.16 o                         
   2  20   6          1.45         -0.35         1.39 o                         
   3  20   6        117.52        103.84         7.88 o                         
  -4  21   6         16.76         18.15         3.90 o                         
  -3  21   6         70.36         77.54         6.24 o                         
  -2  21   6         17.08         17.56         2.55 o                         
  -1  21   6          9.43         11.13         1.89 o                         
   0  21   6         98.41         88.68         4.20 o                         
   1  21   6          0.00         -1.28         1.35 o                         
   2  21   6         20.53         18.92         1.97 o                         
  -3  22   6         18.78         19.86         2.52 o                         
  -2  22   6          0.98          1.93         1.69 o                         
  -1  22   6         29.12         31.89         3.38 o                         
   0  22   6        116.55        132.76        10.24 o                         
   1  22   6        126.20        153.41        10.93 o                         
   2  22   6         71.55         68.54         5.22 o                         
  -1  23   6          6.14          3.88         1.94 o                         
   0  23   6        200.92        243.27        15.53 o                         
   1  23   6          0.07         -1.09         1.62 o                         
  -7   0   7          3.02          5.82         2.26 o                         
  -5   0   7        105.21        118.84         4.03 o                         
  -3   0   7         66.94         73.65         5.00 o                         
  -1   0   7       3747.19       3982.45        84.48 o                         
   1   0   7        265.57        334.11        22.16 o                         
   3   0   7       4506.32       4634.82       105.85 o                         
   5   0   7         70.45         64.86         4.19 o                         
  -7   1   7        198.35        225.08         6.81 o                         
  -6   1   7         61.56         63.34         2.72 o                         
  -5   1   7          0.15         -0.04         1.40 o                         
  -4   1   7          6.70          4.64         1.45 o                         
  -3   1   7         72.10         67.06         2.36 o                         
  -2   1   7        404.55        400.47         7.73 o                         
  -1   1   7        598.97        639.87        11.98 o                         
   0   1   7       1225.24       1283.19        22.84 o                         
   1   1   7        666.67        608.36        18.53 o                         
   2   1   7          0.11          0.18         1.19 o                         
   3   1   7        434.09        467.79        10.01 o                         
   4   1   7          8.72          5.56         1.59 o                         
   5   1   7         51.90         45.16         2.72 o                         
   6   1   7         31.26         26.36         2.33 o                         
  -7   2   7         39.00         43.29         2.63 o                         
  -6   2   7        145.24        143.08         3.58 o                         
  -5   2   7        185.06        196.56         5.07 o                         
  -4   2   7         17.03         15.42         1.62 o                         
  -3   2   7          2.99          7.17         1.33 o                         
  -2   2   7        433.00        410.30        10.20 o                         
  -1   2   7        512.06        538.27        12.15 o                         
   0   2   7         13.95         15.89         1.67 o                         
   1   2   7        227.31        237.09         8.39 o                         
   2   2   7        141.91        129.89         3.41 o                         
   3   2   7          1.61          4.80         1.44 o                         
   4   2   7         83.78         97.01         4.15 o                         
   5   2   7         47.60         43.52         4.30 o                         
   6   2   7         15.90         20.12         2.38 o                         
  -7   3   7        137.80        143.56         4.38 o                         
  -6   3   7          6.30         11.75         1.47 o                         
  -5   3   7         14.86         15.19         1.59 o                         
  -4   3   7        535.14        524.67        11.41 o                         
  -3   3   7         52.56         57.96         2.37 o                         
  -2   3   7       1332.62       1378.86        24.51 o                         
  -1   3   7         66.79         68.83         3.08 o                         
   0   3   7         95.75        115.01         4.09 o                         
   1   3   7          0.31          0.71         1.61 o                         
   2   3   7        340.88        301.03         7.05 o                         
   3   3   7          3.04          2.29         1.51 o                         
   4   3   7        360.68        356.72         9.03 o                         
   5   3   7         21.39         23.00         2.57 o                         
  -7   4   7         13.57         16.69         1.45 o                         
  -6   4   7         16.34         15.33         1.76 o                         
  -5   4   7         51.07         52.37         3.42 o                         
  -4   4   7        310.78        332.46         7.43 o                         
  -3   4   7          9.79          7.77         1.71 o                         
  -2   4   7        482.80        453.91        11.26 o                         
  -1   4   7       1593.24       1636.54        34.80 o                         
   0   4   7        244.05        283.92         7.69 o                         
   1   4   7         17.05         16.42         1.45 o                         
   2   4   7        545.35        538.80        10.69 o                         
   3   4   7          8.62          6.25         1.42 o                         
   4   4   7          3.84          4.94         1.88 o                         
   5   4   7         84.26         99.90         5.70 o                         
  -7   5   7         20.41         21.49         1.65 o                         
  -6   5   7        172.66        194.30         4.97 o                         
  -5   5   7         44.39         53.76         3.22 o                         
  -4   5   7        151.19        145.45         4.06 o                         
  -3   5   7       1002.33       1058.65        19.47 o                         
  -2   5   7       2386.54       2526.79        53.29 o                         
  -1   5   7       1067.32       1124.77        28.69 o                         
   0   5   7        155.56        164.87         6.19 o                         
   1   5   7        382.75        371.86         7.35 o                         
   2   5   7          6.35          5.78         1.36 o                         
   3   5   7        250.20        244.01         4.91 o                         
   4   5   7        102.89         96.03         4.01 o                         
   5   5   7          9.42          8.73         1.99 o                         
  -7   6   7         18.93         19.79         1.75 o                         
  -6   6   7        173.26        172.16         4.59 o                         
  -5   6   7       1633.33       1617.40        33.06 o                         
  -4   6   7          5.63          3.02         1.61 o                         
  -3   6   7        505.36        509.73        10.05 o                         
  -2   6   7         22.98         22.92         2.25 o                         
  -1   6   7        125.21        132.55         5.78 o                         
   0   6   7         37.55         34.23         2.82 o                         
   1   6   7          9.26          7.85         1.41 o                         
   2   6   7        650.86        686.22        12.57 o                         
   3   6   7        152.85        164.50         5.47 o                         
   4   6   7         14.14         18.08         1.81 o                         
   5   6   7        168.81        188.03         6.19 o                         
  -7   7   7          1.07          2.09         1.03 o                         
  -6   7   7        124.93        132.52         3.39 o                         
  -5   7   7         29.06         27.32         3.05 o                         
  -4   7   7         99.75         95.39         4.31 o                         
  -3   7   7        625.48        604.90        11.27 o                         
  -2   7   7       1369.05       1376.11        22.81 o                         
  -1   7   7        839.88        824.54        14.25 o                         
   0   7   7         63.71         66.25         2.48 o                         
   1   7   7        111.69        117.41         3.63 o                         
   2   7   7        300.37        294.05         7.41 o                         
   3   7   7       1645.71       1639.47        28.80 o                         
   4   7   7         33.34         34.32         2.20 o                         
   5   7   7         29.87         23.88         1.77 o                         
  -7   8   7        104.06         90.64         4.20 o                         
  -6   8   7         36.59         35.92         2.38 o                         
  -5   8   7        352.25        318.37        10.20 o                         
  -4   8   7          0.96          0.93         1.81 o                         
  -3   8   7         54.32         49.40         2.23 o                         
  -2   8   7        127.73        116.26         3.93 o                         
  -1   8   7         93.17         81.81         2.35 o                         
   0   8   7        202.37        192.44         4.83 o                         
   1   8   7         56.05         59.92         3.02 o                         
   2   8   7         32.99         36.19         2.61 o                         
   3   8   7        123.36        108.19         4.17 o                         
   4   8   7          0.11         -0.25         1.48 o                         
   5   8   7        292.03        310.29        11.14 o                         
  -7   9   7        237.43        203.67        12.17 o                         
  -6   9   7          5.34          2.35         1.28 o                         
  -5   9   7         67.79         72.06         3.57 o                         
  -4   9   7         72.67         78.20         3.36 o                         
  -3   9   7        828.98        817.14        14.81 o                         
  -2   9   7        150.73        162.92         4.81 o                         
  -1   9   7        350.97        348.24         6.98 o                         
   0   9   7         10.53         11.46         1.98 o                         
   1   9   7        146.09        132.63         4.29 o                         
   2   9   7         86.76         88.97         4.09 o                         
   3   9   7        486.36        533.83        13.58 o                         
   4   9   7         39.19         34.50         2.23 o                         
   5   9   7          6.33          5.38         1.35 o                         
  -6  10   7          2.23          3.86         1.78 o                         
  -5  10   7        220.55        218.15         6.05 o                         
  -4  10   7        127.19        129.38         5.55 o                         
  -3  10   7        204.98        210.24         6.25 o                         
  -2  10   7       1124.14       1132.70        20.76 o                         
  -1  10   7         32.19         32.03         2.24 o                         
   0  10   7          2.65          0.62         1.45 o                         
   1  10   7          0.32          0.56         1.45 o                         
   2  10   7        820.57        844.55        17.26 o                         
   3  10   7         69.51         62.32         3.65 o                         
   4  10   7        154.39        142.87         7.68 o                         
   5  10   7         29.59         35.01         2.53 o                         
  -6  11   7         39.51         37.77         3.11 o                         
  -5  11   7        118.71        120.35         4.00 o                         
  -4  11   7          9.54         14.91         1.90 o                         
  -3  11   7          8.13          5.73         2.20 o                         
  -2  11   7          0.00         -0.47         1.42 o                         
  -1  11   7         33.09         30.67         2.47 o                         
   0  11   7        310.95        294.18         7.13 o                         
   1  11   7        336.17        342.29         8.07 o                         
   2  11   7         61.92         52.69         2.60 o                         
   3  11   7         53.38         46.75         2.32 o                         
   4  11   7         94.31         81.89         4.05 o                         
   5  11   7          2.53          2.44         1.23 o                         
  -6  12   7         13.10         11.25         2.34 o                         
  -5  12   7        115.92        116.90         4.97 o                         
  -4  12   7          0.25         -0.71         1.65 o                         
  -3  12   7         15.64         18.61         1.90 o                         
  -2  12   7         47.40         41.08         2.07 o                         
  -1  12   7         80.42         67.54         3.04 o                         
   0  12   7        409.14        429.51         9.61 o                         
   1  12   7         67.14         74.01         3.37 o                         
   2  12   7        427.83        443.02        13.67 o                         
   3  12   7          5.38          6.55         2.03 o                         
   4  12   7        108.83         92.67         4.11 o                         
   5  12   7          0.07          0.84         1.85 o                         
  -6  13   7         12.88         11.35         1.70 o                         
  -5  13   7        275.22        273.48         8.73 o                         
  -4  13   7        249.11        271.87         8.40 o                         
  -3  13   7         22.65         16.73         2.78 o                         
  -2  13   7         41.63         37.20         2.06 o                         
  -1  13   7        202.47        213.53         5.62 o                         
   0  13   7        245.30        232.48         5.88 o                         
   1  13   7        525.61        533.89        11.75 o                         
   2  13   7         15.00         18.78         2.12 o                         
   3  13   7        143.77        126.52         5.23 o                         
   4  13   7          4.21          5.57         1.36 o                         
  -6  14   7          4.14          1.25         1.66 o                         
  -5  14   7          1.76          8.09         2.33 o                         
  -4  14   7         19.34         20.35         3.05 o                         
  -3  14   7        250.75        228.26         6.25 o                         
  -2  14   7        385.96        356.10         8.20 o                         
  -1  14   7        147.03        154.14         4.27 o                         
   0  14   7        175.56        169.14         5.14 o                         
   1  14   7        724.97        670.64        15.13 o                         
   2  14   7          2.90          2.50         2.13 o                         
   3  14   7         82.45         71.98         3.15 o                         
   4  14   7          4.40          9.26         1.79 o                         
  -6  15   7         11.76         11.16         2.51 o                         
  -5  15   7         24.32         31.12         2.52 o                         
  -4  15   7         41.01         37.20         2.52 o                         
  -3  15   7         18.72         12.41         1.71 o                         
  -2  15   7         18.69         12.39         1.77 o                         
  -1  15   7        310.22        276.49         6.37 o                         
   0  15   7         16.99         14.61         2.11 o                         
   1  15   7         31.00         29.08         2.43 o                         
   2  15   7          4.32          2.28         1.68 o                         
   3  15   7         60.46         55.55         3.05 o                         
   4  15   7          1.82         -0.25         1.20 o                         
  -5  16   7         36.64         37.53         2.92 o                         
  -4  16   7         31.07         23.82         2.12 o                         
  -3  16   7         24.84         20.41         1.76 o                         
  -2  16   7          9.42          9.46         1.81 o                         
  -1  16   7        111.73        122.85         5.33 o                         
   0  16   7         82.47        104.29         4.75 o                         
   1  16   7         22.89         20.40         2.18 o                         
   2  16   7        130.25        139.85         7.15 o                         
   3  16   7         65.24         75.76         4.15 o                         
   4  16   7          2.23          2.95         1.04 o                         
  -5  17   7         73.89         73.34         4.74 o                         
  -4  17   7         34.57         39.34         2.94 o                         
  -3  17   7          0.02          0.12         1.42 o                         
  -2  17   7         63.68         54.12         3.12 o                         
  -1  17   7         40.44         34.68         3.25 o                         
   0  17   7         59.92         49.49         2.78 o                         
   1  17   7         30.29         28.98         2.51 o                         
   2  17   7         72.73         78.03         4.25 o                         
   3  17   7         14.57         13.52         1.76 o                         
  -5  18   7         13.29         17.27         3.09 o                         
  -4  18   7          0.28          0.79         2.09 o                         
  -3  18   7          2.26          6.70         1.64 o                         
  -2  18   7        222.94        196.22         6.27 o                         
  -1  18   7          1.22          1.52         1.67 o                         
   0  18   7         58.29         70.96         3.64 o                         
   1  18   7        147.50        157.14         7.77 o                         
   2  18   7        319.02        365.62        10.47 o                         
   3  18   7         84.56         88.85         4.31 o                         
  -4  19   7          3.22          2.53         2.31 o                         
  -3  19   7          0.77          1.07         1.37 o                         
  -2  19   7        176.42        163.21         5.44 o                         
  -1  19   7          8.21          9.64         1.90 o                         
   0  19   7         24.96         23.03         2.07 o                         
   1  19   7        562.92        567.54        19.32 o                         
   2  19   7        357.45        377.14        15.41 o                         
   3  19   7         40.78         37.12         4.33 o                         
  -4  20   7          0.38          1.24         2.26 o                         
  -3  20   7         11.40         12.39         4.19 o                         
  -2  20   7         21.15         27.18         1.86 o                         
  -1  20   7         21.54         19.92         1.96 o                         
   0  20   7         96.95        100.97         4.08 o                         
   1  20   7        247.57        228.39         7.44 o                         
   2  20   7         10.92         10.43         1.64 o                         
  -3  21   7          2.87          4.89         2.16 o                         
  -2  21   7          0.29          1.30         1.46 o                         
  -1  21   7        100.99        111.48         5.43 o                         
   0  21   7         44.17         42.52         3.68 o                         
   1  21   7         21.02         18.62         2.44 o                         
  -2  22   7          5.39          3.81         2.47 o                         
  -1  22   7          1.18          0.52         1.43 o                         
   0  22   7         11.86         12.14         2.20 o                         
   1  22   7         13.19         13.03         2.23 o                         
  -6   0   8        145.28        139.04         6.26 o                         
  -4   0   8         28.97         19.21         2.31 o                         
  -2   0   8         24.57         15.85         1.80 o                         
   0   0   8       1897.07       2083.08        53.37 o                         
   2   0   8         71.42         77.68         4.07 o                         
   4   0   8        913.23        991.95        30.01 o                         
  -7   1   8         66.28         67.85         3.59 o                         
  -6   1   8          0.88          1.15         1.74 o                         
  -5   1   8         15.53         13.17         1.48 o                         
  -4   1   8         54.62         53.64         2.47 o                         
  -3   1   8          0.32          0.77         1.10 o                         
  -2   1   8        260.72        249.94         4.93 o                         
  -1   1   8          9.59          2.87         1.58 o                         
   0   1   8        525.58        482.67         9.70 o                         
   1   1   8        880.35        901.52        15.36 o                         
   2   1   8        656.48        627.11        13.69 o                         
   3   1   8        568.39        601.04        13.46 o                         
   4   1   8        113.20        133.17         4.97 o                         
   5   1   8          9.52         10.20         1.35 o                         
  -7   2   8         12.87         16.30         1.65 o                         
  -6   2   8        107.42        100.45         3.53 o                         
  -5   2   8         72.12         62.30         2.36 o                         
  -4   2   8         54.50         56.74         2.68 o                         
  -3   2   8         23.75         25.33         2.02 o                         
  -2   2   8        195.79        165.05         4.08 o                         
  -1   2   8         62.56         61.64         3.29 o                         
   0   2   8          2.38          2.00         1.27 o                         
   1   2   8        499.04        486.62         8.06 o                         
   2   2   8         41.91         42.22         1.93 o                         
   3   2   8        279.26        286.41         7.49 o                         
   4   2   8        140.95        139.65         4.23 o                         
   5   2   8         34.63         40.01         2.16 o                         
  -7   3   8         54.48         46.84         3.33 o                         
  -6   3   8          6.75          5.21         1.54 o                         
  -5   3   8         49.07         52.43         2.43 o                         
  -4   3   8          7.02          7.60         1.76 o                         
  -3   3   8          6.46          6.73         1.51 o                         
  -2   3   8        324.03        336.40         6.21 o                         
  -1   3   8         37.23         30.30         2.01 o                         
   0   3   8         49.80         49.92         1.92 o                         
   1   3   8          0.68          1.39         1.18 o                         
   2   3   8         15.55         13.81         1.49 o                         
   3   3   8         87.71         85.59         3.56 o                         
   4   3   8          3.53          3.87         1.57 o                         
   5   3   8          1.09          3.29         1.22 o                         
  -7   4   8         30.82         36.79         2.41 o                         
  -6   4   8         12.31         12.06         1.62 o                         
  -5   4   8        208.28        204.29         7.11 o                         
  -4   4   8         87.05         76.70         3.42 o                         
  -3   4   8         10.71         18.22         1.71 o                         
  -2   4   8        119.25        111.64         2.89 o                         
  -1   4   8          1.61          2.00         1.38 o                         
   0   4   8         11.37          9.54         1.21 o                         
   1   4   8          2.36          5.17         1.31 o                         
   2   4   8         10.19          9.50         1.35 o                         
   3   4   8          5.05          2.79         1.37 o                         
   4   4   8         34.16         38.47         2.33 o                         
   5   4   8         34.12         30.34         1.87 o                         
  -7   5   8         28.89         30.78         2.03 o                         
  -6   5   8        399.62        403.88         8.72 o                         
  -5   5   8        114.39        127.84         4.93 o                         
  -4   5   8          2.49          1.17         1.68 o                         
  -3   5   8        469.62        464.62         9.47 o                         
  -2   5   8       2071.50       2149.94        30.74 o                         
  -1   5   8         35.39         37.34         2.08 o                         
   0   5   8        494.87        484.68         8.77 o                         
   1   5   8          4.00          1.44         1.33 o                         
   2   5   8          0.42          0.18         1.43 o                         
   3   5   8        131.99        134.34         3.82 o                         
   4   5   8          0.44          2.37         1.49 o                         
   5   5   8          0.50         -0.31         1.12 o                         
  -7   6   8         17.15         15.43         1.39 o                         
  -6   6   8         95.83         88.93         4.85 o                         
  -5   6   8        361.15        391.52        10.09 o                         
  -4   6   8         20.98         13.55         1.82 o                         
  -3   6   8        607.30        579.36        11.64 o                         
  -2   6   8       1046.19       1077.05        17.25 o                         
  -1   6   8          6.44          4.63         1.48 o                         
   0   6   8        149.73        154.31         4.27 o                         
   1   6   8         18.89         18.51         1.60 o                         
   2   6   8        166.04        185.06         5.62 o                         
   3   6   8         14.81         14.78         1.77 o                         
   4   6   8          0.00          0.54         1.93 o                         
   5   6   8         73.42         85.04         6.33 o                         
  -7   7   8          0.08          0.18         1.12 o                         
  -6   7   8         98.88         89.07         2.73 o                         
  -5   7   8        205.49        237.56         6.10 o                         
  -4   7   8        217.40        212.40         5.83 o                         
  -3   7   8        566.48        564.22        10.88 o                         
  -2   7   8        445.57        404.86         7.75 o                         
  -1   7   8        207.70        211.31         4.57 o                         
   0   7   8        415.20        438.09         8.95 o                         
   1   7   8         10.82          6.85         1.81 o                         
   2   7   8         12.50         11.09         1.84 o                         
   3   7   8          0.04          0.74         1.50 o                         
   4   7   8         55.60         51.24         4.52 o                         
   5   7   8          1.13          1.06         1.20 o                         
  -6   8   8         66.43         58.82         2.32 o                         
  -5   8   8        102.43        103.56         4.08 o                         
  -4   8   8        281.39        268.03         7.19 o                         
  -3   8   8        282.15        277.31         6.11 o                         
  -2   8   8        311.34        302.51         7.84 o                         
  -1   8   8          0.15          0.59         1.23 o                         
   0   8   8          1.52         -0.13         1.60 o                         
   1   8   8        131.98        138.32         4.12 o                         
   2   8   8        532.98        528.47        14.06 o                         
   3   8   8         55.78         51.52         2.77 o                         
   4   8   8         14.36         15.03         1.96 o                         
   5   8   8         10.82         12.20         1.65 o                         
  -6   9   8          0.00         -0.43         1.20 o                         
  -5   9   8         11.92         10.15         2.05 o                         
  -4   9   8          6.91          6.40         1.93 o                         
  -3   9   8       1619.82       1646.45        30.00 o                         
  -2   9   8       1941.71       1951.18        31.37 o                         
  -1   9   8         35.94         30.71         2.08 o                         
   0   9   8        235.18        239.32         6.81 o                         
   1   9   8         52.90         47.69         3.22 o                         
   2   9   8         59.57         62.35         3.71 o                         
   3   9   8        101.53         94.03         3.52 o                         
   4   9   8          0.04         -0.80         1.53 o                         
   5   9   8          3.88          2.70         1.39 o                         
  -6  10   8         20.65         19.57         1.77 o                         
  -5  10   8        120.15        121.53         5.20 o                         
  -4  10   8         84.78         87.65         3.74 o                         
  -3  10   8        241.18        225.15         6.51 o                         
  -2  10   8        130.80        130.77         4.70 o                         
  -1  10   8        362.70        367.09         7.96 o                         
   0  10   8       1166.78       1135.18        25.61 o                         
   1  10   8         22.15         20.24         2.17 o                         
   2  10   8          0.21          0.06         1.70 o                         
   3  10   8         28.55         33.79         2.12 o                         
   4  10   8         28.19         26.08         2.34 o                         
  -6  11   8         85.07         89.68         5.46 o                         
  -5  11   8         73.71         75.08         3.96 o                         
  -4  11   8        208.17        195.69         6.10 o                         
  -3  11   8        257.01        276.04         7.22 o                         
  -2  11   8        100.09         90.43         3.57 o                         
  -1  11   8       1088.08       1060.15        21.06 o                         
   0  11   8         53.82         57.50         3.54 o                         
   1  11   8         14.37         14.28         2.00 o                         
   2  11   8         39.39         36.22         2.43 o                         
   3  11   8         88.16         76.56         5.19 o                         
   4  11   8          0.60         -0.66         1.63 o                         
  -6  12   8          0.08         -0.76         2.86 o                         
  -5  12   8          6.91          4.46         1.71 o                         
  -4  12   8          0.05         -1.16         1.56 o                         
  -3  12   8         23.58         25.88         2.02 o                         
  -2  12   8          0.02          1.02         1.42 o                         
  -1  12   8        360.81        343.62         7.91 o                         
   0  12   8          2.53          1.37         1.70 o                         
   1  12   8          3.69          5.22         1.84 o                         
   2  12   8          1.51          2.77         1.61 o                         
   3  12   8         95.86         91.17         3.25 o                         
   4  12   8          1.92          2.86         1.83 o                         
  -6  13   8          0.48         -0.13         1.82 o                         
  -5  13   8         15.22         18.88         2.36 o                         
  -4  13   8         80.49         79.86         3.54 o                         
  -3  13   8         44.82         45.27         2.94 o                         
  -2  13   8          6.89          7.02         1.51 o                         
  -1  13   8         12.00          9.58         1.59 o                         
   0  13   8          5.17          0.43         1.63 o                         
   1  13   8         75.14         76.56         2.87 o                         
   2  13   8          6.76          5.86         1.61 o                         
   3  13   8          0.47         -0.49         1.32 o                         
   4  13   8          1.00          2.36         1.73 o                         
  -6  14   8          0.00          4.87         2.09 o                         
  -5  14   8         22.25         24.71         2.46 o                         
  -4  14   8         24.02         26.43         2.37 o                         
  -3  14   8         27.92         37.99         2.39 o                         
  -2  14   8         47.61         35.08         2.93 o                         
  -1  14   8          1.64         -0.52         1.60 o                         
   0  14   8         14.75         14.26         1.77 o                         
   1  14   8        268.61        270.22         6.56 o                         
   2  14   8        109.97         96.66         3.66 o                         
   3  14   8         37.32         34.74         1.80 o                         
   4  14   8         43.57         43.79         4.26 o                         
  -5  15   8         76.65         81.55         3.76 o                         
  -4  15   8         26.56         19.73         2.26 o                         
  -3  15   8         57.17         50.45         2.85 o                         
  -2  15   8        119.95         95.46         3.32 o                         
  -1  15   8         18.19         15.28         2.18 o                         
   0  15   8         83.53         71.11         3.65 o                         
   1  15   8         40.20         42.78         2.30 o                         
   2  15   8        291.03        324.07        12.74 o                         
   3  15   8        121.61        126.82         5.26 o                         
  -5  16   8         20.91         25.55         3.54 o                         
  -4  16   8          5.98          8.93         1.85 o                         
  -3  16   8         79.29         73.87         3.49 o                         
  -2  16   8         11.59          6.74         1.83 o                         
  -1  16   8        139.83        137.89         4.93 o                         
   0  16   8         92.43         91.98         3.70 o                         
   1  16   8          0.54          0.34         1.65 o                         
   2  16   8        105.30        112.90         4.30 o                         
   3  16   8          0.14         -0.68         1.43 o                         
  -5  17   8         32.88         41.44         4.55 o                         
  -4  17   8          0.00          0.40         1.75 o                         
  -3  17   8         20.50         18.53         2.30 o                         
  -2  17   8         18.35         13.94         2.01 o                         
  -1  17   8         76.49         74.45         3.65 o                         
   0  17   8         18.63         25.22         2.11 o                         
   1  17   8          1.32          2.22         1.59 o                         
   2  17   8        323.85        333.58        13.29 o                         
   3  17   8          0.07         -0.67         1.33 o                         
  -4  18   8         17.58         21.33         3.27 o                         
  -3  18   8         12.34         17.52         2.06 o                         
  -2  18   8         10.70         15.61         1.94 o                         
  -1  18   8         40.46         42.88         2.92 o                         
   0  18   8        116.95        122.08         4.60 o                         
   1  18   8         56.38         61.84         2.80 o                         
   2  18   8        203.08        203.44        14.35 o                         
  -4  19   8          0.37          0.87         2.30 o                         
  -3  19   8          0.00         -1.71         1.96 o                         
  -2  19   8         20.71         16.19         1.96 o                         
  -1  19   8         65.40         57.36         2.86 o                         
   0  19   8          2.93          7.16         1.47 o                         
   1  19   8         67.35         63.64         5.51 o                         
   2  19   8          6.93          5.67         2.34 o                         
  -3  20   8          5.83          5.63         2.33 o                         
  -2  20   8         23.41         21.16         2.06 o                         
  -1  20   8         29.28         35.49         2.35 o                         
   0  20   8         22.65         22.27         2.78 o                         
   1  20   8        526.99        538.13        22.49 o                         
  -2  21   8         69.77         74.85         6.72 o                         
  -1  21   8         19.75         25.99         1.85 o                         
   0  21   8          0.04         -1.44         1.44 o                         
  -7   0   9        517.51        574.50        28.40 o                         
  -5   0   9        112.02        115.71         5.31 o                         
  -3   0   9         33.31         22.50         2.35 o                         
  -1   0   9        117.96        108.19         4.30 o                         
   1   0   9         61.41         66.61         3.39 o                         
   3   0   9         31.40         28.09         2.83 o                         
   5   0   9         29.95         31.93         2.89 o                         
  -7   1   9          0.29         -0.35         2.13 o                         
  -6   1   9        136.51        142.40         5.25 o                         
  -5   1   9        151.07        171.14         5.15 o                         
  -4   1   9         35.48         39.80         2.12 o                         
  -3   1   9       1229.53       1153.45        18.33 o                         
  -2   1   9         32.87         28.08         1.72 o                         
  -1   1   9         12.91         17.24         1.36 o                         
   0   1   9         96.47        105.70         2.86 o                         
   1   1   9        295.31        290.15         6.42 o                         
   2   1   9          1.69          1.81         1.38 o                         
   3   1   9       1216.51       1274.32        25.14 o                         
   4   1   9        101.29        104.06         2.99 o                         
   5   1   9         14.97         11.58         1.21 o                         
  -7   2   9         66.98         63.05         2.71 o                         
  -6   2   9        247.93        266.01         6.65 o                         
  -5   2   9        134.54        127.63         3.66 o                         
  -4   2   9         81.83         86.09         2.94 o                         
  -3   2   9        279.60        254.07         4.85 o                         
  -2   2   9         19.00         16.73         1.54 o                         
  -1   2   9        176.04        186.47         4.20 o                         
   0   2   9        425.06        455.69         8.22 o                         
   1   2   9          9.60          7.71         1.36 o                         
   2   2   9       1326.63       1391.32        21.73 o                         
   3   2   9        119.93        107.07         3.42 o                         
   4   2   9         11.74         10.33         1.37 o                         
   5   2   9          7.72          8.41         1.12 o                         
  -7   3   9        114.94        119.40         5.59 o                         
  -6   3   9         17.89         13.67         1.68 o                         
  -5   3   9         13.29         19.63         1.79 o                         
  -4   3   9        135.31        137.00         3.83 o                         
  -3   3   9         12.14         11.87         1.67 o                         
  -2   3   9         39.34         36.90         1.84 o                         
  -1   3   9        234.26        219.57         6.82 o                         
   0   3   9         92.59         93.03         2.72 o                         
   1   3   9        132.83        131.57         3.29 o                         
   2   3   9        261.21        259.61         4.95 o                         
   3   3   9         60.94         63.81         2.44 o                         
   4   3   9          0.91         -0.16         1.22 o                         
   5   3   9          3.36          3.11         0.95 o                         
  -7   4   9          2.39          2.44         1.32 o                         
  -6   4   9          2.57          2.50         2.27 o                         
  -5   4   9         17.33         12.75         1.85 o                         
  -4   4   9        297.74        300.29         6.14 o                         
  -3   4   9         42.24         46.46         2.85 o                         
  -2   4   9         14.64         15.15         1.46 o                         
  -1   4   9          3.10          0.92         1.35 o                         
   0   4   9        150.32        158.29         3.88 o                         
   1   4   9         91.38         80.39         2.71 o                         
   2   4   9          6.68          6.74         1.20 o                         
   3   4   9         18.97         23.00         1.99 o                         
   4   4   9         10.81         10.13         1.35 o                         
   5   4   9        229.32        240.61        12.47 o                         
  -7   5   9         25.14         23.51         2.86 o                         
  -6   5   9          2.89          4.12         1.35 o                         
  -5   5   9        441.33        461.73         9.54 o                         
  -4   5   9          4.75          3.07         1.54 o                         
  -3   5   9        388.94        385.05         8.31 o                         
  -2   5   9          7.09          7.35         1.40 o                         
  -1   5   9         16.48         21.02         1.69 o                         
   0   5   9        348.39        313.97         6.00 o                         
   1   5   9         76.79         59.90         2.37 o                         
   2   5   9        106.00        109.48         3.20 o                         
   3   5   9        270.43        268.05         7.01 o                         
   4   5   9         17.99         25.68         2.29 o                         
   5   5   9         33.83         44.54         3.71 o                         
  -6   6   9        136.96        134.31         3.60 o                         
  -5   6   9         37.79         40.66         2.49 o                         
  -4   6   9         19.54         21.18         1.94 o                         
  -3   6   9         33.41         34.85         2.35 o                         
  -2   6   9        927.96        947.62        15.26 o                         
  -1   6   9         14.72         12.78         1.46 o                         
   0   6   9          0.47          0.96         1.26 o                         
   1   6   9        260.08        267.74         8.20 o                         
   2   6   9          5.66          4.59         1.49 o                         
   3   6   9          9.58         12.32         1.78 o                         
   4   6   9          1.70          1.25         1.36 o                         
  -6   7   9        209.32        214.28         7.58 o                         
  -5   7   9          0.68          0.48         1.47 o                         
  -4   7   9        141.01        154.29         4.32 o                         
  -3   7   9       1107.92       1129.09        18.95 o                         
  -2   7   9        608.99        615.75        10.58 o                         
  -1   7   9         94.92         88.82         3.01 o                         
   0   7   9         97.04         90.17         3.46 o                         
   1   7   9          0.20         -0.36         1.40 o                         
   2   7   9         14.29         12.71         1.82 o                         
   3   7   9        673.18        717.57        16.00 o                         
   4   7   9          5.56          6.48         1.47 o                         
  -6   8   9         85.87         96.26         3.44 o                         
  -5   8   9        371.37        376.26        10.40 o                         
  -4   8   9        178.86        159.62         6.70 o                         
  -3   8   9        359.56        321.84         7.15 o                         
  -2   8   9        714.78        715.15        12.27 o                         
  -1   8   9         19.45         12.09         1.64 o                         
   0   8   9        105.81         96.50         4.44 o                         
   1   8   9          3.07         -0.44         1.51 o                         
   2   8   9         35.58         33.54         2.40 o                         
   3   8   9         80.18         72.64         2.64 o                         
   4   8   9          1.28          0.01         1.61 o                         
  -6   9   9          2.02          1.38         1.28 o                         
  -5   9   9          3.15          3.66         1.68 o                         
  -4   9   9         57.82         50.85         2.97 o                         
  -3   9   9        984.29        962.78        19.94 o                         
  -2   9   9        916.32        925.73        14.67 o                         
  -1   9   9        117.47        102.40         3.73 o                         
   0   9   9       1842.96       1866.32        32.09 o                         
   1   9   9        672.21        662.96        13.54 o                         
   2   9   9         28.11         23.41         2.29 o                         
   3   9   9        506.83        506.82         9.62 o                         
   4   9   9          3.58          4.79         2.29 o                         
  -6  10   9          2.38          1.15         1.67 o                         
  -5  10   9          2.82          1.01         1.66 o                         
  -4  10   9         25.67         26.55         2.15 o                         
  -3  10   9       1055.51       1077.36        20.45 o                         
  -2  10   9        164.36        159.16         5.15 o                         
  -1  10   9        502.65        528.37        10.66 o                         
   0  10   9        348.91        368.90        10.41 o                         
   1  10   9        441.65        436.00         9.04 o                         
   2  10   9          0.51          2.70         1.64 o                         
   3  10   9         25.14         19.24         1.39 o                         
   4  10   9          0.05         -1.58         1.58 o                         
  -6  11   9         10.76         10.44         1.97 o                         
  -5  11   9          0.61         -0.94         2.13 o                         
  -4  11   9         47.21         52.73         2.70 o                         
  -3  11   9        233.91        234.77         6.75 o                         
  -2  11   9          0.02          0.46         1.81 o                         
  -1  11   9         34.61         37.54         2.34 o                         
   0  11   9        176.51        180.45         5.90 o                         
   1  11   9         23.58         25.44         2.27 o                         
   2  11   9         47.97         40.07         2.86 o                         
   3  11   9        161.83        151.60         5.06 o                         
   4  11   9         29.47         20.88         2.00 o                         
  -6  12   9         19.07         16.69         2.24 o                         
  -5  12   9          5.35          3.56         1.40 o                         
  -4  12   9         25.44         27.95         2.55 o                         
  -3  12   9          2.27          1.05         1.75 o                         
  -2  12   9         15.06         13.00         1.95 o                         
  -1  12   9        121.27        124.65         4.58 o                         
   0  12   9        439.94        434.09        11.33 o                         
   1  12   9         25.23         24.73         1.95 o                         
   2  12   9         76.31         80.55         3.03 o                         
   3  12   9         18.03         15.12         1.43 o                         
   4  12   9          5.50          2.08         1.10 o                         
  -5  13   9          1.31          0.34         1.26 o                         
  -4  13   9          4.76          7.47         1.81 o                         
  -3  13   9        678.90        746.55        17.57 o                         
  -2  13   9        115.38        121.76         4.19 o                         
  -1  13   9          4.59          4.84         1.72 o                         
   0  13   9          9.66         10.74         1.92 o                         
   1  13   9          0.36         -1.15         1.86 o                         
   2  13   9          0.09          0.63         1.60 o                         
   3  13   9         58.77         57.68         2.73 o                         
  -5  14   9         28.62         28.41         2.53 o                         
  -4  14   9         10.60         11.05         1.88 o                         
  -3  14   9         71.69         77.52         3.48 o                         
  -2  14   9          2.86          4.60         1.80 o                         
  -1  14   9        209.12        234.90         6.25 o                         
   0  14   9         34.14         33.60         2.45 o                         
   1  14   9         10.40          8.32         2.15 o                         
   2  14   9         25.83         21.10         1.91 o                         
   3  14   9        281.69        293.48        13.19 o                         
  -5  15   9         78.51         87.45         5.20 o                         
  -4  15   9         33.54         34.53         2.85 o                         
  -3  15   9        194.65        239.19         7.40 o                         
  -2  15   9          3.74          2.18         1.64 o                         
  -1  15   9         34.84         44.86         3.13 o                         
   0  15   9        230.67        228.53         6.31 o                         
   1  15   9         33.92         35.06         2.45 o                         
   2  15   9          0.39          0.36         1.35 o                         
   3  15   9        399.00        384.59        14.33 o                         
  -5  16   9         32.13         41.44         3.09 o                         
  -4  16   9         42.15         43.04         2.89 o                         
  -3  16   9          4.63          9.46         1.73 o                         
  -2  16   9         95.15        101.13         4.76 o                         
  -1  16   9         53.19         60.12         3.40 o                         
   0  16   9         19.78         15.15         1.77 o                         
   1  16   9        247.08        298.69         7.94 o                         
   2  16   9         88.60         90.37         3.81 o                         
   3  16   9          0.63         -1.52         1.90 o                         
  -4  17   9          4.76          7.16         2.56 o                         
  -3  17   9         40.58         46.99         2.85 o                         
  -2  17   9          3.08          1.33         2.16 o                         
  -1  17   9         28.53         24.34         2.30 o                         
   0  17   9         49.68         49.91         2.58 o                         
   1  17   9         41.08         42.47         2.29 o                         
   2  17   9         16.46         17.12         2.21 o                         
  -4  18   9        117.17        129.41         5.43 o                         
  -3  18   9         27.33         26.29         2.11 o                         
  -2  18   9          6.14          4.80         1.74 o                         
  -1  18   9         15.47         17.76         2.14 o                         
   0  18   9          0.00          0.71         1.23 o                         
   1  18   9          7.26          3.40         1.34 o                         
   2  18   9        252.40        246.57        25.32 o                         
  -3  19   9         83.62         78.41         7.45 o                         
  -2  19   9         29.94         36.71         2.67 o                         
  -1  19   9          6.02          6.96         1.65 o                         
   0  19   9         29.41         30.15         2.65 o                         
   1  19   9         16.67         16.47         1.99 o                         
  -2  20   9          5.40          4.28         1.58 o                         
  -1  20   9          3.32          3.30         1.69 o                         
   0  20   9          6.44          7.19         2.08 o                         
   1  20   9          1.80          2.11         2.40 o                         
  -1  21   9         11.01         13.14         2.41 o                         
  -6   0  10         28.31         22.30         2.88 o                         
  -4   0  10        125.40        100.56         5.20 o                         
  -2   0  10         39.19         36.90         3.57 o                         
   0   0  10        897.66        955.64        22.48 o                         
   2   0  10        458.39        449.61        18.32 o                         
   4   0  10        108.01        132.64         5.57 o                         
  -7   1  10          3.48          3.99         1.18 o                         
  -6   1  10        423.13        447.82        12.01 o                         
  -5   1  10          8.00          9.89         1.81 o                         
  -4   1  10        590.80        566.97        12.21 o                         
  -3   1  10         13.45         12.03         1.86 o                         
  -2   1  10          1.40          1.97         1.59 o                         
  -1   1  10         15.14         18.80         1.75 o                         
   0   1  10          2.75          4.68         1.62 o                         
   1   1  10        146.89        149.56         4.12 o                         
   2   1  10        806.79        832.44        14.91 o                         
   3   1  10         93.77         92.93         3.14 o                         
   4   1  10        204.19        216.60         5.21 o                         
  -7   2  10         12.00         11.74         1.71 o                         
  -6   2  10         33.00         33.78         2.08 o                         
  -5   2  10         11.92          8.90         1.81 o                         
  -4   2  10          0.01         -0.83         1.59 o                         
  -3   2  10        120.17        126.55         3.62 o                         
  -2   2  10         97.26         99.98         3.49 o                         
  -1   2  10         79.22         71.06         2.53 o                         
   0   2  10         22.47         24.36         2.14 o                         
   1   2  10         17.96         15.00         1.75 o                         
   2   2  10         16.53         16.02         1.55 o                         
   3   2  10        139.27        153.33         4.97 o                         
   4   2  10         56.92         71.45         3.00 o                         
  -6   3  10         64.53         66.32         2.54 o                         
  -5   3  10         22.42         22.89         2.02 o                         
  -4   3  10         10.82          9.05         1.94 o                         
  -3   3  10        404.30        404.41         8.40 o                         
  -2   3  10         64.65         65.87         2.29 o                         
  -1   3  10         28.22         29.66         1.71 o                         
   0   3  10        456.24        465.75         8.16 o                         
   1   3  10        341.29        347.27         8.18 o                         
   2   3  10        460.96        465.90         8.64 o                         
   3   3  10        120.14        121.33         4.02 o                         
   4   3  10          0.00          0.40         1.15 o                         
  -6   4  10          1.97          2.24         1.56 o                         
  -5   4  10        292.41        304.58        10.67 o                         
  -4   4  10         13.86         13.30         1.68 o                         
  -3   4  10        231.27        210.23         4.83 o                         
  -2   4  10          0.61          2.27         1.25 o                         
  -1   4  10         17.08         23.35         1.67 o                         
   0   4  10         10.36          8.09         1.51 o                         
   1   4  10        154.90        158.04         4.44 o                         
   2   4  10        216.00        231.93         5.53 o                         
   3   4  10        515.82        548.67        12.34 o                         
   4   4  10          0.46         -0.21         1.24 o                         
  -6   5  10          8.27          7.35         2.33 o                         
  -5   5  10          8.37         10.12         1.65 o                         
  -4   5  10        169.64        172.93         5.05 o                         
  -3   5  10        103.85         94.76         3.70 o                         
  -2   5  10          3.23          3.54         1.32 o                         
  -1   5  10         19.06         17.15         1.70 o                         
   0   5  10        168.81        176.70         4.62 o                         
   1   5  10         34.15         30.63         1.84 o                         
   2   5  10        500.66        510.66        11.28 o                         
   3   5  10        295.80        313.83         8.41 o                         
   4   5  10         21.35         22.91         1.76 o                         
  -6   6  10        100.81        105.41         6.63 o                         
  -5   6  10         12.16         10.64         1.56 o                         
  -4   6  10         21.17         25.43         2.13 o                         
  -3   6  10        313.01        306.10         7.66 o                         
  -2   6  10          4.21          3.14         1.43 o                         
  -1   6  10        242.18        260.76         5.64 o                         
   0   6  10         94.48        107.31         3.36 o                         
   1   6  10          6.98          6.68         1.56 o                         
   2   6  10         85.45         92.52         3.43 o                         
   3   6  10          1.14          0.33         1.46 o                         
   4   6  10          0.08          0.14         1.06 o                         
  -6   7  10        499.38        555.02        13.53 o                         
  -5   7  10         18.30         15.56         1.76 o                         
  -4   7  10         64.89         59.00         3.18 o                         
  -3   7  10        488.02        474.68         9.84 o                         
  -2   7  10          0.49         -0.19         1.39 o                         
  -1   7  10          0.30          0.28         1.38 o                         
   0   7  10        722.46        686.40        14.86 o                         
   1   7  10         11.50          9.66         1.94 o                         
   2   7  10        181.01        180.91         4.87 o                         
   3   7  10         18.67         23.66         1.92 o                         
   4   7  10         81.89         85.65         4.52 o                         
  -6   8  10         16.83         19.27         1.85 o                         
  -5   8  10          4.71          5.24         1.60 o                         
  -4   8  10        155.54        153.35         5.22 o                         
  -3   8  10         84.59         86.10         3.10 o                         
  -2   8  10        552.91        573.96        10.15 o                         
  -1   8  10         46.23         46.42         2.04 o                         
   0   8  10        129.28        118.25         4.11 o                         
   1   8  10         55.16         51.76         2.50 o                         
   2   8  10         58.86         62.74         2.80 o                         
   3   8  10         14.89         16.70         1.74 o                         
   4   8  10          3.59          3.98         1.10 o                         
  -6   9  10         94.17        103.00         3.98 o                         
  -5   9  10          2.53          2.33         1.53 o                         
  -4   9  10        296.74        278.80        14.87 o                         
  -3   9  10        146.19        140.30         4.32 o                         
  -2   9  10        600.70        583.86        12.18 o                         
  -1   9  10         30.97         31.60         1.85 o                         
   0   9  10        854.51        862.15        18.63 o                         
   1   9  10         35.35         32.05         2.14 o                         
   2   9  10         33.57         32.89         2.43 o                         
   3   9  10         12.90          9.87         1.39 o                         
   4   9  10         19.35         19.89         1.77 o                         
  -6  10  10          3.94          3.84         2.01 o                         
  -5  10  10         44.57         48.30         2.59 o                         
  -4  10  10         38.63         31.21         2.79 o                         
  -3  10  10          1.98          3.63         1.95 o                         
  -2  10  10         77.17         75.05         3.26 o                         
  -1  10  10          0.72          0.81         1.62 o                         
   0  10  10        529.30        545.04        11.95 o                         
   1  10  10         99.06        104.91         3.29 o                         
   2  10  10          3.25          1.49         1.27 o                         
   3  10  10         54.42         45.47         2.54 o                         
  -6  11  10          5.28          6.10         2.55 o                         
  -5  11  10          0.16         -0.87         1.49 o                         
  -4  11  10          1.00          0.17         1.38 o                         
  -3  11  10         66.89         59.62         3.28 o                         
  -2  11  10        108.27        103.07         3.86 o                         
  -1  11  10        171.41        190.70         5.40 o                         
   0  11  10         68.93         72.92         3.90 o                         
   1  11  10         78.33         76.50         3.22 o                         
   2  11  10         10.24          9.65         1.48 o                         
   3  11  10          3.73          5.42         1.17 o                         
  -5  12  10         87.72         92.10         3.69 o                         
  -4  12  10         75.83         70.25         4.04 o                         
  -3  12  10         22.45         24.61         2.09 o                         
  -2  12  10         31.76         31.63         2.48 o                         
  -1  12  10          0.00          0.27         1.80 o                         
   0  12  10        108.41        102.26         4.70 o                         
   1  12  10        401.53        438.96        10.35 o                         
   2  12  10          3.60          1.18         1.27 o                         
   3  12  10          5.07          6.80         1.23 o                         
  -5  13  10         24.01         24.22         2.09 o                         
  -4  13  10          0.16          2.95         1.90 o                         
  -3  13  10         46.47         44.98         2.95 o                         
  -2  13  10         39.21         39.11         2.86 o                         
  -1  13  10        260.46        257.69         7.57 o                         
   0  13  10         52.74         54.37         2.55 o                         
   1  13  10         24.09         21.75         2.10 o                         
   2  13  10        165.10        161.42         7.90 o                         
   3  13  10         58.15         52.65         2.60 o                         
  -5  14  10         11.27         10.16         4.04 o                         
  -4  14  10          9.86         11.91         1.54 o                         
  -3  14  10         88.15         94.49         4.37 o                         
  -2  14  10          1.76          1.29         1.77 o                         
  -1  14  10         10.37          9.62         1.91 o                         
   0  14  10          0.78          4.64         1.58 o                         
   1  14  10          1.13          0.64         1.49 o                         
   2  14  10          8.46         11.98         5.62 o                         
   3  14  10         20.32         18.39         4.63 o                         
  -5  15  10         10.00          7.07         2.43 o                         
  -4  15  10        247.86        246.34         8.40 o                         
  -3  15  10          8.07          4.65         1.99 o                         
  -2  15  10         11.56         14.59         2.32 o                         
  -1  15  10         10.08          5.30         1.78 o                         
   0  15  10          6.96          4.49         1.57 o                         
   1  15  10         29.02         31.15         2.10 o                         
   2  15  10         84.20         73.74         4.70 o                         
  -4  16  10         38.81         39.40         2.78 o                         
  -3  16  10          9.57          4.61         1.88 o                         
  -2  16  10         19.67         26.96         2.50 o                         
  -1  16  10         22.24         21.09         2.24 o                         
   0  16  10          3.79          5.43         1.64 o                         
   1  16  10        322.06        341.15        11.25 o                         
   2  16  10        292.62        311.35        10.75 o                         
  -4  17  10          1.80          3.75         1.41 o                         
  -3  17  10         17.43         17.74         2.11 o                         
  -2  17  10         13.10         12.97         1.95 o                         
  -1  17  10         23.61         32.04         4.19 o                         
   0  17  10          8.36         11.03         1.91 o                         
   1  17  10         53.56         59.36         3.91 o                         
  -3  18  10         83.37        100.48         8.97 o                         
  -2  18  10          0.19         -0.56         1.88 o                         
  -1  18  10          2.01          3.83         2.02 o                         
   0  18  10         19.45         20.80         2.13 o                         
   1  18  10         85.42         74.44         3.64 o                         
  -2  19  10         49.91         58.41         3.25 o                         
  -1  19  10          1.75          2.99         1.36 o                         
   0  19  10          5.14          2.07         1.76 o                         
  -5   0  11         31.62         29.15         2.89 o                         
  -3   0  11         75.32         71.34         5.17 o                         
  -1   0  11          0.33          3.13         2.33 o                         
   1   0  11        205.81        231.09         8.38 o                         
   3   0  11          0.84          2.55         2.09 o                         
  -6   1  11          3.34          3.08         1.42 o                         
  -5   1  11         17.87         21.13         2.05 o                         
  -4   1  11         71.15         60.77         2.98 o                         
  -3   1  11       1298.36       1289.99        34.61 o                         
  -2   1  11         29.17         34.31         2.79 o                         
  -1   1  11        173.20        184.27         5.07 o                         
   0   1  11         59.58         57.48         3.28 o                         
   1   1  11        197.73        186.72         5.50 o                         
   2   1  11         77.55         84.93         3.03 o                         
   3   1  11          2.66         -0.67         1.70 o                         
   4   1  11         59.81         57.17         3.06 o                         
  -6   2  11          2.94          2.63         1.50 o                         
  -5   2  11          1.79          1.96         1.57 o                         
  -4   2  11          0.84          2.57         2.19 o                         
  -3   2  11          4.62          2.79         2.02 o                         
  -2   2  11         46.04         59.10         3.07 o                         
  -1   2  11        372.68        398.22         7.63 o                         
   0   2  11          4.94          1.30         2.05 o                         
   1   2  11         47.38         47.38         3.16 o                         
   2   2  11         50.55         52.35         2.31 o                         
   3   2  11         22.73         23.33         2.25 o                         
   4   2  11         50.42         40.41         2.69 o                         
  -6   3  11         16.28         11.59         1.67 o                         
  -5   3  11          3.39          2.04         1.58 o                         
  -4   3  11          1.65          7.74         2.26 o                         
  -3   3  11         36.52         39.40         2.90 o                         
  -2   3  11          0.06          2.32         1.40 o                         
  -1   3  11         37.71         31.25         1.79 o                         
   0   3  11          8.94          6.09         1.85 o                         
   1   3  11         26.51         24.08         2.26 o                         
   2   3  11        151.26        168.51         6.30 o                         
   3   3  11         80.58         71.76         3.08 o                         
   4   3  11          2.04          1.56         1.18 o                         
  -6   4  11         46.63         49.85         3.00 o                         
  -5   4  11         18.66         17.14         2.14 o                         
  -4   4  11          1.29          1.16         1.71 o                         
  -3   4  11         36.34         35.47         2.31 o                         
  -2   4  11        408.97        431.46         7.94 o                         
  -1   4  11          9.07          7.78         1.53 o                         
   0   4  11          4.73         12.31         1.67 o                         
   1   4  11          1.24          1.95         1.75 o                         
   2   4  11          3.26          1.90         1.62 o                         
   3   4  11        129.87        138.32         4.66 o                         
   4   4  11         70.09         50.45         4.42 o                         
  -6   5  11         29.83         31.10         4.92 o                         
  -5   5  11        130.21        143.42         4.90 o                         
  -4   5  11          0.75         -1.14         1.70 o                         
  -3   5  11        304.94        307.36         6.41 o                         
  -2   5  11         14.17         12.59         1.48 o                         
  -1   5  11         17.74         15.68         1.62 o                         
   0   5  11         24.21         23.92         2.00 o                         
   1   5  11         44.66         46.77         2.66 o                         
   2   5  11        216.28        228.48         7.74 o                         
   3   5  11        114.06        124.51         5.95 o                         
  -6   6  11          0.35          0.08         1.30 o                         
  -5   6  11         74.03         77.93         3.17 o                         
  -4   6  11         11.15          6.96         1.64 o                         
  -3   6  11          0.62          0.60         1.34 o                         
  -2   6  11          1.75          1.27         1.43 o                         
  -1   6  11        712.57        734.57        12.40 o                         
   0   6  11          5.72          7.96         1.70 o                         
   1   6  11        100.86        101.04         3.82 o                         
   2   6  11         71.63         71.56         2.86 o                         
   3   6  11          5.05          5.24         1.19 o                         
  -6   7  11        105.19         93.57         3.42 o                         
  -5   7  11        115.26        123.59         6.40 o                         
  -4   7  11         68.51         70.60         2.93 o                         
  -3   7  11         80.87         87.32         3.20 o                         
  -2   7  11        366.70        379.13         7.57 o                         
  -1   7  11       1118.55       1106.99        16.65 o                         
   0   7  11         40.19         41.17         2.23 o                         
   1   7  11        451.24        457.37        11.81 o                         
   2   7  11         29.12         27.64         1.81 o                         
   3   7  11         99.53         98.56         3.07 o                         
  -6   8  11          5.03          3.19         1.09 o                         
  -5   8  11         79.16         88.95         3.47 o                         
  -4   8  11          1.64          0.61         1.64 o                         
  -3   8  11        944.11        903.82        19.20 o                         
  -2   8  11         15.61         18.96         2.84 o                         
  -1   8  11          1.79          3.66         1.48 o                         
   0   8  11          0.76          0.33         1.62 o                         
   1   8  11        270.87        279.60         7.80 o                         
   2   8  11        348.31        355.78         7.63 o                         
   3   8  11         10.14         14.81         1.56 o                         
  -5   9  11         19.12         22.81         2.09 o                         
  -4   9  11         40.91         42.01         2.93 o                         
  -3   9  11        362.14        341.09         7.83 o                         
  -2   9  11         65.24         60.30         2.52 o                         
  -1   9  11         11.52         15.98         1.91 o                         
   0   9  11          0.65         -0.73         1.62 o                         
   1   9  11         54.49         52.17         3.64 o                         
   2   9  11         13.34         11.20         1.37 o                         
   3   9  11         10.58          9.22         2.55 o                         
  -5  10  11          5.18          5.17         1.88 o                         
  -4  10  11        120.82        122.55         4.09 o                         
  -3  10  11         18.18         21.06         2.03 o                         
  -2  10  11         79.50         75.09         3.86 o                         
  -1  10  11        247.59        254.13         6.00 o                         
   0  10  11         36.34         29.55         1.95 o                         
   1  10  11         52.40         57.47         2.65 o                         
   2  10  11          0.82         -0.67         1.30 o                         
   3  10  11          0.72         -0.65         1.27 o                         
  -5  11  11          0.45          2.13         1.80 o                         
  -4  11  11          7.81          5.28         1.28 o                         
  -3  11  11         16.37         11.43         1.74 o                         
  -2  11  11         46.76         58.99         3.40 o                         
  -1  11  11        187.96        181.35         4.94 o                         
   0  11  11        252.00        255.71         5.85 o                         
   1  11  11         34.67         33.29         2.64 o                         
   2  11  11         63.61         64.35         2.68 o                         
   3  11  11         28.51         30.47         7.28 o                         
  -5  12  11          9.46          7.98         1.70 o                         
  -4  12  11         52.30         47.65         2.32 o                         
  -3  12  11        269.58        252.01         7.51 o                         
  -2  12  11          0.82          1.53         1.80 o                         
  -1  12  11        184.67        188.45         5.22 o                         
   0  12  11        140.98        140.80         4.64 o                         
   1  12  11          5.57          6.54         1.50 o                         
   2  12  11         73.69         80.81         3.13 o                         
  -4  13  11          4.66          9.03         2.06 o                         
  -3  13  11        136.25        137.41         4.79 o                         
  -2  13  11         75.93         78.07         3.23 o                         
  -1  13  11          6.95          4.03         1.75 o                         
   0  13  11        120.92        109.20         3.73 o                         
   1  13  11          0.23          1.20         1.29 o                         
   2  13  11          4.64          3.85         1.60 o                         
  -4  14  11          8.35          4.75         2.11 o                         
  -3  14  11         42.98         37.69         2.18 o                         
  -2  14  11          5.54          5.78         1.75 o                         
  -1  14  11         49.21         53.89         2.80 o                         
   0  14  11         45.32         45.72         2.67 o                         
   1  14  11          7.50          7.75         1.32 o                         
   2  14  11         69.01         59.27         3.10 o                         
  -4  15  11          8.52          4.32         2.56 o                         
  -3  15  11        386.30        399.60        11.29 o                         
  -2  15  11         19.27         21.74         1.99 o                         
  -1  15  11         39.72         43.89         2.36 o                         
   0  15  11          0.66          2.61         1.38 o                         
   1  15  11         27.13         35.96         2.33 o                         
  -3  16  11         46.46         42.11         2.93 o                         
  -2  16  11          3.19         -1.16         2.02 o                         
  -1  16  11          0.15         -0.24         1.35 o                         
   0  16  11         19.12         19.46         1.99 o                         
   1  16  11         66.31         60.60         3.00 o                         
  -3  17  11         10.20         14.43         2.83 o                         
  -2  17  11         25.24         20.95         2.33 o                         
  -1  17  11        146.33        158.99         8.30 o                         
   0  17  11          1.75          0.92         1.21 o                         
  -2  18  11         81.01         71.22         3.45 o                         
  -1  18  11         33.39         34.88         2.21 o                         
  -6   0  12          9.78         14.00         1.89 o                         
  -4   0  12        207.44        191.27        20.36 o                         
  -2   0  12        190.27        226.13        10.82 o                         
   0   0  12        688.85        767.66        28.06 o                         
   2   0  12        394.66        388.98        15.04 o                         
  -6   1  12         88.40         84.47         3.37 o                         
  -5   1  12          0.45         -0.78         1.64 o                         
  -4   1  12         17.32         19.93         2.68 o                         
  -3   1  12         64.17         52.01         3.55 o                         
  -2   1  12          0.72          2.19         2.49 o                         
  -1   1  12         48.14         41.18         2.74 o                         
   0   1  12          0.00         -0.05         1.95 o                         
   1   1  12          2.36          2.27         1.68 o                         
   2   1  12          4.78          4.30         1.73 o                         
   3   1  12          0.00          0.68         2.82 o                         
  -6   2  12        133.02        123.56         4.92 o                         
  -5   2  12          0.07          1.12         2.12 o                         
  -4   2  12        534.84        534.77        14.07 o                         
  -3   2  12         67.52         84.72         6.13 o                         
  -2   2  12        140.34        149.44         6.09 o                         
  -1   2  12         46.62         35.74         2.33 o                         
   0   2  12          4.04          6.92         2.04 o                         
   1   2  12          5.16          6.85         1.80 o                         
   2   2  12        410.33        405.72        12.89 o                         
   3   2  12         14.15         13.31         2.46 o                         
  -6   3  12        118.56        121.73         5.73 o                         
  -5   3  12         26.44         25.97         2.10 o                         
  -4   3  12         59.64         65.96         2.93 o                         
  -3   3  12         40.14         47.01         2.77 o                         
  -2   3  12          2.29         -1.97         1.97 o                         
  -1   3  12        746.10        780.56        15.35 o                         
   0   3  12          3.11          6.10         1.85 o                         
   1   3  12          2.15          1.94         1.65 o                         
   2   3  12          9.35          6.04         1.95 o                         
   3   3  12        114.50        100.94         5.72 o                         
  -6   4  12        118.00        119.63         6.90 o                         
  -5   4  12         19.38         20.12         1.91 o                         
  -4   4  12          3.68          3.71         1.52 o                         
  -3   4  12         30.53         26.12         2.13 o                         
  -2   4  12         10.49          8.33         1.89 o                         
  -1   4  12        100.03         96.50         3.28 o                         
   0   4  12          1.86          0.46         1.79 o                         
   1   4  12          5.56          3.72         1.80 o                         
   2   4  12        201.20        221.05         8.47 o                         
   3   4  12         28.31         24.59         2.18 o                         
  -6   5  12        238.81        196.47        21.96 o                         
  -5   5  12         51.52         52.45         2.25 o                         
  -4   5  12          1.27          3.10         1.49 o                         
  -3   5  12         29.97         27.40         2.01 o                         
  -2   5  12          0.78          1.59         1.71 o                         
  -1   5  12          0.03          0.22         1.55 o                         
   0   5  12        173.84        177.74         5.58 o                         
   1   5  12         27.50         27.42         2.55 o                         
   2   5  12         42.53         42.73         2.84 o                         
   3   5  12         35.68         31.38         2.36 o                         
  -5   6  12         76.37         80.58         3.48 o                         
  -4   6  12         16.00          8.11         2.06 o                         
  -3   6  12         24.31         21.71         1.84 o                         
  -2   6  12         83.86         84.33         3.10 o                         
  -1   6  12         67.94         61.66         3.25 o                         
   0   6  12         20.20         15.67         1.99 o                         
   1   6  12          0.07         -1.93         1.93 o                         
   2   6  12          3.95          2.60         1.62 o                         
   3   6  12         15.27         12.92         1.67 o                         
  -5   7  12         90.06         98.18         3.77 o                         
  -4   7  12          0.34          3.62         1.98 o                         
  -3   7  12         10.35         10.59         1.63 o                         
  -2   7  12          0.02          1.95         1.47 o                         
  -1   7  12         69.64         76.69         3.47 o                         
   0   7  12        728.47        708.29        15.68 o                         
   1   7  12         78.14         82.91         4.75 o                         
   2   7  12        622.95        652.47        17.82 o                         
   3   7  12          8.00          9.32         1.79 o                         
  -5   8  12         14.65         11.91         1.41 o                         
  -4   8  12        117.18        116.84         6.66 o                         
  -3   8  12          1.36          0.83         1.27 o                         
  -2   8  12         42.04         47.20         2.14 o                         
  -1   8  12          0.14         -0.94         1.49 o                         
   0   8  12          8.29          8.73         1.62 o                         
   1   8  12          5.10          7.27         2.11 o                         
   2   8  12         89.10         79.82         3.13 o                         
  -5   9  12          5.83          5.18         1.28 o                         
  -4   9  12         32.94         39.33         3.37 o                         
  -3   9  12          0.76          2.41         1.50 o                         
  -2   9  12        508.84        524.98        13.16 o                         
  -1   9  12         48.12         56.23         2.86 o                         
   0   9  12          6.74          6.31         1.71 o                         
   1   9  12          2.94          2.42         1.50 o                         
   2   9  12          4.60          4.15         1.39 o                         
  -5  10  12        120.54        121.69         4.91 o                         
  -4  10  12         58.77         59.40         3.37 o                         
  -3  10  12         66.78         72.23         3.48 o                         
  -2  10  12          0.44          0.18         1.63 o                         
  -1  10  12        160.11        156.64         4.07 o                         
   0  10  12         49.56         45.14         2.45 o                         
   1  10  12          0.53         -0.78         1.33 o                         
   2  10  12          6.28          5.70         1.15 o                         
  -5  11  12         36.19         26.73         2.95 o                         
  -4  11  12        338.74        309.53         9.96 o                         
  -3  11  12          8.48          7.38         2.05 o                         
  -2  11  12         90.28         81.31         2.94 o                         
  -1  11  12         56.96         52.80         2.23 o                         
   0  11  12         31.95         28.48         1.89 o                         
   1  11  12          1.42          1.20         1.32 o                         
   2  11  12         76.36         72.51         3.76 o                         
  -4  12  12         59.69         50.87         4.11 o                         
  -3  12  12         90.89         83.85         2.85 o                         
  -2  12  12          0.02          0.17         1.65 o                         
  -1  12  12          6.73          7.33         1.34 o                         
   0  12  12          2.32          1.46         1.42 o                         
   1  12  12        209.23        223.25         6.41 o                         
   2  12  12         11.40          8.88         1.44 o                         
  -4  13  12        226.33        214.90         8.10 o                         
  -3  13  12          9.59          5.24         1.63 o                         
  -2  13  12          0.82          2.52         1.55 o                         
  -1  13  12          8.17          7.91         1.40 o                         
   0  13  12         23.92         22.38         2.00 o                         
   1  13  12         10.24         12.91         1.76 o                         
  -3  14  12         34.12         35.82         2.83 o                         
  -2  14  12         48.82         57.41         6.36 o                         
  -1  14  12         11.45         10.37         1.58 o                         
   0  14  12         13.14         15.29         1.85 o                         
   1  14  12         74.31         75.19         3.71 o                         
  -3  15  12         12.95          8.98         1.70 o                         
  -2  15  12          0.59          0.24         1.50 o                         
  -1  15  12          0.72          0.68         1.73 o                         
   0  15  12          2.15          1.76         1.23 o                         
  -2  16  12         34.26         41.43         2.04 o                         
  -1  16  12        104.44        100.41         4.51 o                         
   0  16  12        197.10        166.71        10.88 o                         
  -5   0  13          1.75          1.91         1.79 o                         
  -3   0  13          0.50          1.85         2.28 o                         
  -1   0  13        133.77        135.33         8.82 o                         
   1   0  13         35.57         44.77         3.42 o                         
  -5   1  13         25.76         22.89         1.80 o                         
  -4   1  13         69.94         73.49         3.31 o                         
  -3   1  13          0.01          2.15         1.66 o                         
  -2   1  13          2.68         -0.02         2.32 o                         
  -1   1  13         31.30         25.03         2.13 o                         
   0   1  13         52.10         49.75         3.45 o                         
   1   1  13        281.74        295.82         7.35 o                         
   2   1  13         47.74         49.62         4.93 o                         
  -5   2  13          6.52          5.96         1.40 o                         
  -4   2  13        112.46        108.32         3.87 o                         
  -3   2  13         72.22         65.04         3.06 o                         
  -2   2  13         47.16         39.80         3.36 o                         
  -1   2  13         59.51         68.22         3.37 o                         
   0   2  13          0.99          3.96         1.91 o                         
   1   2  13          0.20         -0.38         1.55 o                         
   2   2  13          5.70          7.13         1.55 o                         
  -5   3  13          1.62          0.95         1.20 o                         
  -4   3  13          3.36          5.20         1.49 o                         
  -3   3  13         41.89         49.30         3.17 o                         
  -2   3  13         10.97         11.30         2.04 o                         
  -1   3  13         17.49         12.89         2.35 o                         
   0   3  13        277.48        313.78        10.69 o                         
   1   3  13         17.86         19.21         2.07 o                         
   2   3  13        222.27        225.03         6.53 o                         
  -5   4  13          3.91          4.74         1.69 o                         
  -4   4  13          2.69         -0.73         1.33 o                         
  -3   4  13          0.35          2.47         1.78 o                         
  -2   4  13        130.14        135.70         4.15 o                         
  -1   4  13        116.03        115.94         5.80 o                         
   0   4  13         18.65         25.07         2.46 o                         
   1   4  13          0.11         -0.11         1.56 o                         
   2   4  13         11.52          9.72         1.33 o                         
  -5   5  13         90.96         83.67         5.08 o                         
  -4   5  13         40.76         43.23         3.04 o                         
  -3   5  13         18.60         22.07         2.01 o                         
  -2   5  13          3.28          2.95         1.56 o                         
  -1   5  13          9.32         12.93         2.62 o                         
   0   5  13         34.75         33.58         2.66 o                         
   1   5  13        268.31        311.96        10.79 o                         
   2   5  13          8.86         10.64         2.50 o                         
  -5   6  13         41.79         39.82         2.27 o                         
  -4   6  13         69.66         56.31         2.92 o                         
  -3   6  13          6.64          9.17         1.96 o                         
  -2   6  13         67.74         68.91         2.94 o                         
  -1   6  13        201.15        200.48         8.09 o                         
   0   6  13          1.52          0.72         1.78 o                         
   1   6  13         31.70         34.25         2.60 o                         
   2   6  13          2.05          0.80         2.07 o                         
  -5   7  13        100.04         94.61         3.99 o                         
  -4   7  13         13.48         15.48         2.45 o                         
  -3   7  13         55.25         49.05         2.68 o                         
  -2   7  13        138.42        142.68         5.18 o                         
  -1   7  13        118.43        125.65         5.24 o                         
   0   7  13         34.70         36.21         2.60 o                         
   1   7  13          8.88          6.96         1.99 o                         
   2   7  13         61.11         55.34         2.60 o                         
  -5   8  13         98.21         94.98         9.11 o                         
  -4   8  13         78.59         78.67         4.32 o                         
  -3   8  13        353.13        380.09        12.50 o                         
  -2   8  13         66.22         76.65         3.61 o                         
  -1   8  13        597.26        615.10        14.53 o                         
   0   8  13         19.14         21.41         2.30 o                         
   1   8  13         14.49         15.37         2.06 o                         
   2   8  13         31.22         25.71         2.35 o                         
  -4   9  13          0.09          0.37         1.64 o                         
  -3   9  13         59.08         53.47         4.94 o                         
  -2   9  13         32.90         31.96         2.65 o                         
  -1   9  13        148.69        151.17         4.80 o                         
   0   9  13          7.62         10.03         1.76 o                         
   1   9  13          2.74          1.88         2.10 o                         
  -4  10  13          1.98          2.10         1.66 o                         
  -3  10  13        126.67        107.42         6.34 o                         
  -2  10  13          0.02         -1.69         1.88 o                         
  -1  10  13          8.47         11.96         1.86 o                         
   0  10  13          1.83          2.46         1.71 o                         
   1  10  13          3.82          4.61         1.76 o                         
  -4  11  13        597.84        499.49        16.86 o                         
  -3  11  13        167.39        148.88         9.83 o                         
  -2  11  13          8.30         13.51         2.24 o                         
  -1  11  13          8.42          6.82         1.64 o                         
   0  11  13        162.05        165.44         5.50 o                         
   1  11  13         15.09         12.76         1.53 o                         
  -3  12  13         15.92         10.79         2.22 o                         
  -2  12  13         21.02         21.79         2.59 o                         
  -1  12  13         64.83         58.70         2.53 o                         
   0  12  13          3.48          5.59         1.58 o                         
   1  12  13          0.19          1.69         2.18 o                         
  -3  13  13         18.25         14.47         3.19 o                         
  -2  13  13          0.51          1.01         1.92 o                         
  -1  13  13          0.17          0.25         1.67 o                         
   0  13  13          8.84          4.27         1.80 o                         
  -2  14  13         11.71         14.51         2.70 o                         
  -1  14  13         44.56         31.80         6.06 o                         
  -4   0  14        277.77        279.50        10.58 o                         
  -2   0  14        347.31        338.21        13.38 o                         
   0   0  14        379.17        446.49        20.99 o                         
  -5   1  14        196.84        189.02         8.48 o                         
  -4   1  14         75.86         71.85         3.46 o                         
  -3   1  14         12.90         15.44         2.02 o                         
  -2   1  14         45.08         57.25         3.27 o                         
  -1   1  14         29.42         28.36         3.27 o                         
   0   1  14         85.69         78.41         6.21 o                         
   1   1  14        162.80        154.27         4.24 o                         
  -5   2  14         29.52         24.00         2.07 o                         
  -4   2  14         14.89         15.66         1.79 o                         
  -3   2  14          3.76          3.76         1.67 o                         
  -2   2  14         70.91         76.74         3.18 o                         
  -1   2  14        366.70        366.33        24.88 o                         
   0   2  14        184.57        200.94        11.19 o                         
   1   2  14         23.83         18.16         1.37 o                         
  -5   3  14        165.11        152.79         8.38 o                         
  -4   3  14         42.60         41.42         2.40 o                         
  -3   3  14         26.04         23.81         2.41 o                         
  -2   3  14          0.61          0.12         1.74 o                         
  -1   3  14          0.00         -0.03         2.44 o                         
   0   3  14          1.90          1.52         1.44 o                         
   1   3  14        272.49        286.77         8.20 o                         
  -4   4  14         12.39         12.33         1.77 o                         
  -3   4  14         37.18         39.74         2.31 o                         
  -2   4  14         10.81         14.21         2.16 o                         
  -1   4  14         11.22         15.14         3.65 o                         
   0   4  14          5.35          4.88         1.88 o                         
   1   4  14         11.80         10.82         1.18 o                         
  -4   5  14         27.90         25.85         2.06 o                         
  -3   5  14         46.84         49.65         3.00 o                         
  -2   5  14         13.75         15.02         2.03 o                         
  -1   5  14         79.31         84.55         6.09 o                         
   0   5  14          0.80         -0.02         1.52 o                         
   1   5  14         98.24         99.42         4.75 o                         
  -4   6  14         18.71         23.15         2.22 o                         
  -3   6  14        110.76        111.78         6.73 o                         
  -2   6  14        152.82        161.55         5.58 o                         
  -1   6  14         89.47         90.75         5.07 o                         
   0   6  14          6.97          4.31         1.47 o                         
   1   6  14        130.08        133.87         5.61 o                         
  -4   7  14        107.13        102.41         3.86 o                         
  -3   7  14        102.13        105.55         7.94 o                         
  -2   7  14        144.55        148.95         5.99 o                         
  -1   7  14        101.58        103.66         4.67 o                         
   0   7  14          6.92          8.07         1.38 o                         
   1   7  14        193.47        184.63         8.47 o                         
  -4   8  14         44.17         42.87         2.38 o                         
  -3   8  14         22.60         16.10         2.91 o                         
  -2   8  14         93.17        104.39         3.94 o                         
  -1   8  14        101.97        100.88         4.44 o                         
   0   8  14         16.19         20.86         2.40 o                         
   1   8  14          7.29          4.74         1.85 o                         
  -3   9  14          8.53          8.48         1.64 o                         
  -2   9  14        161.65        153.32         5.48 o                         
  -1   9  14         66.80         69.43         3.42 o                         
   0   9  14          2.35          6.80         1.99 o                         
  -3  10  14          9.25         13.69         2.21 o                         
  -2  10  14         19.76         16.02         2.61 o                         
  -1  10  14          0.52          1.42         1.36 o                         
   0  10  14          2.75          3.37         3.49 o                         
  -2  11  14         11.46         11.69         2.98 o                         
  -1  11  14         31.33         28.12         2.56 o                         
  -3   0  15          1.16          2.65         2.91 o                         
  -1   0  15         74.54         66.55         4.59 o                         
  -3   1  15         42.93         44.76         2.76 o                         
  -2   1  15         22.64         23.46         3.15 o                         
  -1   1  15        110.12         97.47         6.98 o                         
   0   1  15         43.68         43.24         3.55 o                         
  -3   2  15         19.62         17.11         2.39 o                         
  -2   2  15         24.02         21.16         2.77 o                         
  -1   2  15          1.12         -0.92         1.60 o                         
   0   2  15         31.97         30.65        10.81 o                         
  -3   3  15         12.45          5.06         1.91 o                         
  -2   3  15         12.89         14.25         1.98 o                         
  -1   3  15         27.41         24.48         2.41 o                         
   0   3  15          5.50          4.66         2.54 o                         
  -3   4  15          8.08         11.30         2.14 o                         
  -2   4  15        226.27        199.37         7.87 o                         
  -1   4  15         10.37         10.78         2.63 o                         
   0   4  15          0.24          0.02         1.60 o                         
  -3   5  15        160.72        151.19        10.51 o                         
  -2   5  15        200.31        207.06         7.96 o                         
  -1   5  15          0.39          0.90         1.86 o                         
   0   5  15         90.57         61.52         5.27 o                         
  -3   6  15        109.84        106.91         7.89 o                         
  -2   6  15         25.83         21.41         3.51 o                         
  -1   6  15         12.79         14.13         2.23 o                         
  -2   7  15         98.63         75.04         6.35 o                         
  -1   7  15         23.51         13.35         2.80 o                         
                                                                                
